# Supplementary material for: Arabidopsis bZIP18 and bZIP52 Accumulate in Nuclei Following Heat Stress where They Regulate the Expression of a Similar Set of Genes
Source: Int J Mol Sci. 2021 Jan 7;22(2):530. doi: 10.3390/ijms22020530 (PMC7830406; doi:10.3390/ijms22020530)
Supplement: Supplementary file 1 [file ijms-22-00530-s001.zip]

Archive with 30 entries (24 files):
- ijms-1040585-proofback-suppl/
- ijms-1040585-proofback-suppl/ijms-1040585-proofback-Supplementary Tables/
- ijms-1040585-proofback-suppl/ijms-1040585-proofback-Supplementary Tables/Supplementary Tables/
- ijms-1040585-proofback-suppl/ijms-1040585-proofback-Supplementary Tables/Supplementary Tables/Supplementary Table Legends.docx
- ijms-1040585-proofback-suppl/ijms-1040585-proofback-Supplementary Tables/Supplementary Tables/Supplementary_File_S1.tar/
- ijms-1040585-proofback-suppl/ijms-1040585-proofback-Supplementary Tables/Supplementary Tables/Supplementary_File_S1.tar.gz
- ijms-1040585-proofback-suppl/ijms-1040585-proofback-Supplementary Tables/Supplementary Tables/Supplementary_File_S1.tar/Supplementary_File_S1.tar
- ijms-1040585-proofback-suppl/ijms-1040585-proofback-Supplementary Tables/Supplementary Tables/Supplementary_Table_S1.xlsx
- ijms-1040585-proofback-suppl/ijms-1040585-proofback-Supplementary Tables/Supplementary Tables/Supplementary_Table_S2.xlsx
- ijms-1040585-proofback-suppl/ijms-1040585-proofback-Supplementary Tables/Supplementary Tables/Supplementary_Table_S3.xlsx
- ijms-1040585-proofback-suppl/ijms-1040585-proofback-Supplementary Tables/Supplementary Tables/Supplementary_Table_S4.xlsx
- ijms-1040585-proofback-suppl/ijms-1040585-proofback-Supplementary Tables/Supplementary Tables/Supplementary_Table_S5.xlsx
- ijms-1040585-proofback-suppl/ijms-1040585-proofback-Supplementary Tables/Supplementary Tables/Supplementary_Table_S6.xlsx
- ijms-1040585-proofback-suppl/ijms-1040585-proofback-Supplementary Tables/Supplementary Tables/Supplementary_Table_S7.xlsx
- ijms-1040585-proofback-suppl/ijms-1040585-proofback-Supplementary Tables/Supplementary Tables/Supplementary_Table_S8.xlsx
- ijms-1040585-proofback-suppl/ijms-1040585-proofbackSupplementary Figures/
- ijms-1040585-proofback-suppl/ijms-1040585-proofbackSupplementary Figures/Supplementary Figures/
- ijms-1040585-proofback-suppl/ijms-1040585-proofbackSupplementary Figures/Supplementary Figures/Supplementary_Figure_S1.tif
- ijms-1040585-proofback-suppl/ijms-1040585-proofbackSupplementary Figures/Supplementary Figures/Supplementary_Figure_S10.png
- ijms-1040585-proofback-suppl/ijms-1040585-proofbackSupplementary Figures/Supplementary Figures/Supplementary_Figure_S11.png
- ijms-1040585-proofback-suppl/ijms-1040585-proofbackSupplementary Figures/Supplementary Figures/Supplementary_Figure_S12.png
- ijms-1040585-proofback-suppl/ijms-1040585-proofbackSupplementary Figures/Supplementary Figures/Supplementary_Figure_S2.tif
- ijms-1040585-proofback-suppl/ijms-1040585-proofbackSupplementary Figures/Supplementary Figures/Supplementary_Figure_S3.tif
- ijms-1040585-proofback-suppl/ijms-1040585-proofbackSupplementary Figures/Supplementary Figures/Supplementary_Figure_S4.tif
- ijms-1040585-proofback-suppl/ijms-1040585-proofbackSupplementary Figures/Supplementary Figures/Supplementary_Figure_S5.png
- ijms-1040585-proofback-suppl/ijms-1040585-proofbackSupplementary Figures/Supplementary Figures/Supplementary_Figure_S6.png
- ijms-1040585-proofback-suppl/ijms-1040585-proofbackSupplementary Figures/Supplementary Figures/Supplementary_Figure_S7.png
- ijms-1040585-proofback-suppl/ijms-1040585-proofbackSupplementary Figures/Supplementary Figures/Supplementary_Figure_S8.png
- ijms-1040585-proofback-suppl/ijms-1040585-proofbackSupplementary Figures/Supplementary Figures/Supplementary_Figure_S9.png
- ijms-1040585-proofback-suppl/ijms-1040585-suppl.docx
