# Supplementary material for: Arabidopsis bZIP18 and bZIP52 Accumulate in Nuclei Following Heat Stress where They Regulate the Expression of a Similar Set of Genes
Source: Int J Mol Sci. 2021 Jan 7;22(2):530. doi: 10.3390/ijms22020530 (PMC7830406; doi:10.3390/ijms22020530)
Supplement: Supplementary file 1 [file ijms-22-00530-s001.zip › ijms-1040585-proofback-suppl/ijms-1040585-proofback-Supplementary Tables/Supplementary Tables/Supplementary_Table_S1.xlsx]

## Sheet: Sheet 1
Bait	Accession	AGI	Name	Description
bZIP18	P42643	At4g09000	14-3-3 χ (chi)	14-3-3-like protein
	P48347	At1g22300	14-3-3 ε (epsilon)	14-3-3-like protein
	P48349	At5g10450	14-3-3 λ (lambda)	14-3-3-like protein
	Q96299	At2g42590	14-3-3 Μ (mu)	14-3-3-like protein
	P46077	At1g35160	14-3-3 φ (phi)	14-3-3-like protein
	Q01525	At1g78300	14-3-3 ω (omega)	14-3-3-like protein
bZIP52	P48347	At1g22300	14-3-3 ε (epsilon)	14-3-3-like protein
	P42644	At5g38480	14-3-3 ψ (psi)	14-3-3-like protein
	Q96299	At2g42590	14-3-3 Μ (mu)	14-3-3-like protein
