# Supplementary material for: Arabidopsis bZIP18 and bZIP52 Accumulate in Nuclei Following Heat Stress where They Regulate the Expression of a Similar Set of Genes
Source: Int J Mol Sci. 2021 Jan 7;22(2):530. doi: 10.3390/ijms22020530 (PMC7830406; doi:10.3390/ijms22020530)
Supplement: Supplementary file 1 [file ijms-22-00530-s001.zip › ijms-1040585-proofback-suppl/ijms-1040585-proofback-Supplementary Tables/Supplementary Tables/Supplementary_Table_S2.xlsx]

## Sheet: Sheet1
	no. of reads	% of bp passing quality control	% of uniquelly mapped
18_HS1	36138346	98.8	94.04
18_HS2	34831798	99.0	93.94
18_HS3	34744558	98.7	92.93
18_K1	32544208	98.9	95.33
18_K2	35507254	98.6	93.77
18_K3	34631402	98.6	94.64
1852_HS1	35699594	98.9	94.41
1852_HS2	31360582	98.7	93.75
1852_HS3	34011352	98.9	93.87
1852_K1	51278786	98.8	93.92
1852_K2	33804794	98.8	92.48
1852_K3	40243390	98.6	93.87
52_HS1	45436942	98.6	94.12
52_HS2	42044660	98.7	93.76
52_HS3	42246094	98.8	93.85
52_K1	30993518	98.8	94.89
52_K2	37256550	99.0	95.00
52_K3	36821936	98.8	95.37
Col-0_HS1	37714300	99.1	94.06
Col-0_HS2	32976412	99.1	93.80
Col-0_HS3	32231524	98.5	91.93
Col-0_K1	32231524	98.4	95.33
Col-0_K2	31655202	99.2	95.21
Col-0_K3	32972790	99.0	95.70
