# Supplementary material for: Arabidopsis bZIP18 and bZIP52 Accumulate in Nuclei Following Heat Stress where They Regulate the Expression of a Similar Set of Genes
Source: Int J Mol Sci. 2021 Jan 7;22(2):530. doi: 10.3390/ijms22020530 (PMC7830406; doi:10.3390/ijms22020530)
Supplement: Supplementary file 1 [file ijms-22-00530-s001.zip › ijms-1040585-proofback-suppl/ijms-1040585-proofback-Supplementary Tables/Supplementary Tables/Supplementary_Table_S3.xlsx]

## Sheet: Sheet1
Gene ID	18HS_1	18HS_2	18HS_3	ColHS_1	ColHS_2	ColHS_3	52HS_1	52HS_2	52HS_3	1852HS_1	1852HS_2	1852HS_3	ColK_1	ColK_2	ColK_3
AT1G01010	71.5415000542131	73.9772983392464	86.9571482021773	97.4103525196783	73.9366718547213	92.85802699367	107.199728358799	99.3360831385533	85.7780753955573	110.641343439573	132.500879538924	119.589932326687	111.611944073231	87.1540779521917	121.513533712525
AT1G01020	207.857060968322	164.949381432103	158.455247835079	82.6855317899595	122.419735366014	120.169211403573	152.83204516018	132.719520914624	166.195021078892	176.206583996357	184.554796500644	141.619656702656	165.381201801941	177.977801291844	154.973782126119
AT1G01030	31.903641916068	35.9889559488226	37.6814308876102	54.3685688481926	41.2106039845987	39.6012173943593	44.1836718235592	43.9684302416547	44.4207890441279	31.7581633946923	16.5626099423655	37.7652417873749	0	0	0
AT1G01040	292.93343941117	274.915635720172	301.451447100881	268.444808687951	243.627394144245	247.166218909622	335.361312365703	338.719758898673	311.71139898207	373.926762550409	384.489159376342	355.622693497781	72.5070293614422	91.7411346865176	100.380745240781
AT1G01046	1.93355405551927	0.999693220800627	0	0	0	0	3.62161244455403	4.07115094830136	0.765875673174619	2.0489137673995	0	3.14710348228125	677.003835947848	573.382091790735	564.421558766149
AT1G01050	1005.44810887002	930.714388565383	901.455769695905	1080.57530585783	1007.2356444471	1108.83408704206	1011.15419451949	899.724359574601	914.455553770495	1028.55471123455	1099.04747403268	1032.24994218825	0.814685723162272	0.917411346865176	6.16372997092518
AT1G01060	161.451763635859	171.947233977708	224.156204254501	191.422669486345	155.145803236136	147.480395813476	194.842749517007	142.490283190548	140.155248190955	111.665800323273	99.3756596541929	103.854414915281	5.70280006213591	4.58705673432588	3.52213141195725
AT1G01070	58.0066216655782	86.9733102096545	116.909054805149	77.0221392016061	96.9661270225853	75.1057571272331	135.448305426321	99.3360831385533	102.627340205399	55.3206717197866	80.4469625772038	96.5111734566248	782.912979958944	899.980531274738	917.515232814862
AT1G01080	845.929899289682	837.742919030925	773.918618999378	1056.78905698674	1012.08395079823	995.492671740962	901.781498693954	844.356706677703	799.574202794302	935.329134817873	914.492677532037	870.698630097811	0	0	0.880532852989311
AT1G01090	3943.48349623156	4186.71520871302	3973.9416728395	4757.24977421685	4745.27984116777	4687.96480395984	4178.61643852644	4422.8983902346	4219.97495919215	4566.00433064979	4243.5772759475	4126.90169976481	450.521204908737	509.163297510173	413.850440904976
AT1G01100	2059.23506912803	2180.33091456617	2126.58536881102	3128.45806580641	2652.02357406771	3274.61101074736	2369.98318371616	2148.75347051346	2137.55900383036	2441.28075385651	2913.83630628901	2495.65306144903	124.646915643828	167.886276476327	205.16415474651
AT1G01110	69.6079459986939	77.9760712224489	63.7685753482633	67.9607110602407	49.695140099075	43.6978950558447	80.3997962690995	56.9961132762191	66.6311835661919	44.0516459990893	53.2369605290319	44.0594487519374	0	0	0
AT1G01120	261.996574522862	295.909193356985	345.89621173755	467.79622779799	404.833580319294	402.839970046068	228.885906495815	233.684064432498	244.314339742703	367.780021248211	309.957414635697	340.936210580468	1128.33972657975	1009.15248155169	958.019744052371
AT1G01130	35.7707500271066	22.9929440784144	21.2561917827544	5.66339258835339	3.63622976334695	1.36555922049515	15.2107722671269	18.7272943621863	20.6786431757147	15.3668532554963	15.3795663750537	5.24517247046874	3011.07843280776	3218.27900480304	2783.36434829921
AT1G01140	752.152527596998	881.729420746153	853.146242916917	882.356565265458	804.818854287458	783.830992564214	780.095320556939	813.415959470612	768.939175867317	835.956817098997	906.211372560854	842.37469875728	2132.03253751567	2577.92588469115	2521.84609096139
AT1G01150	0.966777027759637	1.99938644160125	1.9323810711595	0	4.84830635112926	1.36555922049515	0	1.62846037932055	3.06350269269848	2.0489137673995	2.36608713462364	1.04903449409375	66.8042292993063	57.7969148525061	63.3983654152304
AT1G01160	326.770635382757	279.914101824175	349.760973879869	306.955878288754	317.564065998967	363.238752651709	344.053182232633	346.862060795276	327.794788118737	353.437624876414	421.163509963008	389.191797308781	684.336007456309	1019.24400636721	620.775661357465
AT1G01170	558.79712204507	479.852745984301	514.013364928426	459.867478174295	498.163477578532	634.985037530243	533.825674327264	490.166574175484	463.354782270644	392.366986457005	587.972652953975	476.261660318562	11.4056001242718	15.595992896708	14.9690585008183
AT1G01180	45.4385203047029	26.9917169616169	32.8504782097114	33.9803555301203	60.6038293891158	42.3323358353495	33.3188344898971	25.2411358794685	29.1032755806355	22.5380514413945	27.2100020481719	22.0297243759687	598.79400652427	640.353120111893	527.439178940598
AT1G01183	0	0	0	0	0	0	0	0	0	0	0	0	0.814685723162272	0.917411346865176	2.64159855896793
AT1G01190	5.80066216655782	3.99877288320251	11.594286426957	4.53071407068271	3.63622976334695	6.82779610247573	7.24322488910807	8.14230189660273	9.95638375127005	6.14674130219851	1.18304356731182	5.24517247046874	321.800860649098	327.515850830868	323.155557047077
AT1G01200	16.4352094719138	8.99723898720564	16.4252391048557	9.06142814136543	8.48453611447621	8.19335532297088	16.6594172449485	18.7272943621863	20.6786431757147	12.293482604397	11.8304356731182	13.6374484232187	0.814685723162272	1.83482269373035	15.8495913538076
AT1G01210	100.544810887002	95.9705491968601	112.078102127251	95.144995484337	115.14727583932	144.749277372486	91.2646336027616	83.8657095350081	90.373329434605	110.641343439573	120.670443865806	90.2169664920624	309.580574801664	407.330638008138	407.686710934051
AT1G01220	316.136088077401	332.897842526609	299.519066029722	346.599626407228	383.016201739212	338.658686682796	332.46402241006	428.285079761303	357.663939372547	301.190323807727	335.984373116557	301.072899804906	0	7.33929077492141	20.2522556187542
AT1G01225	52.2059594990204	48.9849678192307	53.1404794568861	53.2358903305219	48.4830635112926	61.4501649222816	54.3241866683105	63.5099547935013	58.9724268344457	62.4918699056848	41.4065248559137	25.17682785825	109.167886903745	125.685354520529	77.4868910630594
AT1G01230	39.6378581381451	68.9788322352432	31.8842876741317	43.0417836714858	36.3622976334695	53.2568095993107	39.8377368900944	45.5968906209753	44.4207890441279	45.0761028827891	30.7591327501073	33.5691038109999	0	0	0
AT1G01240	410.880236797846	376.884344241836	335.268115846172	316.017306430119	347.865980693525	475.214608732311	395.4800789453	382.688189140328	363.025069084769	328.85065966762	410.516117857202	386.044693826499	0	0	0
AT1G01250	50.2724054435011	54.9831271440345	23.1885728539139	15.8574992473895	26.665684931211	45.0634542763398	26.075609600789	39.0830491036931	25.2738972147624	32.782620278392	21.2947842116128	23.0787588700625	54.5839434518723	57.7969148525061	53.712504032348
AT1G01260	218.491608273678	186.942632289717	233.818109610299	131.390708049799	136.964654419402	146.114836592981	190.496814583542	210.885619122011	189.937166947306	155.717446322362	133.683923106236	148.962898161312	26.0699431411927	22.0178723247642	32.5797155606045
AT1G01270	0	0	0	0	0	0	0	0	0	0	0	0	134.423144321775	135.776879336046	140.88525647829
AT1G01280	0	0	0	0	0	0	0	0	0	0	0	0	0	0	0.880532852989311
AT1G01290	137.282337941868	128.960425483281	124.638579089787	141.584814708835	158.782032999483	147.480395813476	127.480758048302	110.735305793797	124.837734727463	131.130481113568	147.880445913978	96.5111734566248	530.360405778639	461.457907473184	430.580565111773
AT1G01300	385.744034076095	356.890479825824	428.988597797408	428.152479679516	364.835052922477	416.49556225102	334.636989876793	382.688189140328	428.890376977787	412.856124131	280.381325452901	323.102624180874	0	0	3.52213141195725
AT1G01305	0	0	0	0	2.42415317556463	0	0	0	0	0	0	0	66.8042292993063	55.9620921587757	39.623978384519
AT1G01310	10.634547305356	8.99723898720564	1.9323810711595	2.26535703534136	39.9985273968164	0	6.51890240019726	5.69961132762191	0	3.07337065109925	1.18304356731182	3.14710348228125	305.507146185852	279.810460793879	257.115593072879
AT1G01320	6002.71856535959	6068.1378502598	6168.16037914111	5414.20331446584	5581.61268673757	4554.14000035131	4995.65220601783	5684.95518420802	5381.04247972487	3838.63994322297	3893.3963800232	4350.34604700677	227.297316762274	259.627411162845	272.084651573697
AT1G01335	0	0	0	0	0	0	0	0	0	0	0	0	67.6189150224686	36.696453874607	55.4735697383266
AT1G01340	21.269094610712	27.9914101824175	28.9857160673924	24.9189273887549	20.6053019922994	30.0423028508932	31.1458670231647	25.2411358794685	37.5279079855563	35.8559909294913	37.8573941539782	37.7652417873749	285.954688829958	255.957765775384	271.204118720708
AT1G01350	185.62118932985	172.946927198508	215.460489434284	193.688026521686	218.173785800817	243.069541248136	214.399456717599	181.573332294241	233.592080318259	233.576169483543	237.791757029676	215.052071289218	0	0	0
AT1G01355	0	0	0	0	1.21207658778232	0	0	0	0	0	0	1.04903449409375	0	0	0
AT1G01360	114.079689275637	106.967174625667	73.4304807040608	103.073745108032	109.086892900408	118.803652183078	93.437601069494	109.106845414477	88.0757024150812	108.592429672174	97.0095725195692	96.5111734566248	170.269316140915	158.712163007675	161.137512097044
AT1G01370	54.1395135545397	50.984354260832	43.4785741010886	84.9508888253009	72.7245952669389	69.6435202452525	58.6701216017753	56.9961132762191	62.0359295271441	49.1739304175881	59.152178365591	51.4026902105937	990.657839365323	1101.81102758508	887.577115813226
AT1G01380	8.70099324983673	6.99785254560439	10.6280958913772	6.79607110602407	7.2724595266939	5.46223688198059	12.3134823114837	2.44269056898082	3.8293783658731	5.12228441849876	7.09826140387092	8.39227595274999	0	0	0
AT1G01390	52.2059594990204	44.9861949360282	27.0533349962329	32.8476770124497	38.7864508090341	43.6978950558447	30.4215445342539	32.5692075864109	32.9326539465086	29.7092496272928	9.46434853849456	15.7355174114062	0	0	0.880532852989311
AT1G01400	0	0	0	0	0	0	0	0	0	0	0	0	6517.48578529818	5485.20244290689	5312.25470208452
AT1G01420	31.903641916068	59.9815932480376	43.4785741010886	38.5110696008031	20.6053019922994	30.0423028508932	36.9404469344511	55.3676528968985	51.3136701026995	19.4646807902953	30.7591327501073	28.3239313405312	54.5839434518723	44.0357446495285	36.1018469725618
AT1G01430	160.4849866081	138.957357691287	166.184772119717	122.329279908433	117.571429014885	110.610296860107	183.253589694434	170.988339828657	170.024399444765	74.7853525100818	79.2639190098919	133.227380749906	222.4092024233	233.022482103755	218.372147541349
AT1G01440	228.159378551274	250.922998420957	259.905254070952	265.046773134939	255.748160022069	192.543850089816	254.961516096604	289.051717329397	261.163604552545	248.94302273904	240.157844164299	236.032761171093	0	0	0
AT1G01448	102.478364942522	116.964106833673	99.517625164714	65.6953540248993	72.7245952669389	77.8368755682234	115.167275736818	135.162211483605	115.647226649367	150.595161903863	121.853487433117	154.208070631781	81.4685723162272	94.4933687271132	113.588738035621
AT1G01450	3.86710811103855	4.99846610400313	2.89857160673924	2.26535703534136	2.42415317556463	1.36555922049515	4.34593493346484	6.51384151728218	2.29762701952386	0	4.73217426924728	3.14710348228125	76.5804579772536	85.3192552584614	72.2036939451235
AT1G01453	0	2.99907966240188	3.86476214231899	1.13267851767068	2.42415317556463	1.36555922049515	2.89728995564323	4.88538113796164	0.765875673174619	1.02445688369975	1.18304356731182	1.04903449409375	8.961542954785	5.50446808119106	7.9247956769038
AT1G01460	0	0	0	0	0	0	1.44864497782161	0.814230189660273	0	0	0	0	77.3951437004159	66.0536169742927	71.3231610921342
AT1G01470	849.797007400721	762.765927470878	624.159085984517	659.218897284335	679.974965745879	645.909511294204	619.29572801874	587.874196934717	556.791614397948	925.084565980875	1120.34225824429	967.209803554436	0	0	0
AT1G01480	2.90033108327891	5.99815932480376	9.66190535579748	4.53071407068271	14.5449190533878	15.0211514254466	15.2107722671269	12.2134528449041	17.6151404830162	16.391310139196	9.46434853849456	26.2258623523437	0	0	0
AT1G01490	850.763784428481	759.766847808476	832.856241669743	709.056752061845	795.122241585199	909.462440849768	751.846743489417	706.751804625117	730.645392208586	906.64434207428	804.469625772038	731.177042383343	142.570001553398	148.620638192159	132.960460801386
AT1G01500	264.896905606141	262.919317070565	297.586684958562	227.668382051806	236.354934617552	213.027238397243	246.269646229674	297.194019226	273.417615323339	288.89684120333	289.845673991396	239.179864653375	828.535380456031	930.255105721289	745.811326481947
AT1G01510	739.584426236122	699.785254560439	762.324332572421	778.150141639756	875.119296378832	958.622572787593	765.608870778722	789.803283970464	780.427310964937	927.133479748275	802.103538637414	864.404423133249	259.070059965603	244.031418266137	239.504936013093
AT1G01520	28.0365338050295	21.9932508576138	25.1209539250734	37.3783910831324	20.6053019922994	32.7734212918835	36.2161244455403	21.1699849311671	26.8056485611117	6.14674130219851	17.7456535096773	24.1277933641562	144.199372999722	129.35499990799	159.376446391065
AT1G01530	0	0	0	0	0	0	0.724322488910807	0	2.29762701952386	0	0	0	0	0.917411346865176	4.40266426494656
AT1G01540	614.870189655129	614.811330792385	697.589566688578	596.921578812447	606.038293891158	488.870200937262	529.4797393938	554.490759158646	559.855117090646	805.223110588004	718.107445358275	636.763937914905	1.62937144632454	1.83482269373035	0.880532852989311
AT1G01550	1604.849866081	1726.47019232268	1784.55391921579	1755.65170238955	1683.57438042964	1267.2389566195	1709.4010738295	1600.7765528721	1624.42230280337	1934.17459642513	1876.30709775655	1570.40463765834	0	0.917411346865176	0
AT1G01560	4.83388513879818	5.99815932480376	19.323810711595	11.3267851767068	16.9690722289524	4.09667766148544	29.6972220453431	34.1976679657315	38.293783658731	50.1983873012878	67.4334833367737	50.3536557164999	534.433834394451	594.482552768634	624.297792769422
AT1G01570	19.3355405551927	16.9947847536107	10.6280958913772	24.9189273887549	9.69661270225853	32.7734212918835	21.0053521784134	17.0988339828657	13.7857621171431	12.293482604397	16.5626099423655	7.34324145865624	13.0349715705964	12.8437588561125	11.446927088861
AT1G01580	21.269094610712	9.99693220800627	23.1885728539139	43.0417836714858	195.144330632953	50.5256911583204	19.5567072005918	21.9842151208274	13.7857621171431	12.293482604397	3.54913070193546	4.19613797637499	756.843036817751	1031.17035387646	826.820348956963
AT1G01590	0	1.99938644160125	0.966190535579748	0	0	0	0.724322488910807	0	0	0	1.18304356731182	0	225.667945315949	243.114006919272	195.478293363627
AT1G01600	289.066331300131	266.918089953767	270.533349962329	218.606953910441	264.232696136545	236.24174514566	167.318494938396	164.474498311375	150.111631942225	198.744635437752	184.554796500644	226.59145072425	694.926921857418	718.333084595433	616.372997092518
AT1G01610	766.654183013392	753.768688483672	731.406235433869	757.761928321684	803.606777699675	830.260006061049	630.160565352402	752.348695246092	673.970592393665	678.190457009235	602.169175761716	631.518765444437	52.1398862823854	34.8616311808767	47.5487740614228
AT1G01620	1420.19545377891	1427.56191930329	1314.01912838846	1456.62457372449	1483.58174344555	1656.42333446061	1380.558663864	1292.99754118051	1378.57621171431	1171.97867495252	1291.88357550451	1237.86070303062	0	0	0
AT1G01630	431.182554380798	461.858268009889	531.404794568861	551.61443810562	499.375554166314	502.525793142214	480.225810147865	503.194257210049	497.053311890328	566.524656685962	585.606565819351	568.576695798812	1120.19286934812	1004.56542481737	948.333882669488
AT1G01640	36.7375270548662	57.9822068064363	55.0728605280456	61.1646399542166	63.0279825646804	43.6978950558447	57.9457991128645	30.9407472070904	37.5279079855563	72.7364387426823	50.8708733944083	47.2065522342187	1401.25944383911	1455.01439612817	1361.30379072148
AT1G01650	297.767324549968	281.913488265777	285.992398531605	215.208918357429	168.478645701742	211.661679176748	237.577776362745	276.838264484493	258.100101859847	238.698453902042	202.300450010321	267.503795993906	26.0699431411927	9.17411346865176	7.9247956769038
AT1G01660	9.66777027759637	9.99693220800627	0.966190535579748	12.4594636943775	7.2724595266939	4.09667766148544	15.9350947560377	11.3992226552438	8.42463240492081	12.293482604397	14.1965228077418	8.39227595274999	26.884628864355	23.8526950184946	33.4602484135938
AT1G01670	3.86710811103855	8.99723898720564	6.76333374905823	12.4594636943775	9.69661270225853	1.36555922049515	5.79457991128645	11.3992226552438	8.42463240492081	4.097827534799	4.73217426924728	4.19613797637499	96.9476010563104	35.7790425277419	91.5754167108884
AT1G01680	0.966777027759637	0	16.4252391048557	2.26535703534136	1.21207658778232	0	39.8377368900944	35.826128345052	52.8454214490487	8.19565506959801	24.8439149135482	14.6864829173125	0	0	1.76106570597862
AT1G01690	59.9401757210975	89.9723898720564	84.058576595438	79.2874962369475	78.7849782058505	68.2779610247573	86.9186986692968	107.478385035156	89.6074537614304	61.4674130219851	74.5317447406447	94.4131044684374	285.140003106795	288.98457426253	257.115593072879
AT1G01695	3.86710811103855	5.99815932480376	2.89857160673924	1.13267851767068	9.69661270225853	6.82779610247573	5.79457991128645	2.44269056898082	2.29762701952386	4.097827534799	0	4.19613797637499	996.360639427459	1129.33336799103	807.448626191199
AT1G01700	10.634547305356	7.99754576640501	12.5604769625367	13.5921422120481	16.9690722289524	8.19335532297088	18.832384711681	10.5849924655835	8.42463240492081	10.2445688369975	3.54913070193546	6.29420696456249	4539.42884946018	4627.42283358795	3810.06565488475
AT1G01710	472.753966574462	485.850905309105	408.698596550233	429.285158197187	441.195877952763	375.528785636165	500.506839837367	446.198143933829	486.331052465883	476.372450920384	516.990038915265	461.575177401249	757.657722540913	773.377765407344	677.12976394878
AT1G01715	36.7375270548662	47.9852745984301	34.7828592808709	11.3267851767068	15.7569956411701	21.8489475279223	39.8377368900944	38.2688189140328	42.123162024604	32.782620278392	60.3352219329028	44.0594487519374	66.8042292993063	62.383971586832	66.0399639741984
AT1G01720	5082.34683493241	5652.26547040674	4829.98648736316	5415.33599298351	4933.15171227403	6786.82932586088	4860.20390059151	4327.63345804435	4537.81336355962	3126.64240905164	3513.63939491611	4060.8125266369	395.122575733702	343.111843727576	321.394491341099
AT1G01725	93.7773716926848	75.9766847808476	74.3966712396406	54.3685688481926	53.3313698624219	58.7190464812913	60.8430890685077	58.6245736555396	62.0359295271441	58.3940423708858	66.2504397694619	55.5988281869687	3.25874289264909	2.75223404059553	0
AT1G01730	414.747344908884	375.884651021036	408.698596550233	245.791238334537	267.868925899892	264.918488776058	378.820661700352	328.94899662275	395.957723031278	393.391443340704	410.516117857202	404.927314720187	6.51748578529818	11.0089361623821	4.40266426494656
AT1G01740	47.3720743602222	38.9880356112244	44.4447646366684	20.3882133180722	36.3622976334695	30.0423028508932	44.1836718235592	30.9407472070904	48.250167410001	43.0271891153895	41.4065248559137	48.2555867283124	16.2937144632455	12.8437588561125	7.04426282391449
AT1G01750	64.7740608598957	63.9803661312401	74.3966712396406	66.82803254257	61.8159059768981	86.0302308911942	68.0863139576158	53.739192517578	72.7581889515888	28.684792743593	55.6030476636555	65.0401386338124	13.8496572937586	0	6.16372997092518
AT1G01760	46.4052973324626	38.9880356112244	38.6476214231899	38.5110696008031	48.4830635112926	45.0634542763398	46.3566392902916	43.9684302416547	43.6549133709533	14.3423963717965	28.3930456154837	25.17682785825	112.426629796394	102.7500708489	111.827672329643
AT1G01770	349.006507021229	380.883117125039	321.741448348056	280.904272382328	258.172313197633	274.477403319524	387.512531567281	394.901641985232	365.322696104293	312.459349528424	401.051769318707	379.750486861937	4.88811433897363	4.58705673432588	3.52213141195725
AT1G01780	144.049777136186	114.964720392072	122.706198018628	94.0123169666663	109.086892900408	169.329343341398	155.729335115823	123.762988828361	136.325869825082	122.93482604397	137.233053808171	155.257105125875	0	0	0
AT1G01790	1900.68363657545	1871.42570933877	1625.13248084514	1627.65902989276	1582.9720236437	1517.13629397011	1673.90927187287	1901.22749285674	1679.56535127194	1476.24236941134	1237.46357140816	1381.57842872147	0	0	0
AT1G01800	785.022946540825	678.791696923625	665.705279014446	844.978174182326	787.849782058505	923.118033054719	701.868491754572	691.281431021572	660.184830276522	810.345395006503	922.77398250322	815.099801910843	15.4790287400832	20.1830496310339	16.7301242067969
AT1G01810	0	2.99907966240188	0	1.13267851767068	2.42415317556463	6.82779610247573	1.44864497782161	0.814230189660273	0	2.0489137673995	4.73217426924728	1.04903449409375	402.454747242163	375.221240867857	433.222163670741
AT1G01820	496.923392268453	452.861029022684	564.255272778573	507.439975916464	420.590575960464	498.429115480729	604.084955751613	565.075751624229	536.878846895408	752.975809519317	868.353978406876	793.070077534874	21.1818288022191	24.7701063653598	29.9381170016366
AT1G01830	390.577919214893	436.865937489874	445.413836902264	756.629249804013	658.157587165798	837.087802163525	541.068899216372	486.095423227183	513.902576700169	478.421364687784	576.142217280856	551.792143893312	0	0	0
AT1G01840	12.5681013608753	7.99754576640501	11.594286426957	5.66339258835339	8.48453611447621	13.6555922049515	7.24322488910807	10.5849924655835	4.59525403904771	0	2.36608713462364	9.44131044684373	484.738005281552	619.252659133994	479.890404879175
AT1G01860	132.44845280307	105.967481404866	89.8557198089165	103.073745108032	104.238586549279	101.051382316641	139.069917870875	135.162211483605	114.115475303018	130.106024229868	118.304356731182	117.4918633385	30.9580574801664	35.7790425277419	39.623978384519
AT1G01870	0	0	0	0	0	0	0	0	0	0	0	0	2.44405716948682	0.917411346865176	2.64159855896793
AT1G01880	42.538189221424	36.9886491696232	40.5800024943494	24.9189273887549	36.3622976334695	23.2145067484175	39.1134144011836	25.2411358794685	39.8255350050802	18.4402239065955	18.9286970769891	20.980689881875	198.783316451594	213.756843819586	203.403089040531
AT1G01890	0	0	0	0	0	0	0	0	0	0	0	0	78.2098294235782	77.97996448354	89.8143510049098
AT1G01900	110.212581164599	102.968401742465	102.416196771453	55.5012473658632	63.0279825646804	62.8157241427767	71.7079264021698	66.7668755521424	66.6311835661919	69.6630680915831	55.6030476636555	65.0401386338124	54.5839434518723	53.2098581181802	64.2788982682197
AT1G01910	683.511358626063	681.790776586027	602.902894201763	807.599783099194	770.880709829553	740.133097508369	664.92804482012	692.095661211232	673.970592393665	812.394308773903	855.340499166446	815.099801910843	17.92308590957	16.5134042435732	11.446927088861
AT1G01920	203.023175829524	184.943245848116	197.102869258269	212.943561322088	215.749632625252	166.598224900408	199.913006939383	213.328309690991	226.699199259687	260.212048459737	234.24262632774	230.787588700625	34.2168003728154	46.787978690124	46.6682412084335
AT1G01930	276.498229939256	211.934962809733	214.494298898704	248.056595369879	259.384389785416	255.359574232592	255.685838585515	249.154438036043	235.889707337783	249.967479622739	289.845673991396	274.847037452562	0	0	1.76106570597862
AT1G01940	154.684324441542	149.953983120094	187.440963902471	361.324447136946	239.991164380899	319.540857595864	191.945459561364	172.616800207978	204.488804737623	398.513727759203	383.30611580903	329.396831145437	291.657488892094	311.91985793416	274.726250132665
AT1G01950	354.807169187787	327.899376422606	411.597168156972	378.314624902007	339.381444579048	266.284047996554	327.393764987685	364.775124967802	379.874333894611	468.176795850786	405.783943587954	428.006073590249	102.650401118446	131.18982260172	127.67726368345
AT1G01960	1720.86310941215	1783.45270590832	1857.98439991985	2010.50436886545	1795.08542650561	1604.5320840818	1938.28698032532	2013.59125902985	1972.12985842464	2158.53065395538	1793.49404804472	2057.15664291784	2764.22865868959	2133.8987928084	2343.97845465755
AT1G01970	385.744034076095	375.884651021036	379.712880482841	378.314624902007	407.257733494858	443.806746660923	410.690851212427	400.601253312854	338.517047543182	274.554444831533	335.984373116557	376.603383379656	0	0	0
AT1G01980	0	0.999693220800627	0	0	0	0	0	0	0.765875673174619	0	0	0	769.063322665185	772.460354060478	728.200669422161
AT1G01990	238.79392585663	268.917476395369	271.499540497909	267.31213017028	276.353462014368	329.09977213933	244.821001251853	258.925200311967	235.123831664608	316.557177063223	294.577848260643	293.72965834625	2.44405716948682	7.33929077492141	14.088525647829
AT1G02000	90.8770406094059	78.9757644432495	94.6866724868153	133.65606508514	141.812960770531	109.244737639612	84.0214087136536	77.3518680177259	93.4368321273035	92.2011195329776	86.3621804137629	95.4621389625311	441.559661953952	454.118616698262	387.434455315297
AT1G02010	76.3753851930113	88.9726966512558	88.8895292733368	83.8182103076302	63.0279825646804	69.6435202452525	76.7781838245455	88.7510906729697	74.289940297938	89.1277488818783	65.0673962021501	59.7949661633437	280.251888767822	296.323865037452	240.385468866082
AT1G02020	240.72747991215	226.930361121742	236.716681217038	294.496414594376	263.020619548763	270.380725658039	239.750743829477	302.893630553621	269.588236957466	235.625083250943	254.354366972041	244.425037123843	1.62937144632454	0	1.76106570597862
AT1G02030	4.83388513879818	1.99938644160125	3.86476214231899	1.13267851767068	7.2724595266939	5.46223688198059	5.79457991128645	3.25692075864109	2.29762701952386	1.02445688369975	1.18304356731182	2.0980689881875	25.2552574180304	15.595992896708	19.3717227657649
AT1G02040	0.966777027759637	0	0	0	1.21207658778232	2.73111844099029	0.724322488910807	0.814230189660273	0.765875673174619	0	0	0	146.643430169209	162.381808395136	166.42070921498
AT1G02050	47.3720743602222	63.9803661312401	55.0728605280456	46.4398192244978	55.7555230379865	60.0846057017865	63.0160565352402	58.6245736555396	46.7184160636518	60.4429561382853	55.6030476636555	53.5007591987812	0.814685723162272	1.83482269373035	5.28319711793587
AT1G02060	44.4717432769433	66.979445793642	57.0052415992051	73.6241036485941	79.9970547936329	75.1057571272331	88.3673436471184	61.8814944141807	75.8216916442873	61.4674130219851	72.165657606021	69.2362766101874	0	0	0
AT1G02065	27.0697567772698	25.9920237408163	31.8842876741317	40.7764266361444	25.4536083434286	50.5256911583204	28.9728995564323	23.6126755001479	33.6985296196832	39.9538184642903	33.125219884731	28.3239313405312	0	0	0
AT1G02067	3.86710811103855	0	0	0	0	0	2.17296746673242	0.814230189660273	0	0	0	0	40.7342861581136	45.8705673432588	44.9071755024549
AT1G02070	1.93355405551927	3.99877288320251	0	1.13267851767068	4.84830635112926	2.73111844099029	1.44864497782161	0	0	8.19565506959801	2.36608713462364	2.0980689881875	0	0	0
AT1G02080	1364.12238616885	1396.57142945848	1318.85008106636	1241.41565536706	1138.13991592759	1104.73740938057	1401.56401604241	1459.10049987121	1466.6519141294	1477.26682629504	1294.24966263913	1412.00042905019	297.360288954229	232.10507075689	248.310264542986
AT1G02090	878.80031823351	807.752122406906	857.011005059236	966.174775573088	842.39322850871	1066.50175120671	876.430211582076	790.617514160125	772.002678560016	998.845461607257	1076.56964625376	1071.06421846972	0	0.917411346865176	15.8495913538076
AT1G02100	478.55462874102	407.874834086656	401.935262801175	432.683193750199	386.652431502559	402.839970046068	433.869170857573	412.000475968098	402.084728416675	489.690390408481	518.173082482577	476.261660318562	652.56326425298	711.911205167377	607.567668562625
AT1G02110	400.24568949249	432.867164606671	431.887169404147	494.980512222086	492.10309463962	486.139082496272	354.193697077384	444.569683554509	412.80698784112	466.127882083387	448.37351201118	490.948143235874	0.814685723162272	1.83482269373035	6.16372997092518
AT1G02120	874.933210122471	851.738624122134	901.455769695905	643.361398036945	603.614140715593	675.951814145098	852.527569448019	901.352819953922	905.2650456924	929.182393515674	916.858764666661	902.169664920624	223.223888146463	227.518014022564	221.894278953306
AT1G02130	594.567872072177	516.841395153924	552.660986351616	612.779078059837	573.312226021035	745.59533439035	575.836378684091	555.304989348306	531.517717183186	575.74476863926	546.566128098061	562.282488834249	215.07703091484	188.986737454226	213.969483276403
AT1G02140	1361.22205508557	1265.61161753359	1292.7629366057	1486.07421518393	1461.76436486547	1642.76774225566	1379.83434137509	1266.94217511138	1279.77824987479	1393.26136183166	1614.85446938063	1493.8251195895	137.681887214424	154.12510627335	149.690585008183
AT1G02145	190.455074468648	194.940178056122	176.812868011094	151.778921367871	151.509573472789	137.92148127001	216.572424184331	206.000237984049	222.869820893814	161.864187624561	175.090447962149	203.512691854187	315.283374863799	328.433262177733	296.739571457398
AT1G02150	1883.28165007577	1968.39595175643	1660.88153066159	2110.18007842047	2196.28277706156	2347.39630003116	1858.61150654513	2063.25930059913	1804.4030859994	1873.73164028684	1855.01231354493	1829.5161576995	1727.13373310402	1578.86492795497	1533.00769705439
AT1G02160	181.754081218812	187.942325510518	182.610011224572	168.769099132931	220.597938976381	264.918488776058	166.594172449485	203.557547415068	191.468918293655	143.423963717965	240.157844164299	222.395312747875	584.944349230512	528.428935794341	501.903726203907
AT1G02170	369.308824604181	389.880356112244	399.036691194436	462.132835209637	464.225333120627	412.398884589534	407.793561256784	449.455064692471	493.989809197629	634.138811010146	657.772223425372	583.263178716124	0	0	0.880532852989311
AT1G02180	28.0365338050295	15.99509153281	16.4252391048557	15.8574992473895	25.4536083434286	20.4833883074272	14.4864497782161	15.4703736035452	6.89288105857157	14.3423963717965	11.8304356731182	15.7355174114062	209.374230852704	247.701063653598	244.788133131029
AT1G02190	4.83388513879818	9.99693220800627	9.66190535579748	6.79607110602407	2.42415317556463	5.46223688198059	2.89728995564323	6.51384151728218	9.19050807809543	11.2690257206973	4.73217426924728	5.24517247046874	131.979087152288	141.281347417237	150.571117861172
AT1G02205	527.860257156762	565.826362973155	451.210980115742	403.233552290761	489.678941464056	494.332437819243	333.188344898971	429.913540140624	399.021225723976	329.87511655132	268.550889779783	343.034279568656	150.71685878502	154.12510627335	133.840993654375
AT1G02210	0	0	0	0	0	0	0	0	0	0	0	0	262.328802858252	197.243439576013	213.088950423413
AT1G02220	58.9733986933379	67.9791390144426	76.3290523108001	79.2874962369475	58.1796762135512	69.6435202452525	69.5349589354374	72.4664868797643	73.5240646247634	80.9320938122803	115.938269596558	125.88413929125	11.4056001242718	10.0915248155169	9.68586138288243
AT1G02230	2.90033108327891	1.99938644160125	1.9323810711595	4.53071407068271	4.84830635112926	6.82779610247573	5.07025742237565	7.32807170694245	1.53175134634924	0	4.73217426924728	12.588413929125	0	0	0
AT1G02250	5.80066216655782	2.99907966240188	1.9323810711595	1.13267851767068	1.21207658778232	0	1.44864497782161	1.62846037932055	1.53175134634924	0	0	0	81.4685723162272	99.9978368083042	90.6948838578991
AT1G02260	78.3089392485306	120.962879716876	84.058576595438	74.7567821662648	88.4815909081091	110.610296860107	81.8484412469211	100.964543517874	102.627340205399	81.9565506959801	94.6434853849456	79.7266215511249	114.87068696588	116.511241051877	93.336482416867
AT1G02270	183.687635274331	203.937417043328	201.933821936167	183.49391986265	144.237113946096	129.728125947039	207.880554317401	218.213690828953	211.381685796195	233.576169483543	205.849580712257	242.326968135656	30.1433717570041	28.4397517528205	28.177051295658
AT1G02280	1168.8334265614	984.697822488617	991.311489504821	1368.27564934618	1422.97791405644	1556.73751136447	1178.47268945788	1155.39263912793	1072.22594244447	1280.57110462469	1395.99140942795	1311.29311761719	0	0	0.880532852989311
AT1G02290	117.946797386676	97.9699356384614	106.280958913772	176.697848756626	170.902798877307	151.577073474961	98.5078584918697	122.948758638701	117.944853668891	142.399506834265	143.14827164473	134.276415244	4.88811433897363	5.50446808119106	0
AT1G02300	203.023175829524	203.937417043328	169.083343726456	73.6241036485941	54.5434464502042	94.2235862141651	165.869849960575	211.699849311671	202.191177718099	133.179394880968	175.090447962149	163.649381078625	1565.82595991789	1312.81563736407	1365.70645498642
AT1G02305	593.601095044417	576.822988401962	540.100509389079	492.715155186745	490.891018051838	622.695004545787	646.81998259735	615.558023383166	526.156587470963	413.880581014699	551.298302367308	502.487522670905	513.252005592232	443.10968053588	464.921346378356
AT1G02310	2.90033108327891	2.99907966240188	5.79714321347849	1.13267851767068	1.21207658778232	1.36555922049515	0.724322488910807	6.51384151728218	3.8293783658731	3.07337065109925	2.36608713462364	1.04903449409375	402.454747242163	455.036028045127	423.536302287859
AT1G02320	0	0	0	0	0	0	0	0	0	0	0	0	418.748461705408	415.587340129925	356.615805460671
AT1G02330	332.571297549315	317.902444214599	292.755732280664	355.661054548593	341.805597754613	355.045397328738	329.566732454417	346.862060795276	314.774901674768	400.562641526603	341.899590953116	352.475590015499	848.902523535088	832.092091606715	740.528129364011
AT1G02335	14.5016554163946	11.9963186496075	15.459048569276	16.9901777650602	10.9086892900408	9.55891454346603	11.5891598225729	2.44269056898082	12.2540107707939	13.3179394880968	11.8304356731182	10.4903449409375	634.64017834341	639.435708765028	618.134062798497
AT1G02340	20.3023175829524	32.9898762864207	30.9180971385519	28.316962941767	21.8173785800817	27.3111844099029	21.7296746673242	43.9684302416547	35.9961566392071	31.7581633946923	35.4913070193546	30.4220003287187	0	0	0
AT1G02350	17.4019864996735	9.99693220800627	7.72952428463798	0	0	1.36555922049515	16.6594172449485	12.2134528449041	21.4445188488893	13.3179394880968	18.9286970769891	9.44131044684373	1235.87824203717	1364.19067278852	1123.55992041436
AT1G02360	48.3388513879818	53.9834339232338	38.6476214231899	50.9705332951805	66.6642123280274	75.1057571272331	30.4215445342539	31.7549773967506	35.2302809660325	32.782620278392	33.125219884731	27.2748968464375	312.839317694313	241.279184225541	254.473994513911
AT1G02370	108.279027109079	94.9708559760595	80.1938144531191	99.6757095550197	105.450663137061	61.4501649222816	104.302438403156	90.3795510522903	93.4368321273035	95.2744901840769	93.4604418176338	79.7266215511249	2053.82270809209	1905.46336743897	1820.06140712891
AT1G02380	37.7043040826258	18.9941711952119	44.4447646366684	37.3783910831324	25.4536083434286	19.1178290869321	20.2810296895026	21.1699849311671	20.6786431757147	25.6114220924938	35.4913070193546	22.0297243759687	140.940630107073	157.79475166081	188.434030539713
AT1G02390	47.3720743602222	42.9868084944269	48.3095267789874	39.6437481184737	35.1502210456872	25.9456251894078	28.2485770675215	33.3834377760712	39.8255350050802	31.7581633946923	20.1117406443009	19.9316553877812	356.017661021913	381.643120295913	306.42543284028
AT1G02400	47.3720743602222	69.9785254560439	91.788100880076	123.461958426104	55.7555230379865	79.2024347887185	37.6647694233619	46.4111208106355	74.289940297938	74.7853525100818	83.9960932791392	47.2065522342187	91.2448009941745	73.3929077492141	88.9338181519204
AT1G02405	0.966777027759637	0	0.966190535579748	4.53071407068271	0	1.36555922049515	1.44864497782161	2.44269056898082	0.765875673174619	0	0	1.04903449409375	15.4790287400832	9.17411346865176	9.68586138288243
AT1G02410	221.391939356957	225.930667900942	219.325251576603	235.597131675501	231.506628266422	274.477403319524	257.858806052247	248.340207846383	228.230950606036	225.380514413945	243.706974866235	220.297243759687	1345.86081466407	806.40457389449	933.36482416867
AT1G02420	17.4019864996735	8.99723898720564	19.323810711595	11.3267851767068	7.2724595266939	21.8489475279223	16.6594172449485	13.8419132242246	22.210394522064	8.19565506959801	10.6473921058064	8.39227595274999	0	0	0
AT1G02430	2.90033108327891	0.999693220800627	1.9323810711595	3.39803555301203	6.06038293891158	8.19335532297088	4.34593493346484	4.07115094830136	4.59525403904771	2.0489137673995	3.54913070193546	3.14710348228125	0	0	0
AT1G02440	0	0	0	1.13267851767068	2.42415317556463	0	0	0	0.765875673174619	2.0489137673995	1.18304356731182	0	95.3182296099859	114.676418358147	90.6948838578991
AT1G02450	0.966777027759637	0	0	2.26535703534136	0	0	1.44864497782161	0.814230189660273	1.53175134634924	2.0489137673995	2.36608713462364	1.04903449409375	4.07342861581136	1.83482269373035	8.80532852989311
AT1G02460	6.76743919431746	14.9953983120094	6.76333374905823	6.79607110602407	9.69661270225853	8.19335532297088	5.07025742237565	5.69961132762191	8.42463240492081	2.0489137673995	3.54913070193546	3.14710348228125	1.62937144632454	0	0.880532852989311
AT1G02470	24.1694256939909	11.9963186496075	20.2900012471747	5.66339258835339	2.42415317556463	8.19335532297088	11.5891598225729	19.5415245518465	16.8492648098416	28.684792743593	34.3082634520428	26.2258623523437	178.416173372538	177.977801291844	189.314563392702
AT1G02475	637.106061293601	700.784947781239	552.660986351616	624.105863236544	614.522830005634	498.429115480729	685.933396998534	727.921789556284	697.712738262078	636.187724777545	792.639190098919	704.951180030999	278.622517321497	274.305992712688	266.801454455761
AT1G02480	0	0	0	0	0	0	0	0	0	0	0	0	1194.32927015589	1090.80209142269	1171.10869447578
AT1G02490	0	0.999693220800627	0	0	2.42415317556463	1.36555922049515	2.89728995564323	2.44269056898082	0	1.02445688369975	5.9152178365591	0	181.674916265187	174.308155904383	162.018044950033
AT1G02500	5175.15742959734	4990.46855823673	4577.81075757684	5425.53009964255	6043.41386668263	6002.99833329666	4657.39360369649	4667.98167732234	4651.16296318946	5480.84432779367	5451.46475817287	5315.45778157302	191.451144943134	181.647446679305	196.358826216616
AT1G02510	0	0	0	0	6.06038293891158	0	0	0	0	0	0	1.04903449409375	826.906009009707	825.670212178659	983.555196789061
AT1G02520	70.5747230264535	70.9782186768445	87.923338737757	99.6757095550197	65.4521357402451	136.555922049515	75.3295388467239	86.3084001039889	65.0994322198426	63.5163267893846	56.7860912309674	55.5988281869687	0	1.83482269373035	7.04426282391449
AT1G02530	1.93355405551927	2.99907966240188	0	2.26535703534136	0	4.09667766148544	0.724322488910807	0	5.36112971222233	6.14674130219851	0	3.14710348228125	4.88811433897363	10.0915248155169	4.40266426494656
AT1G02540	0	0	0	0	1.21207658778232	0	0	0	0	0	0	0	0.814685723162272	1.83482269373035	0
AT1G02560	3608.97864462672	3884.80785603123	3424.17925809463	4253.2078338534	4079.84979447528	3729.34223117225	3869.33073576153	4147.68858612943	3906.73180886373	4384.67546223493	4279.06858296685	4288.45301185524	421.192518874895	382.560531642778	303.783834281312
AT1G02570	2.90033108327891	0.999693220800627	3.86476214231899	3.39803555301203	0	2.73111844099029	5.79457991128645	0	2.29762701952386	1.02445688369975	2.36608713462364	2.0980689881875	147.458115892371	184.3996807199	178.74816915683
AT1G02575	0	0	0	0	0	1.36555922049515	1.44864497782161	0	0.765875673174619	1.02445688369975	0	1.04903449409375	48.0664576665741	44.0357446495285	44.9071755024549
AT1G02580	0	0	4.83095267789874	1.13267851767068	0	0	0.724322488910807	0.814230189660273	1.53175134634924	0	1.18304356731182	3.14710348228125	30.1433717570041	32.1093971402812	30.8186498546259
AT1G02590	0	0	0	0	0	0	0	0	0	0	0	0	167.010573248266	203.665319004069	201.642023334552
AT1G02600	0	0	0	0	0	0	0	0	0	0	0	0	131.164401429126	126.602765867394	109.186073770675
AT1G02610	58.9733986933379	86.9733102096545	51.2080983857266	22.6535703534136	30.3019146945579	17.7522698664369	32.5945120009863	52.9249623279177	55.9089241417472	22.5380514413945	27.2100020481719	29.372965834625	27.6993145875173	22.0178723247642	35.2213141195725
AT1G02620	0	1.99938644160125	3.86476214231899	0	0	0	0.724322488910807	0.814230189660273	0.765875673174619	1.02445688369975	1.18304356731182	4.19613797637499	27.6993145875173	30.2745744465508	31.6991827076152
AT1G02630	0	0	0	3.39803555301203	4.84830635112926	0	0	0.814230189660273	0.765875673174619	2.0489137673995	0	1.04903449409375	56.2133148981968	64.2187942805623	37.8629126785404
AT1G02640	216.558054218159	229.929440784144	278.262874246967	173.299813203614	175.751105228436	176.157139443874	247.718291207496	248.340207846383	271.119988303815	488.665933524781	313.506545337632	314.710348228125	2.44405716948682	1.83482269373035	0
AT1G02650	5.80066216655782	3.99877288320251	8.69571482021773	3.39803555301203	9.69661270225853	6.82779610247573	13.7621272893053	6.51384151728218	3.06350269269848	7.17119818589826	10.6473921058064	4.19613797637499	325.059603541747	311.002446587295	269.443053014729
AT1G02660	186.58796635761	181.944166185714	249.277158179575	182.361241344979	164.842415938395	94.2235862141651	153.556367649091	179.13064172526	143.984626556828	182.353325298556	165.626099423655	166.796484560906	92.8741724404991	95.4107800739783	73.9647596511022
AT1G02670	21.269094610712	26.9917169616169	29.9519066029722	22.6535703534136	33.9381444579048	19.1178290869321	47.8052842681132	35.0118981553917	26.039772887937	27.6603358598933	40.2234812886019	25.17682785825	0	0	2.64159855896793
AT1G02680	102.478364942522	105.967481404866	108.213339984932	113.267851767068	112.723122663755	169.329343341398	118.788888181372	104.221464276515	112.583723956669	94.2500333003771	110.023051759999	110.148621879844	3.25874289264909	1.83482269373035	2.64159855896793
AT1G02690	385.744034076095	424.869618840266	341.065259059651	562.941223282327	566.039766494342	502.525793142214	417.934076101535	394.901641985232	398.255350050802	422.076236084297	411.699161424513	407.025383708374	0.814685723162272	2.75223404059553	1.76106570597862
AT1G02700	33.8371959715873	37.9883423904238	29.9519066029722	80.4201747546182	92.117820671456	86.0302308911942	28.2485770675215	23.6126755001479	26.039772887937	43.0271891153895	48.5047862597846	52.4517247046874	0	0.917411346865176	0
AT1G02705	7.7342162220771	6.99785254560439	12.5604769625367	5.66339258835339	6.06038293891158	0	6.51890240019726	15.4703736035452	16.8492648098416	15.3668532554963	4.73217426924728	11.5393794350312	0	1.83482269373035	0.880532852989311
AT1G02710	0	0	0	0	1.21207658778232	0	0	0	0	0	0	1.04903449409375	45.6224004970873	20.1830496310339	27.2965184426687
AT1G02720	113.112912247878	121.962572937676	125.604769625367	116.66588732008	122.419735366014	146.114836592981	104.302438403156	109.921075604137	94.9685834736528	126.008196695069	117.12131316387	124.835104797156	6.51748578529818	1.83482269373035	14.088525647829
AT1G02730	631.305399127043	681.790776586027	618.361942771038	601.45229288313	689.671578448138	677.317373365593	572.214766239537	575.660744089813	660.184830276522	408.758296596201	367.926549433976	404.927314720187	633.825492620248	667.875460517848	619.895128504475
AT1G02740	101.511587914762	134.958584808085	144.928580336962	111.002494731726	121.207658778232	98.3202638756506	154.280690138002	109.921075604137	137.091745498257	143.423963717965	186.920883635268	158.404208608156	0	0	0
AT1G02750	100.544810887002	108.966561067268	143.962389801382	107.604459178714	112.723122663755	135.19036282902	125.30779058157	128.648369966323	120.242480688415	117.812541625471	132.500879538924	122.737035808969	0	0	0
AT1G02760	0	0	0	0	0	0	0	0	0	0	0	0	2.44405716948682	6.42187942805623	6.16372997092518
AT1G02770	7.7342162220771	3.99877288320251	7.72952428463798	12.4594636943775	8.48453611447621	5.46223688198059	7.96754737801887	7.32807170694245	11.4881350976193	9.22011195329776	5.9152178365591	12.588413929125	4531.28199222856	4974.20432270299	4785.69605599691
AT1G02780	9015.19578385861	9053.22180757047	8652.23624611664	12434.5447669887	11509.8792775809	12369.235419245	8890.33422889124	8940.24748246979	9153.74604578305	9869.6176175634	10617.8160166236	9935.40569356189	0	0	0
AT1G02790	0	1.99938644160125	0	0	0	0	0	0	0	0	0	0	174.342744756726	133.942056642316	132.960460801386
AT1G02800	28.0365338050295	19.9938644160125	20.2900012471747	15.8574992473895	24.2415317556463	36.870098953369	19.5567072005918	24.4269056898082	17.6151404830162	6.14674130219851	9.46434853849456	3.14710348228125	6.51748578529818	7.33929077492141	7.9247956769038
AT1G02810	25.1362027217506	22.9929440784144	14.4928580336962	14.7248207297188	12.1207658778232	13.6555922049515	15.9350947560377	15.4703736035452	19.1468918293655	10.2445688369975	7.09826140387092	4.19613797637499	0	0	0
AT1G02813	0.966777027759637	0	2.89857160673924	2.26535703534136	0	1.36555922049515	0	0.814230189660273	0	0	0	1.04903449409375	0	0	0
AT1G02816	62.8405068043764	58.981900027237	63.7685753482633	57.7666044012046	59.3917528013335	58.7190464812913	54.3241866683105	40.7115094830136	49.7819187563502	39.9538184642903	34.3082634520428	51.4026902105937	3648.16266832066	3328.36836642686	3362.75496556618
AT1G02820	139.215891997388	104.967788184066	114.01048319841	78.1548177192768	47.2709869235103	79.2024347887185	65.1890240019726	59.4388038451999	58.9724268344457	51.2228441849876	73.3487011733329	62.9420696456249	5.70280006213591	5.50446808119106	4.40266426494656
AT1G02830	0	0	0	0	0	0	0	0	0	0	1.18304356731182	0	0	0	0.880532852989311
AT1G02840	1555.54423766526	1447.55578371931	1446.38723176288	1458.88993075983	1492.06627956003	1777.95810508468	1376.21272893053	1385.00555261212	1456.69553037813	1846.07130442695	1780.48056880429	1680.55325953818	0	0	0.880532852989311
AT1G02850	128.581344692032	174.94631364011	164.252391048557	111.002494731726	123.631811953796	72.3746386862428	118.788888181372	161.217577552734	209.849934449846	153.668532554963	237.791757029676	223.444347241968	0	0	1.76106570597862
AT1G02860	91.8438176371655	88.9726966512558	68.5995280261621	116.66588732008	72.7245952669389	54.6223688198059	55.0485091572213	74.9091774487451	85.7780753955573	189.524523484454	166.809142990967	117.4918633385	0	0	0
AT1G02870	130.514898747551	120.962879716876	151.69191408602	205.014811698393	192.720177457388	181.619376325855	133.999660448499	104.221464276515	121.774232034764	149.570705020164	164.443055856343	146.864829173125	0	0	0
AT1G02880	208.823837996082	201.938030601727	214.494298898704	169.901777650602	193.932254045171	191.178290869321	186.875202138988	174.245260587298	192.234793966829	193.622351019253	207.032624279569	183.581036466406	11.4056001242718	21.1004609778991	22.0133213247328
AT1G02890	1454.99942677825	1725.47049910188	1548.80342853434	1394.3272552526	1321.16348068272	1164.82201508236	1532.66638653527	1630.90306988953	1691.81936204273	2246.63394595355	2023.00450010321	1787.55477793575	4.07342861581136	0.917411346865176	0
AT1G02900	48.3388513879818	37.9883423904238	45.4109551722481	60.0319614365459	59.3917528013335	81.9335532297088	40.5620593790052	18.7272943621863	27.5715242342863	34.8315340457915	23.6608713462364	45.1084832460312	0	0	0
AT1G02910	684.478135653823	627.807342662794	654.110992587489	707.924073544174	652.097204226886	690.972965570544	625.090307930026	653.012612107539	605.807657481124	752.975809519317	733.487011733328	661.940765773155	0	0	0
AT1G02920	347.07295296571	525.83863414113	785.512905426335	639.963362483933	618.159059768981	327.734212918835	1037.95412660919	772.704449987599	881.522899823986	860.543782307791	1259.94139918709	1286.11628975894	0	0	1.76106570597862
AT1G02930	413.780567881125	654.79905962441	963.291963973008	1057.92173550441	921.17820671456	520.278063008651	1150.22411239036	1147.25033723132	1507.24332480765	2001.78875074931	2522.2488855088	2328.85657688812	176.786801926213	220.178723247642	188.434030539713
AT1G02940	0.966777027759637	0.999693220800627	0.966190535579748	4.53071407068271	3.63622976334695	8.19335532297088	5.79457991128645	2.44269056898082	6.89288105857157	1.02445688369975	3.54913070193546	4.19613797637499	8.961542954785	12.8437588561125	10.5663942358717
AT1G02950	68.6411689709342	76.9763780016482	51.2080983857266	87.2162458606422	63.0279825646804	54.6223688198059	78.2268288023671	68.3953359314629	81.9486970296842	84.0054644633796	59.152178365591	76.5795180688436	62.730800683495	91.7411346865176	45.7877083554442
AT1G02952	5.80066216655782	0.999693220800627	2.89857160673924	1.13267851767068	0	0	7.96754737801887	2.44269056898082	3.06350269269848	7.17119818589826	2.36608713462364	6.29420696456249	24.4405716948682	26.6049290590901	39.623978384519
AT1G02960	174.019864996735	172.946927198508	200.001440865008	149.51356433253	127.268041717143	135.19036282902	165.869849960575	188.087173811523	166.960896752067	226.404971297645	266.18480264516	207.708829830562	92.0594867173368	88.9889006459221	108.305540917685
AT1G02965	0	0	0	0	0	0	0	0	0.765875673174619	0	0	0	0	0	0
AT1G02970	44.4717432769433	58.981900027237	60.8700037415241	52.1032118128512	69.088365503592	65.546842583767	63.0160565352402	43.1542000519945	81.9486970296842	55.3206717197866	66.2504397694619	65.0401386338124	408.157547304298	390.817233764565	375.106995373447
AT1G02980	0.966777027759637	1.99938644160125	2.89857160673924	4.53071407068271	4.84830635112926	4.09667766148544	0.724322488910807	2.44269056898082	4.59525403904771	4.097827534799	7.09826140387092	4.19613797637499	4.07342861581136	2.75223404059553	7.04426282391449
AT1G02990	231.059709634553	234.927906888147	248.310967643995	302.425164218071	252.111930258722	243.069541248136	260.75609600789	253.225588984345	255.802474840323	306.312608226226	202.300450010321	230.787588700625	56.2133148981968	73.3929077492141	51.0709054733801
AT1G03000	463.086196296866	541.83372567394	465.703838149438	416.82569450281	461.801179945062	379.625463297651	441.112395746681	481.210042089221	486.331052465883	512.228441849876	541.833953828814	518.223040082312	0	0.917411346865176	3.52213141195725
AT1G03010	8.70099324983673	12.9960118704081	10.6280958913772	5.66339258835339	15.7569956411701	17.7522698664369	12.3134823114837	16.2846037932055	22.210394522064	9.22011195329776	10.6473921058064	7.34324145865624	219.150459530651	183.482269373035	193.717227657648
AT1G03020	1.93355405551927	6.99785254560439	7.72952428463798	1.13267851767068	3.63622976334695	0	7.96754737801887	9.77076227592327	7.65875673174619	0	9.46434853849456	3.14710348228125	1722.24561876504	1396.3000699288	1318.157680925
AT1G03030	212.69094610712	218.932815355337	172.948105868775	238.995167228513	219.385862388599	226.682830602194	229.610228984726	194.601015328805	225.933323586513	280.701186133732	273.28306404903	248.621175100218	94.5035438868236	110.089361623821	121.513533712525
AT1G03040	430.215777353038	472.854893438696	459.90669493596	511.970689987147	419.378499372681	416.49556225102	425.901623479554	444.569683554509	487.862803812232	604.429561382853	513.44090821333	464.722280883531	94.5035438868236	100.915248155169	111.827672329643
AT1G03050	0.966777027759637	0	0	0	0	0	0	4.07115094830136	0	1.02445688369975	0	0	0	0	0
AT1G03055	82.1760473595691	84.9739237680533	85.0247671310178	48.7051762598392	56.9675996257688	40.9667766148544	52.1512192015781	65.1384151728218	78.1193186638111	92.2011195329776	91.0943546830102	39.8633107755624	15.4790287400832	10.0915248155169	9.68586138288243
AT1G03060	791.790385735143	782.759791886891	769.087666321479	880.091208230117	780.577322531811	781.099874123224	733.738681266647	696.166812159533	824.848100009065	893.326402586183	921.590938935908	928.395527272967	9949.75673698083	10072.2591772328	8989.35989616788
AT1G03070	1814.64048110484	1876.42417544278	1794.21582457159	2150.95650505662	1847.20471978025	2036.04879775826	2302.62119224745	2106.41350065113	2102.32872286433	2654.36778566606	2408.67670304687	2971.91472176759	0	0	0
AT1G03080	869.132547955914	897.724512278963	1030.92530146359	1028.47209404498	922.390283302342	914.924677731748	789.511512912779	846.799397246684	912.923802424146	928.157936631975	894.380936887736	1128.76111564487	125.46160136699	88.9889006459221	108.305540917685
AT1G03090	646.773831571197	685.78954946923	576.815749741109	542.553009964255	516.344626395267	483.407964055282	725.771133888628	664.411834762783	584.363138632234	1085.92429672174	1218.53487433117	856.012147180499	112.426629796394	122.933120479934	118.871935153557
AT1G03100	26.1029797495102	21.9932508576138	31.8842876741317	24.9189273887549	27.8777615189933	24.5800659689126	30.4215445342539	44.782660431315	33.6985296196832	26.6358789761935	27.2100020481719	45.1084832460312	1.62937144632454	0	1.76106570597862
AT1G03103	0	0	0	0	0	0	0	0	0	0	0	0	160.493087462968	203.665319004069	213.969483276403
AT1G03106	0	0	1.9323810711595	1.13267851767068	0	1.36555922049515	0.724322488910807	0	0	1.02445688369975	2.36608713462364	5.24517247046874	92.0594867173368	99.080425461439	117.991402300568
AT1G03110	216.558054218159	229.929440784144	188.407154438051	218.606953910441	204.840943335211	208.930560735757	195.567072005918	198.672166277107	244.314339742703	203.86691985625	215.313929250751	200.365588371906	0	0	0
AT1G03120	15.4684324441542	3.99877288320251	5.79714321347849	5.66339258835339	7.2724595266939	6.82779610247573	12.3134823114837	18.7272943621863	8.42463240492081	5.12228441849876	2.36608713462364	12.588413929125	1322.23492869237	1244.00978634918	1242.43185556792
AT1G03130	22428.2602669958	22971.9505207776	18303.5135060227	18657.4805430714	21395.5759275334	21762.9172970312	19125.0109972009	21755.4164375328	19337.594871986	19665.4743395004	18378.5818181891	18432.5850957213	287.584060276282	323.846205443407	317.872359929141
AT1G03140	734.750541097324	612.811944350784	581.646702419008	743.037107591965	815.727543577499	932.676947598185	651.890240019726	712.451415952739	678.565846432712	796.002998634707	802.103538637414	801.462353487624	83.0979437625518	92.6585460333828	103.022343799749
AT1G03150	235.893594773351	266.918089953767	228.9871569324	261.648737581927	220.597938976381	243.069541248136	241.923711296209	210.885619122011	225.167447913338	268.407703529335	262.635671943224	228.689519712437	0	0	0
AT1G03160	830.461466845528	854.737703784536	838.653384883221	969.572811126101	927.238589653472	1039.19056679681	809.792542602282	972.190846454366	893.011034921606	763.220378356315	735.853098867952	806.707525958093	131.164401429126	171.555921863788	181.389767715798
AT1G03165	17.4019864996735	8.99723898720564	7.72952428463798	1.13267851767068	0	0	10.1405148447513	11.3992226552438	3.8293783658731	4.097827534799	3.54913070193546	9.44131044684373	0	0	0
AT1G03170	13.5348783886349	14.9953983120094	8.69571482021773	5.66339258835339	21.8173785800817	6.82779610247573	15.2107722671269	17.913064172526	16.083389136667	10.2445688369975	16.5626099423655	13.6374484232187	180.860230542024	149.538049539024	201.642023334552
AT1G03180	42.538189221424	47.9852745984301	45.4109551722481	39.6437481184737	53.3313698624219	68.2779610247573	49.9782517348456	33.3834377760712	48.250167410001	44.0516459990893	55.6030476636555	68.1872421160936	1344.23144321775	1119.24184317551	1170.22816162279
AT1G03190	133.41522983083	145.955210236891	148.793342479281	177.830527274296	150.297496885007	136.555922049515	139.069917870875	152.261045466471	150.8775076154	153.668532554963	154.978707317848	175.188760513656	104.279772564771	176.142978598114	163.779110656012
AT1G03200	4.83388513879818	1.99938644160125	1.9323810711595	1.13267851767068	2.42415317556463	2.73111844099029	3.62161244455403	0	0	6.14674130219851	3.54913070193546	3.14710348228125	809.797608823299	717.415673248568	618.134062798497
AT1G03210	95.7109257482041	116.964106833673	138.165246587904	163.105706544578	138.176731007184	118.803652183078	116.61592071464	145.747203949189	162.365642713019	166.986472043059	183.371752933332	170.992622537281	652.56326425298	735.763900185871	544.169303147394
AT1G03220	1035.41819673057	1146.64812425832	1052.18149324635	1632.18974396345	1563.57879823919	2061.99442294767	978.5596825185	964.048544557763	962.705721180496	911.766626492778	713.375271089028	910.561940873374	1013.46903961387	1277.03659483633	885.816050107247
AT1G03230	141.149446052907	117.963800054474	125.604769625367	116.66588732008	123.631811953796	117.438092962583	99.2321809807805	113.177996362778	139.389372517781	67.6141543241836	59.152178365591	99.6582769389061	17.92308590957	17.4308155904383	14.088525647829
AT1G03240	0.966777027759637	0	0	1.13267851767068	0	0	0	0	0	0	3.54913070193546	1.04903449409375	70.8776579151177	89.9063119927873	109.186073770675
AT1G03250	303.567986716526	314.903364552197	304.350018707621	363.589804172288	304.231223533361	286.767436303981	292.626285519966	333.020147571051	322.433658406515	386.220245154806	403.417856453331	368.211107426906	0	1.83482269373035	9.68586138288243
AT1G03260	67.6743919431746	70.9782186768445	73.4304807040608	50.9705332951805	46.058910335728	47.7945727173301	65.1890240019726	64.3241849831615	59.7383025076203	43.0271891153895	56.7860912309674	62.9420696456249	162.937144632454	155.042517620215	168.181774920958
AT1G03270	34.8039729993469	21.9932508576138	39.6138119587697	22.6535703534136	26.665684931211	31.4078620713884	34.7674794677187	38.2688189140328	22.210394522064	32.782620278392	29.5760891827955	30.4220003287187	0	0	0
AT1G03280	334.504851604834	310.904591668995	362.321450842405	325.078734571485	310.291606472273	293.595232406457	346.950472188276	273.581343725852	366.088571777468	364.706650597111	339.533503818492	361.916900462343	79.8392008699027	106.41971623636	81.889555328006
AT1G03290	241.694256939909	282.913181486577	318.842876741317	285.434986453011	289.686304479974	288.132995524476	301.318155386896	318.364004157167	395.191847358103	389.293615805905	338.350460251181	398.633107755624	0.814685723162272	2.75223404059553	0.880532852989311
AT1G03300	29.0033108327891	25.9920237408163	27.0533349962329	12.4594636943775	0	12.2900329844563	21.7296746673242	27.6838264484493	29.1032755806355	22.5380514413945	16.5626099423655	17.8335863995937	341.353318004992	308.250212546699	310.828097105227
AT1G03310	1122.42812922894	1068.67205303587	896.624817018006	1072.64655623413	1262.98380446917	1066.50175120671	989.424519852162	1187.96184671434	1014.0193912832	965.038384445166	929.872243907091	872.796699085999	448.07714773925	404.578403967543	451.713353583517
AT1G03320	6.76743919431746	3.99877288320251	5.79714321347849	4.53071407068271	7.2724595266939	4.09667766148544	5.79457991128645	0	5.36112971222233	2.0489137673995	4.73217426924728	2.0980689881875	8.14685723162273	10.0915248155169	13.2079927948397
AT1G03325	0.966777027759637	0	0	0	0	0	0	0	0.765875673174619	0	0	0	1.62937144632454	3.6696453874607	7.04426282391449
AT1G03330	274.564675883737	258.920544187362	294.688113351823	339.803555301203	309.079529884491	374.16322641567	263.653385963534	260.553660691287	266.524734264767	235.625083250943	293.394804693331	277.994140934843	210.188916575866	229.352836716294	202.522556187542
AT1G03340	23.2026486662313	32.9898762864207	24.1547633894937	19.2555348004015	29.0898381067756	36.870098953369	29.6972220453431	21.9842151208274	31.4009026001594	16.391310139196	17.7456535096773	16.7845519055	471.703033710956	467.87978690124	497.501061938961
AT1G03350	483.388513879819	502.845690062715	481.162886718714	475.724977421685	482.406481937362	400.108851605078	501.231162326278	516.221940244613	490.926306504931	585.989337476258	522.905256751824	451.084832460312	0	0	0
AT1G03360	185.62118932985	182.943859406515	164.252391048557	234.46445315783	237.567011205334	207.565001515262	222.367004095618	156.332196414772	210.61581012302	190.548980368154	185.737840067956	185.679105454593	95.3182296099859	53.2098581181802	81.889555328006
AT1G03365	320.969973216199	318.9021374354	274.398112104648	228.801060569477	227.870398503075	249.897337350612	257.858806052247	315.921313588186	296.393885518578	218.209316228047	215.313929250751	234.983726677	1011.02498244438	1056.85787158868	853.236334546643
AT1G03370	273.597898855977	341.895081513814	384.54383316074	395.304802667067	437.559648189416	360.507634210719	354.918019566295	392.458951416251	406.679982455723	609.551845801352	544.200040963437	479.408763800843	7.33217150846045	41.2835106089329	34.3407812665831
AT1G03380	513.358601740367	527.838020582731	485.027648861033	408.896944879115	369.683359273606	487.504641716767	525.133804460335	477.13889114092	479.438171407311	402.611555294002	404.600900020642	457.379039424874	1396.37132950014	1184.37804880294	1172.86976018176
AT1G03390	0	0	0.966190535579748	0	0	0	1.44864497782161	0	0	0	0	0	329.94771788072	283.480106181339	362.779535431596
AT1G03395	0	0	0	0	0	0	0	0	0	0	0	0	0.814685723162272	0	0.880532852989311
AT1G03400	185.62118932985	225.930667900942	208.697155685225	227.668382051806	244.839470732028	237.607304366156	210.777844273045	201.114856846087	205.254680410798	346.266426690516	291.028717558708	277.994140934843	49.6958291128986	68.8058510148882	46.6682412084335
AT1G03410	116.980020358916	125.961345820879	107.247149449352	113.267851767068	128.480118304925	107.879178419117	113.718630758997	103.407234086855	134.028242805558	128.057110462469	126.585661702365	121.688001314875	0	0	4.40266426494656
AT1G03430	215.591277190399	210.935269588932	211.595727291965	183.49391986265	180.599411579565	207.565001515262	243.372356274031	210.07138893235	196.830048005877	273.529987947834	234.24262632774	231.836623194718	0	0	0
AT1G03440	72.5082770819728	54.9831271440345	80.1938144531191	71.3587466132527	67.8762889158097	45.0634542763398	62.2917340463294	67.5811057418026	53.6112971222233	34.8315340457915	24.8439149135482	30.4220003287187	0	0.917411346865176	2.64159855896793
AT1G03445	3.86710811103855	4.99846610400313	3.86476214231899	7.92874962369475	3.63622976334695	5.46223688198059	10.1405148447513	4.88538113796164	4.59525403904771	8.19565506959801	3.54913070193546	8.39227595274999	219.965145253814	206.417553044665	188.434030539713
AT1G03457	106.34547305356	77.9760712224489	114.97667373399	169.901777650602	149.085420297225	131.093685167534	97.0592135140481	99.3360831385533	114.881350976193	183.377782182255	158.527838019784	179.384898490031	1.62937144632454	8.25670212178659	10.5663942358717
AT1G03470	98.611256831483	100.969015300863	122.706198018628	116.66588732008	121.207658778232	121.534770624068	98.5078584918697	102.593003897194	125.603610400638	101.421231486275	131.317835971612	129.031242773531	13390.9892316183	13203.3841040836	12460.4204026517
AT1G03475	3407.88902285272	3244.00450149803	2830.93826924866	4066.31587843773	4477.41091526787	4462.64753257814	3286.97545467724	3687.64852897138	3492.39306967626	3996.40630331273	4031.81247739868	3809.0442480544	574.353434829402	600.90443219669	572.346354443052
AT1G03490	0	0	0	0	0	0	0	0	0	0	0	0	244.405716948682	218.343900553912	227.177476071242
AT1G03495	22.2358716384717	24.9923305200157	21.2561917827544	32.8476770124497	90.9057440836737	27.3111844099029	22.453997156235	40.7115094830136	34.4644052928579	19.4646807902953	20.1117406443009	25.17682785825	0	0	0
AT1G03502	0	0	0	0	0	0	0.724322488910807	0	0.765875673174619	0	0	0	1171.51806990735	899.063119927873	950.975481228456
AT1G03506	0	0	0	0	0	0	0	0	0	0	0	0	3.25874289264909	2.75223404059553	0.880532852989311
AT1G03510	3.86710811103855	19.9938644160125	10.6280958913772	13.5921422120481	9.69661270225853	5.46223688198059	10.8648373336621	9.77076227592327	11.4881350976193	3.07337065109925	9.46434853849456	5.24517247046874	0	0	0
AT1G03515	0	0	0	0	0	0	0	0	0	0	0	0	14.6643430169209	8.25670212178659	8.80532852989311
AT1G03520	55.1062905822993	52.9837407024332	78.2614333819596	55.5012473658632	44.8468337479457	53.2568095993107	73.1565713799915	58.6245736555396	80.416945683335	65.5652405567841	47.3217426924728	54.5497936928749	47.2517719434118	52.292446771315	43.1461097964763
AT1G03530	211.724169079361	205.936803484929	210.629536756385	222.004989463453	254.536083434286	279.939640201505	198.464361961561	213.328309690991	200.65942637175	242.796281436841	164.443055856343	230.787588700625	169.454630417753	146.785815498428	150.571117861172
AT1G03540	13.5348783886349	16.9947847536107	19.323810711595	6.79607110602407	9.69661270225853	9.55891454346603	9.41619235584048	13.0276830345644	9.95638375127005	8.19565506959801	3.54913070193546	5.24517247046874	0	0	0
AT1G03545	19.3355405551927	9.99693220800627	28.0195255318127	11.3267851767068	6.06038293891158	19.1178290869321	25.3512871118782	15.4703736035452	18.3810161561909	8.19565506959801	8.28130497118274	26.2258623523437	5.70280006213591	11.9263475092473	3.52213141195725
AT1G03550	106.34547305356	84.9739237680533	106.280958913772	28.316962941767	46.058910335728	54.6223688198059	91.2646336027616	91.1937812419505	111.05197261032	84.0054644633796	83.9960932791392	82.8737250334061	152.346230231345	153.207694926484	135.602059360354
AT1G03560	62.8405068043764	60.9812864688382	69.5657185617418	71.3587466132527	53.3313698624219	53.2568095993107	63.0160565352402	63.5099547935013	59.7383025076203	80.9320938122803	53.2369605290319	53.5007591987812	2002.49750753287	2352.24269336231	2010.2565033746
AT1G03570	0	0	0	0	0	0	0	0	0	0	0	0	461.112119309846	488.980247879139	427.058433699816
AT1G03590	506.59116254605	500.846303621114	515.945745999585	496.113190739757	473.921945822886	523.009181449641	523.685159482513	486.909653416843	523.858960451439	591.111621894756	610.450480732899	587.459316692499	0.814685723162272	0.917411346865176	0.880532852989311
AT1G03600	8580.14612136678	6998.85223882519	6629.03326461265	7518.72000029796	7724.5640939367	8865.21045945449	7054.90104199126	7575.59768459918	6523.7289841014	7326.91563222062	7244.95880621759	6802.98869419796	334.021146496532	355.955602583688	311.708629958216
AT1G03610	861.398331733837	745.771142717267	662.806707407707	413.427658949798	482.406481937362	535.299214434098	643.922692641707	626.14301584875	579.002008920012	424.125149851697	415.248292126449	418.564763143406	96.9476010563104	109.171950276956	115.3498037416
AT1G03620	22.2358716384717	13.9957050912088	28.0195255318127	14.7248207297188	20.6053019922994	15.0211514254466	26.075609600789	14.6561434138849	16.8492648098416	29.7092496272928	24.8439149135482	15.7355174114062	66.8042292993063	49.5402127307195	87.1727524459418
AT1G03630	3727.89221904116	3824.8262627832	3040.60161546947	3945.11927704697	4127.12078139879	4220.9435505505	3384.7589906802	3585.05552507418	3137.02675732324	3538.47407629894	3252.18676654019	3188.0158275509	507.549205530096	495.402127307195	499.26212764494
AT1G03640	0	0	0	0	0	0	0	0	0	0	0	0	310.395260524826	255.040354428519	296.739571457398
AT1G03650	12.5681013608753	15.99509153281	22.2223823183342	30.5823199771083	36.3622976334695	31.4078620713884	12.3134823114837	30.1265170174301	22.210394522064	26.6358789761935	20.1117406443009	30.4220003287187	74.9510865309291	79.8147871772703	73.9647596511022
AT1G03660	22.2358716384717	16.9947847536107	19.323810711595	18.1228562827309	10.9086892900408	13.6555922049515	15.2107722671269	18.7272943621863	18.3810161561909	13.3179394880968	13.01347924043	17.8335863995937	1951.9869926968	1594.46092085168	1706.47266909329
AT1G03670	0	0	0.966190535579748	0	1.21207658778232	0	0	0	0	0	0	1.04903449409375	14.6643430169209	10.0915248155169	7.04426282391449
AT1G03680	4307.95843569694	4003.77134930651	3821.2835682179	4232.81962053532	4453.16938351223	4031.13081890167	4101.8382547019	4302.39232216488	3768.8741876923	4590.59129585858	4495.56555578492	4215.02059726868	0	0	0
AT1G03687	154.684324441542	169.947847536107	167.150962655296	199.351419110039	183.02356475513	184.350494766845	170.94010738295	199.486396466767	174.619653483813	237.673997018342	170.358273692902	173.090691525468	206.930173683217	218.343900553912	235.982804601135
AT1G03700	21.269094610712	14.9953983120094	11.594286426957	12.4594636943775	13.3328424656055	15.0211514254466	18.1080622227702	17.0988339828657	8.42463240492081	8.19565506959801	17.7456535096773	15.7355174114062	26.0699431411927	28.4397517528205	32.5797155606045
AT1G03710	3.86710811103855	0.999693220800627	0	4.53071407068271	4.84830635112926	4.09667766148544	5.79457991128645	4.88538113796164	1.53175134634924	4.097827534799	7.09826140387092	1.04903449409375	693.297550411094	631.179006643241	594.359675767785
AT1G03720	0	0	0	0	0	0	0	0	0	0	0	0	212.632973745353	170.638510516923	164.659643509001
AT1G03730	19.3355405551927	21.9932508576138	39.6138119587697	18.1228562827309	27.8777615189933	20.4833883074272	23.1783196451458	15.4703736035452	16.083389136667	20.489137673995	17.7456535096773	16.7845519055	328.318346434396	266.049290590901	277.367848691633
AT1G03740	476.621074685501	517.841088374725	545.897652602557	506.307297398793	534.525775212001	417.861121471515	451.252910591432	470.625049623638	539.942349588106	738.633413147521	625.830047107953	639.911041397187	315.283374863799	315.589503321621	294.978505751419
AT1G03743	0	0	0	0	0	0	0	0	0	0	0	0	714.479379213313	602.739254890421	771.346779218637
AT1G03750	87.0099324983673	88.9726966512558	104.348577842613	72.4914251309234	75.1487484425036	99.6858230961457	89.81598862494	102.593003897194	99.5638375127005	137.277222415767	101.741746788817	111.197656373937	0	0	0
AT1G03760	82.1760473595691	85.9736169888539	87.923338737757	94.0123169666663	95.754050434803	80.5679940092136	90.5403111138508	84.6799397246684	101.09558885905	118.836998509171	97.0095725195692	109.09958738575	165.381201801941	154.12510627335	140.88525647829
AT1G03770	77.342162220771	94.9708559760595	86.9571482021773	89.4816028959836	100.602356785932	87.3957901116894	64.4647015130618	91.1937812419505	75.8216916442873	102.445688369975	92.277398250322	84.9717940215936	148.272801615534	167.886276476327	172.584439185905
AT1G03780	322.903527271719	341.895081513814	314.978114598998	371.518553795982	437.559648189416	330.465331359825	323.772152543131	335.462838140032	371.44970148969	247.91856585534	302.859153231826	271.699933970281	291.657488892094	275.223404059553	273.845717279676
AT1G03790	19.3355405551927	4.99846610400313	12.5604769625367	5.66339258835339	6.06038293891158	9.55891454346603	5.79457991128645	4.88538113796164	12.2540107707939	9.22011195329776	3.54913070193546	8.39227595274999	211.818288022191	222.930957288238	198.119891922595
AT1G03800	1.93355405551927	2.99907966240188	9.66190535579748	3.39803555301203	7.2724595266939	2.73111844099029	7.96754737801887	8.956532086263	4.59525403904771	4.097827534799	8.28130497118274	8.39227595274999	365.79388969986	360.542659318014	349.571542636757
AT1G03810	0	0	0	0	0	0	0	0	0	0	0	0	11.4056001242718	8.25670212178659	7.04426282391449
AT1G03820	35.7707500271066	25.9920237408163	36.7152403520304	27.1842844240963	33.9381444579048	20.4833883074272	22.453997156235	28.4980566381095	38.293783658731	22.5380514413945	21.2947842116128	26.2258623523437	104.279772564771	119.263475092473	120.633000859536
AT1G03830	180.787304191052	196.939564497723	208.697155685225	201.616776145381	187.871871106259	213.027238397243	188.32384711681	183.201792673561	190.70304262048	190.548980368154	156.16175088516	172.041657031375	103.465086841609	101.832659502035	110.066606623664
AT1G03840	32.8704189438277	47.9852745984301	29.9519066029722	26.0516059064256	23.029455167864	20.4833883074272	42.0107043568268	26.0553660691287	29.1032755806355	42.0027322316898	30.7591327501073	32.5200693169062	3284.81283579028	2821.95730295728	2693.5499972943
AT1G03850	123.747459553234	117.963800054474	130.435722303266	157.442313956224	158.782032999483	213.027238397243	120.961855648105	103.407234086855	128.667113093336	157.766360089762	165.626099423655	174.139726019562	0	0	0
AT1G03860	1056.68729134128	1178.63830732394	1129.47673609273	1663.90474245823	1413.28130135418	1373.75257581812	1301.60751257272	1257.98564302512	1252.97260131368	1651.424496524	1546.23794247655	1507.46256801272	92.0594867173368	95.4107800739783	96.8586138288242
AT1G03870	223.325493412476	224.930974680141	350.727164415448	347.732304924898	333.321061640137	238.972863586651	298.420865431252	261.367890880948	284.139874747784	340.119685388317	257.903497673977	254.915382064781	5.70280006213591	14.6785815498428	9.68586138288243
AT1G03880	0	0	0	0	0	0	0	0	0	0	0	0	2.44405716948682	2.75223404059553	0.880532852989311
AT1G03890	0	0	1.9323810711595	0	0	0	0	0	0	0	0	0	0	0	0
AT1G03900	695.112682959179	753.768688483672	682.130518119302	911.806206724896	884.815909081091	994.127112520467	742.430551133577	736.064091452886	787.320192023508	1015.23677174645	1096.68138689806	905.316768402905	0	0	0
AT1G03905	41.5714121936644	40.9874220528257	46.3771457078279	50.9705332951805	55.7555230379865	47.7945727173301	31.1458670231647	47.2253510002958	45.9525403904771	74.7853525100818	68.6165269040856	53.5007591987812	0	0	0
AT1G03910	785.989723568585	709.782186768445	758.459570430102	762.292642392366	761.184097127294	871.226782675904	719.976553977342	736.878321642547	710.732624706046	746.829068217119	692.080486877415	808.80559494628	0	0	0
AT1G03920	24.1694256939909	35.9889559488226	28.9857160673924	20.3882133180722	27.8777615189933	38.2356581738641	28.2485770675215	22.7984453104876	28.3373999074609	19.4646807902953	33.125219884731	34.6181383050937	0	0	0
AT1G03930	251.362027217506	280.913795044976	239.615252823777	246.923916852208	208.477173098558	202.102764633282	306.388412809271	268.69596258789	297.925636864927	334.997400969819	324.153937443439	277.994140934843	0	0	0
AT1G03935	0	0	0	0	0	0	0	0	0	0	0	0	14.6643430169209	31.191985793416	18.4911899127755
AT1G03940	21.269094610712	21.9932508576138	13.5266674981165	7.92874962369475	95.754050434803	31.4078620713884	18.832384711681	15.4703736035452	22.210394522064	11.2690257206973	4.73217426924728	10.4903449409375	0	0	0
AT1G03950	84.1096014150884	94.9708559760595	105.314768378192	88.3489243783129	95.754050434803	107.879178419117	120.961855648105	104.221464276515	93.4368321273035	122.93482604397	153.795663750537	127.982208279437	0	0	0
AT1G03960	169.185979857936	177.945393302512	166.184772119717	143.850171744176	139.388807594966	148.845955033971	152.107722671269	177.502181345939	163.897394059368	171.084299577858	167.992186558278	176.23779500775	121.388172751179	115.593829705012	132.960460801386
AT1G03970	278.431783994775	278.914408603375	283.093826924866	339.803555301203	349.078057281307	338.658686682796	252.064226140961	274.395573915512	251.97309647445	326.801745900221	390.404377212901	390.240831802874	289.213431722607	304.580567159239	264.159855896793
AT1G03980	2.90033108327891	6.99785254560439	3.86476214231899	12.4594636943775	8.48453611447621	10.9244737639612	11.5891598225729	4.07115094830136	9.95638375127005	14.3423963717965	7.09826140387092	7.34324145865624	32.5874289264909	28.4397517528205	21.1327884717435
AT1G03982	0	0	0	0	0	0	0	0	0	0	0	0	83.9126294857141	111.924184317551	117.991402300568
AT1G03987	0	0	0	0	0	0	0	0	0	0	0	0	35.0314860959777	47.7053900369892	45.7877083554442
AT1G03990	11.6013243331156	1.99938644160125	5.79714321347849	3.39803555301203	25.4536083434286	4.09667766148544	2.89728995564323	3.25692075864109	1.53175134634924	1.02445688369975	2.36608713462364	1.04903449409375	190.636459219972	162.381808395136	149.690585008183
AT1G03993	3.86710811103855	6.99785254560439	1.9323810711595	5.66339258835339	0	0	2.17296746673242	0	0.765875673174619	1.02445688369975	7.09826140387092	1.04903449409375	0	0	0
AT1G03997	0.966777027759637	0	0	0	0	0	0.724322488910807	0	0	0	0	0	318.542117756449	345.864077768171	315.230761370173
AT1G04000	82.1760473595691	79.9754576640501	93.7204819512355	82.6855317899595	98.1782036103676	105.148059978126	83.2970862247427	76.5376378280656	93.4368321273035	52.2473010686873	36.6743505866664	45.1084832460312	5377.74045859416	5598.96144991817	4892.24053120861
AT1G04003	0	0	0	0	0	0	0	0	0	0	0	0	371.496689761996	357.790425277419	375.987528226436
AT1G04007	13.5348783886349	3.99877288320251	8.69571482021773	1.13267851767068	10.9086892900408	0	8.69186986692968	8.14230189660273	0.765875673174619	7.17119818589826	13.01347924043	3.14710348228125	20.3671430790568	26.6049290590901	29.0575841486473
AT1G04010	81.2092703318095	97.9699356384614	82.1261955242786	92.8796384489956	90.9057440836737	94.2235862141651	111.545663292264	104.221464276515	107.222594244447	72.7364387426823	78.0808754425801	99.6582769389061	3298.66249308404	2842.14035258832	2985.00637163377
AT1G04013	18.3687635274331	23.992637299215	14.4928580336962	0	0	0	15.2107722671269	9.77076227592327	3.8293783658731	5.12228441849876	10.6473921058064	12.588413929125	0	0	0
AT1G04017	0	1.99938644160125	0	0	0	0	0	1.62846037932055	0	0	0	0	0	0	0
AT1G04020	132.44845280307	158.9512221073	151.69191408602	174.432491721284	151.509573472789	157.039310356942	167.318494938396	184.016022863222	155.472761654448	158.790816973461	93.4604418176338	144.766760184937	26.884628864355	27.5223404059553	14.088525647829
AT1G04023	0	0.999693220800627	0.966190535579748	0	0	0	0	1.62846037932055	0	2.0489137673995	0	0	49.6958291128986	37.6138652214722	47.5487740614228
AT1G04027	2.90033108327891	8.99723898720564	7.72952428463798	0	0	0	9.41619235584048	8.14230189660273	6.12700538539695	5.12228441849876	1.18304356731182	1.04903449409375	0	0	0
AT1G04030	86.0431554706077	79.9754576640501	104.348577842613	80.4201747546182	79.9970547936329	81.9335532297088	97.7835360029589	106.664154845496	104.159091551748	72.7364387426823	131.317835971612	95.4621389625311	0	0	0
AT1G04033	0	0	0	0	0	0	2.17296746673242	0	0	0	0	0	3323.10306477891	3204.51783460006	3116.20576672917
AT1G04037	0	0	0	0	0	0	0	0	0	0	0	1.04903449409375	189.821773496809	204.582730350934	198.119891922595
AT1G04040	537.528027434358	520.840168037126	516.911936535165	1027.33941552731	917.541976951213	970.912605772049	651.165917530815	637.542238503994	679.331722105887	824.6877913783	947.617897416768	683.970490149124	8.14685723162273	20.1830496310339	3.52213141195725
AT1G04043	2.90033108327891	0.999693220800627	1.9323810711595	1.13267851767068	0	0	1.44864497782161	2.44269056898082	0	1.02445688369975	1.18304356731182	0	8.961542954785	4.58705673432588	4.40266426494656
AT1G04047	140.182669025147	166.948767873705	169.083343726456	65.6953540248993	48.4830635112926	57.3534872607962	155.729335115823	117.249147311079	148.579880595876	164.93755827566	164.443055856343	137.423518726281	0	0	0
AT1G04050	52.2059594990204	36.9886491696232	54.1066699924659	48.7051762598392	54.5434464502042	51.8912503788156	57.2214766239537	51.2965019485972	68.1629349125411	56.3451286034863	52.0539169617201	47.2065522342187	0	0	0
AT1G04053	20.3023175829524	7.99754576640501	20.2900012471747	13.5921422120481	12.1207658778232	6.82779610247573	17.3837397338594	8.14230189660273	10.7222594244447	11.2690257206973	11.8304356731182	11.5393794350312	46.4370862202495	71.5580850554837	75.7258253570808
AT1G04057	1.93355405551927	0	0	0	0	0	0	0	0	4.097827534799	0	2.0980689881875	435.042176168653	520.172233672555	422.655769434869
AT1G04063	0	0	0.966190535579748	0	0	0	0	0	0	0	1.18304356731182	1.04903449409375	0	0	0
AT1G04067	1.93355405551927	1.99938644160125	0.966190535579748	1.13267851767068	1.21207658778232	0	0.724322488910807	1.62846037932055	3.06350269269848	0	0	1.04903449409375	0	0	0
AT1G04070	41.5714121936644	56.9825135856357	49.2757173145671	69.0933895779114	47.2709869235103	49.1601319378253	53.5998641793997	40.7115094830136	39.0596593319056	58.3940423708858	56.7860912309674	52.4517247046874	0	0	0
AT1G04073	1.93355405551927	0	3.86476214231899	0	0	0	1.44864497782161	0.814230189660273	0.765875673174619	0	2.36608713462364	2.0980689881875	0	0	0
AT1G04077	0.966777027759637	5.99815932480376	5.79714321347849	7.92874962369475	1.21207658778232	2.73111844099029	7.24322488910807	10.5849924655835	7.65875673174619	5.12228441849876	5.9152178365591	5.24517247046874	110.797258350069	83.484432564731	86.2922195929525
AT1G04080	1456.93298083377	1653.49258720424	1519.81771246694	1611.80153064538	1519.94404107902	1332.78579920326	1493.55297213408	1671.61457937254	1558.55699491035	1876.80501093794	1960.30319103569	1701.53394942006	83.0979437625518	88.9889006459221	95.9780809758349
AT1G04083	15.4684324441542	8.99723898720564	10.6280958913772	0	0	0	7.24322488910807	5.69961132762191	3.06350269269848	6.14674130219851	14.1965228077418	7.34324145865624	122.202858474341	110.089361623821	110.947139476653
AT1G04087	0	0	0	0	0	0	0	0	0	0	0	0	378.828861270457	359.625247971149	326.677688459035
AT1G04090	10.634547305356	7.99754576640501	6.76333374905823	15.8574992473895	15.7569956411701	20.4833883074272	12.3134823114837	9.77076227592327	6.89288105857157	9.22011195329776	2.36608713462364	6.29420696456249	12.2202858474341	20.1830496310339	7.9247956769038
AT1G04093	0	0.999693220800627	1.9323810711595	0	0	0	0.724322488910807	0.814230189660273	0	0	0	0	6.51748578529818	10.0915248155169	5.28319711793587
AT1G04097	3.86710811103855	6.99785254560439	3.86476214231899	0	0	0	3.62161244455403	0.814230189660273	0	2.0489137673995	4.73217426924728	3.14710348228125	0	0	0
AT1G04100	52.2059594990204	40.9874220528257	34.7828592808709	45.3071407068271	39.9985273968164	35.5045397328738	53.5998641793997	48.0395811899561	46.7184160636518	49.1739304175881	65.0673962021501	52.4517247046874	277.807831598335	300.910921771778	259.757191631847
AT1G04103	0	0.999693220800627	0	0	0	0	0.724322488910807	0	0	0	0	0	263.958174304576	222.930957288238	206.044687599499
AT1G04105	0	1.99938644160125	0	0	0	0	0	0	0.765875673174619	0	0	0	32.5874289264909	47.7053900369892	57.2346354443052
AT1G04110	54.1395135545397	56.9825135856357	53.1404794568861	30.5823199771083	39.9985273968164	38.2356581738641	44.90799431247	48.8538113796164	41.3572863514294	31.7581633946923	28.3930456154837	25.17682785825	85.5420009320386	119.263475092473	87.1727524459418
AT1G04117	0	2.99907966240188	1.9323810711595	0	6.06038293891158	0	0	0	0	0	0	0	858.678752213035	918.328758212041	773.988377777605
AT1G04120	563.631007183868	606.81378502598	622.226704913357	752.09853573333	625.431519295675	659.565103499156	620.744372996561	644.056080021276	637.974435754458	555.255630965265	437.726119905373	559.135385351968	659.080750038278	1310.06340332347	718.514808039278
AT1G04123	0	0	0	0	0	0	0.724322488910807	1.62846037932055	0.765875673174619	2.0489137673995	1.18304356731182	1.04903449409375	0	0	0
AT1G04130	189.488297440889	161.950301769701	159.421438370658	237.862488710842	155.145803236136	210.296119956253	168.767139916218	185.644483242542	179.980783196035	213.087031809548	194.019145039138	184.6300709605	735.661208015532	815.578687363142	744.930793628957
AT1G04133	0.966777027759637	0	0	0	0	0	0	0	0.765875673174619	1.02445688369975	1.18304356731182	1.04903449409375	46.4370862202495	34.8616311808767	51.0709054733801
AT1G04137	0	0	0	0	0	0	0	0	0	0	0	0	885.56338107739	727.507198064085	718.514808039278
AT1G04140	1285.81344692032	1343.58768875604	1214.50150322374	1268.59993979116	1182.98674967554	1211.2510285792	1221.20771630362	1275.08447700799	1256.03610400638	1479.31574006244	1366.41532024515	1431.93208443797	35.84617181914	33.9442198340115	31.6991827076152
AT1G04143	0	0	0	0	0	0	0	0	0	0	0	0	377.199489824132	389.8998224177	373.345929667468
AT1G04147	0	0	0	0	0	1.36555922049515	0.724322488910807	0.814230189660273	0	1.02445688369975	0	2.0980689881875	0	0	0
AT1G04150	7.7342162220771	8.99723898720564	0.966190535579748	11.3267851767068	4.84830635112926	4.09667766148544	6.51890240019726	5.69961132762191	3.8293783658731	19.4646807902953	1.18304356731182	2.0980689881875	0	0	0
AT1G04153	0	0	0	0	1.21207658778232	0	0	0	0	0	0	0	0	0	0
AT1G04157	4.83388513879818	5.99815932480376	17.3914296404355	0	0	0	5.07025742237565	4.88538113796164	2.29762701952386	9.22011195329776	5.9152178365591	8.39227595274999	0	0	0
AT1G04160	184.654412302091	179.944779744113	160.387628906238	160.840349509236	162.41826276283	129.728125947039	176.734687294237	211.699849311671	182.278410215559	221.282686879146	163.260012289031	200.365588371906	0.814685723162272	5.50446808119106	7.04426282391449
AT1G04163	9.66777027759637	13.9957050912088	2.89857160673924	3.39803555301203	0	9.55891454346603	7.24322488910807	4.88538113796164	6.89288105857157	0	9.46434853849456	3.14710348228125	4.88811433897363	4.58705673432588	5.28319711793587
AT1G04167	0	0	0	0	0	0	0	0	0	0	0	0	150.71685878502	128.437588561125	125.916197977472
AT1G04170	1459.83331191705	1634.49841600902	1522.71628407368	1943.67633632288	1814.47865191013	1409.25711555099	1626.10398760476	1634.97422083783	1698.7122431013	1859.38924391505	1813.60578868902	1644.886086739	8.14685723162273	11.0089361623821	4.40266426494656
AT1G04173	2.90033108327891	0	0	0	0	0	0	0	0	0	0	1.04903449409375	99.3916582257972	91.7411346865176	95.0975481228456
AT1G04177	0	0	0.966190535579748	0	0	0	0	0	0	0	0	0	177.601487649375	163.299219742001	161.137512097044
AT1G04180	9.66777027759637	10.9966254288069	14.4928580336962	23.7862488710842	15.7569956411701	31.4078620713884	28.2485770675215	19.5415245518465	23.7421458684132	15.3668532554963	23.6608713462364	25.17682785825	188.192402050485	208.252375738395	205.16415474651
AT1G04183	176.920196080014	203.937417043328	200.001440865008	152.911599885542	146.66126712166	247.166218909622	144.140175293251	164.474498311375	169.258523771591	179.279954647456	120.670443865806	143.717725690844	0	0.917411346865176	7.9247956769038
AT1G04187	5.80066216655782	9.99693220800627	4.83095267789874	0	0	0	8.69186986692968	9.77076227592327	11.4881350976193	7.17119818589826	15.3795663750537	8.39227595274999	13.8496572937586	9.17411346865176	11.446927088861
AT1G04190	291.96666238341	269.917169616169	336.234306381752	320.548020500802	341.805597754613	299.057469288437	318.701895120755	272.767113536191	317.072528694292	287.87238431963	370.2926365686	334.642003615906	0	0	0
AT1G04193	0.966777027759637	1.99938644160125	2.89857160673924	0	0	0	0	0	3.06350269269848	0	2.36608713462364	1.04903449409375	3.25874289264909	3.6696453874607	2.64159855896793
AT1G04197	0	0	0	0	0	0	0	0	0	0	0	0	189.821773496809	178.895212638709	184.911899127755
AT1G04200	308.401871855324	308.905205227394	321.741448348056	352.263018995581	356.350516808001	229.413949043185	313.631637698379	358.26128345052	385.235463606833	561.402372267464	505.159603242147	491.997177729968	155.604973123994	132.107233948585	141.765789331279
AT1G04203	0	0	0.966190535579748	0	0	0	0	0	0	0	0	0	264.772860027739	166.968865129462	217.49161468836
AT1G04207	0	0	0	0	0	0	0	0	0	0	0	0	102.650401118446	120.180886439338	165.540176361991
AT1G04210	614.870189655129	648.800900299607	692.758614010679	711.322109097186	633.916055410151	637.716155971234	622.917340463294	595.202268641659	646.399068159378	659.75023310264	451.922642713115	655.646558808593	941.776695975587	1525.65506983679	1021.4181094676
AT1G04213	0	0	0	0	0	0	0	0.814230189660273	0	0	0	0	7.33217150846045	9.17411346865176	46.6682412084335
AT1G04217	0	0	0	0	0	0	0	0	0	0	0	0	57.8426863445213	55.9620921587757	56.3541025913159
AT1G04220	91.8438176371655	79.9754576640501	80.1938144531191	48.7051762598392	54.5434464502042	61.4501649222816	60.8430890685077	64.3241849831615	65.0994322198426	70.6875249752828	55.6030476636555	49.3046212224062	44.807714773925	87.1540779521917	66.0399639741984
AT1G04223	2.90033108327891	0.999693220800627	3.86476214231899	0	0	0	2.89728995564323	0.814230189660273	6.12700538539695	9.22011195329776	4.73217426924728	7.34324145865624	1314.08807146075	1245.84460904291	1229.22386277308
AT1G04227	7.7342162220771	3.99877288320251	9.66190535579748	0	0	0	10.1405148447513	8.956532086263	13.0198864439685	14.3423963717965	5.9152178365591	6.29420696456249	20.3671430790568	15.595992896708	13.2079927948397
AT1G04230	121.813905497714	157.951528886499	167.150962655296	158.574992473895	153.933726648354	151.577073474961	155.729335115823	167.731419070016	168.492648098416	187.475609717054	185.737840067956	155.257105125875	52.9545720055477	44.0357446495285	48.4293069144121
AT1G04233	10.634547305356	5.99815932480376	3.86476214231899	1.13267851767068	19.3932254045171	1.36555922049515	5.79457991128645	4.88538113796164	3.06350269269848	5.12228441849876	5.9152178365591	7.34324145865624	0	0	0.880532852989311
AT1G04237	12.5681013608753	8.99723898720564	15.459048569276	0	0	0	13.0378048003945	10.5849924655835	7.65875673174619	15.3668532554963	16.5626099423655	15.7355174114062	258.25537424244	248.618475000463	270.323585867719
AT1G04240	73.4750541097324	39.9877288320251	71.4980996329013	65.6953540248993	86.0574377325444	76.4713163477282	70.983603913259	73.2807170694245	65.8653078930172	64.5407836730843	57.9691347982792	75.5304835747499	1714.09876153342	1637.57925415434	1566.46794546798
AT1G04243	0	0	0	0	0	0	0	0	0	0	1.18304356731182	0	0	0	0
AT1G04247	3.86710811103855	3.99877288320251	8.69571482021773	6.79607110602407	35.1502210456872	1.36555922049515	2.89728995564323	3.25692075864109	2.29762701952386	1.02445688369975	2.36608713462364	3.14710348228125	152.346230231345	151.372872232754	149.690585008183
AT1G04250	703.813676209016	717.77973253485	707.251472044375	846.110852699997	726.033876081607	783.830992564214	733.014358777736	766.190608470317	738.304148940333	812.394308773903	909.76050326279	737.471249347905	1497.39235917226	1355.01655931987	1236.26812559699
AT1G04253	0	0	0	0	0	0	0	0	0	0	0	0	2.44405716948682	8.25670212178659	11.446927088861
AT1G04257	0	0	0	0	0	0	0	0	0	0	0	0	237.073545440221	188.986737454226	192.836694804659
AT1G04260	83.1428243873288	56.9825135856357	80.1938144531191	70.2260680955821	75.1487484425036	76.4713163477282	73.1565713799915	78.1660982073862	80.416945683335	52.2473010686873	50.8708733944083	70.2853111042811	1449.32590150568	1432.99652380341	1280.29476824646
AT1G04263	0	0	0	0	0	0	0	0	0	0	0	0	26.884628864355	31.191985793416	40.5045112375083
AT1G04267	0.966777027759637	0.999693220800627	0.966190535579748	0	0	0	0	0.814230189660273	0	0	1.18304356731182	0	329.94771788072	393.569467805161	372.465396814479
AT1G04270	3325.71297549315	3179.02444214599	3229.9749604431	4474.08014479918	4041.06334366624	4480.39980244458	3565.8396129079	3057.43436217432	3175.32054098197	3647.06650597111	3751.43115194578	3542.58948655459	347.87080379029	299.076099078047	331.96088557697
AT1G04273	2.90033108327891	2.99907966240188	3.86476214231899	0	0	0	1.44864497782161	2.44269056898082	0.765875673174619	4.097827534799	0	0	896.1542954785	827.505034872389	850.594735987675
AT1G04277	2.90033108327891	0	2.89857160673924	0	0	0	1.44864497782161	3.25692075864109	2.29762701952386	0	0	0	244.405716948682	352.285957196228	272.084651573697
AT1G04280	347.07295296571	338.896001851412	292.755732280664	346.599626407228	389.076584678123	415.130003030525	369.404469344511	350.933211743578	352.302809660325	386.220245154806	365.560462299352	362.965934956437	5.70280006213591	11.9263475092473	19.3717227657649
AT1G04283	0	0	0	0	0	0	0	0	0	0	0	0	153.160915954507	155.042517620215	168.181774920958
AT1G04287	0	0	0	0	0	0	0	0	0	0	0	0	175.157430479889	198.160850922878	176.987103450852
AT1G04290	223.325493412476	193.940484835322	146.860961408122	207.280168733734	233.930781441987	256.725133453088	155.005012626913	171.802570018318	137.091745498257	166.986472043059	221.22914708731	166.796484560906	0	0	0
AT1G04293	0	0	0	0	0	0	0	0	0	0	0	0	658.266064315116	834.84432564731	676.249231095791
AT1G04295	26.1029797495102	15.99509153281	20.2900012471747	4.53071407068271	1.21207658778232	2.73111844099029	10.1405148447513	13.0276830345644	9.95638375127005	11.2690257206973	17.7456535096773	19.9316553877812	172.713373310402	155.042517620215	136.482592213343
AT1G04297	3.86710811103855	0.999693220800627	0.966190535579748	0	1.21207658778232	0	2.17296746673242	2.44269056898082	0.765875673174619	0	0	3.14710348228125	3726.37249774423	4028.35322408499	3722.01236958582
AT1G04300	1017.04943320314	1037.68156319105	1042.51958789055	1040.93155773935	944.207661882424	934.04250681868	1011.8785170084	1086.1830730068	1133.49599629844	1103.34006374463	980.743117301499	1011.26925230637	414.675033089597	495.402127307195	389.195521021276
AT1G04303	2.90033108327891	1.99938644160125	0.966190535579748	0	0	0	0	0	0	0	1.18304356731182	0	208.559545129542	210.087198432125	228.058008924232
AT1G04307	0	0	0	0	0	0	0	0	0	0	0	0	5.70280006213591	5.50446808119106	28.177051295658
AT1G04310	75.4086081652517	78.9757644432495	93.7204819512355	88.3489243783129	90.9057440836737	77.8368755682234	99.2321809807805	106.664154845496	114.881350976193	101.421231486275	78.0808754425801	77.6285525629374	1040.35366847822	940.346630536806	927.201094197745
AT1G04313	4.83388513879818	6.99785254560439	1.9323810711595	0	0	0	2.89728995564323	3.25692075864109	3.8293783658731	3.07337065109925	1.18304356731182	7.34324145865624	135.237830044937	143.116170110967	106.544475211707
AT1G04323	0	0	0	0	0	0	0	0	0	0	0	0	13.8496572937586	21.1004609778991	22.8938541777221
AT1G04327	0	0	0	0	0	0	0	0	0	0	0	0	189.821773496809	244.031418266137	250.951863101954
AT1G04330	12.5681013608753	15.99509153281	12.5604769625367	24.9189273887549	15.7569956411701	13.6555922049515	18.1080622227702	17.913064172526	16.8492648098416	11.2690257206973	14.1965228077418	12.588413929125	870.899038060469	833.926914300445	1005.56851811379
AT1G04333	0	0	0	0	0	0	0	0	0	0	0	0	61.9161149603327	51.3750354244499	40.5045112375083
AT1G04337	0	0	0	0	0	0	0	0	0	0	0	0	0	0	0.880532852989311
AT1G04340	120.847128469955	155.952142444898	143.962389801382	177.830527274296	146.66126712166	131.093685167534	139.069917870875	144.118743569868	137.091745498257	123.95928292767	125.402618135053	140.570622208562	0	2.75223404059553	2.64159855896793
AT1G04343	10.634547305356	7.99754576640501	10.6280958913772	3.39803555301203	14.5449190533878	0	8.69186986692968	3.25692075864109	3.8293783658731	4.097827534799	4.73217426924728	8.39227595274999	0	0	0
AT1G04347	10.634547305356	15.99509153281	16.4252391048557	0	1.21207658778232	0	8.69186986692968	6.51384151728218	5.36112971222233	6.14674130219851	13.01347924043	14.6864829173125	181.674916265187	155.95992896708	141.765789331279
AT1G04350	806.292041151537	793.756417315697	762.324332572421	762.292642392366	791.486011821852	770.175400359263	808.34389762446	804.459427384349	721.454884130491	699.70405156693	709.826140387092	648.303317349936	1450.14058722884	1566.02116909886	1497.78638293482
AT1G04353	9.66777027759637	10.9966254288069	13.5266674981165	3.39803555301203	9.69661270225853	6.82779610247573	7.96754737801887	5.69961132762191	8.42463240492081	6.14674130219851	13.01347924043	11.5393794350312	9332.22495882383	9601.62715629093	9150.49740826492
AT1G04357	1.93355405551927	0.999693220800627	1.9323810711595	0	0	1.36555922049515	0.724322488910807	0	1.53175134634924	0	0	1.04903449409375	2087.22482274174	1940.32499861985	1729.36652327101
AT1G04360	8.70099324983673	6.99785254560439	5.79714321347849	3.39803555301203	3.63622976334695	12.2900329844563	7.24322488910807	8.14230189660273	8.42463240492081	1.02445688369975	1.18304356731182	1.04903449409375	59.4720577908459	79.8147871772703	82.7700881809953
AT1G04363	1.93355405551927	0.999693220800627	1.9323810711595	0	0	0	0	1.62846037932055	0	1.02445688369975	0	3.14710348228125	1389.85384371484	1325.65939622018	1207.21054144835
AT1G04367	0	0	0	0	0	0	0	0	0	0	0	0	901.857095540636	811.909041975681	816.253954721092
AT1G04370	0	0	0	0	0	0	0	0	0	0	2.36608713462364	0	0.814685723162272	0	2.64159855896793
AT1G04380	0	4.99846610400313	0	2.26535703534136	4.84830635112926	6.82779610247573	2.17296746673242	1.62846037932055	1.53175134634924	1.02445688369975	0	1.04903449409375	0	0	0
AT1G04390	109.245804136839	109.966254288069	114.01048319841	100.80838807269	92.117820671456	114.706974521592	110.821340803353	91.1937812419505	134.028242805558	100.396774602576	72.165657606021	120.638966820781	1313.27338573758	1538.4988286929	1388.60030916414
AT1G04393	0	0	0	0	0	0	2.89728995564323	0.814230189660273	0	0	2.36608713462364	1.04903449409375	2.44405716948682	2.75223404059553	4.40266426494656
AT1G04397	0	0	0	0	0	0	0	0	0	0	0	0	1.62937144632454	2.75223404059553	9.68586138288243
AT1G04400	2025.39787315644	2027.37785178367	1866.68011474007	1839.46991269718	1782.96466062779	1769.76474976171	1810.80622227702	1955.78091556397	1887.88353437544	2139.06597316508	2231.22016795009	1976.38098687262	2.44405716948682	4.58705673432588	2.64159855896793
AT1G04403	0	0	0	0	0	0	0	0	0	0	0	0	5.70280006213591	11.0089361623821	17.6106570597862
AT1G04407	0	0	0	0	0	0	0	0	0	0	0	0	0	0.917411346865176	5.28319711793587
AT1G04410	10035.145548145	11028.6156118725	9430.01962725834	11997.3308591678	11478.3652862985	10509.3437609306	10762.7078627257	11058.8744359658	10996.4429154412	11433.9632789729	12232.6704860042	11161.7270171575	801.650751591676	769.708120019883	727.320136569171
AT1G04413	5.80066216655782	3.99877288320251	4.83095267789874	0	0	0	5.07025742237565	4.07115094830136	2.29762701952386	3.07337065109925	3.54913070193546	8.39227595274999	348.685489513453	322.928794096542	295.859038604409
AT1G04417	0	0	0	0	0	0	0	0	0	0	0	0	1096.56698337642	1117.40702048178	1002.04638670184
AT1G04420	1882.31487304801	2001.38582804285	1656.05057798369	2365.03274489638	2340.51989100765	2412.94314261492	1898.44924343522	2187.02228942749	1854.95088042893	2240.48720465136	2383.83278813332	2201.92340310278	0	3.6696453874607	7.04426282391449
AT1G04423	2.90033108327891	0.999693220800627	0	0	0	0	0	0.814230189660273	0	1.02445688369975	0	1.04903449409375	351.129546682939	362.377482011745	318.752892782131
AT1G04425	44.4717432769433	39.9877288320251	53.1404794568861	16.9901777650602	21.8173785800817	27.3111844099029	46.3566392902916	59.4388038451999	49.0160430831756	49.1739304175881	50.8708733944083	46.1575177401249	47.2517719434118	48.6228013838543	38.7434455315297
AT1G04427	0	0	0.966190535579748	0	0	0	0	1.62846037932055	0.765875673174619	0	0	0	0	0	0.880532852989311
AT1G04430	1085.69060217407	1196.63278529835	1079.23482824258	1185.9144080012	1144.20029886651	931.31138837769	963.348910251373	1078.0407711102	1054.61080196145	1713.91636642968	1529.67533253418	1352.20546288684	14.6643430169209	20.1830496310339	18.4911899127755
AT1G04433	7.7342162220771	4.99846610400313	3.86476214231899	4.53071407068271	3.63622976334695	2.73111844099029	9.41619235584048	1.62846037932055	2.29762701952386	1.02445688369975	3.54913070193546	8.39227595274999	2.44405716948682	2.75223404059553	0
AT1G04437	0.966777027759637	0.999693220800627	1.9323810711595	0	0	0	2.17296746673242	1.62846037932055	0.765875673174619	2.0489137673995	7.09826140387092	4.19613797637499	236.258859717059	279.810460793879	243.02706742505
AT1G04440	941.640825037886	919.717763136576	883.098149519889	878.958529712446	826.636232867539	752.423130492826	922.786850872367	942.878559626596	948.154083390178	1202.71238146351	1167.66400093677	1082.60359790475	14.6643430169209	11.0089361623821	10.5663942358717
AT1G04443	0	0	0	0	0	0	0	0	0	0	0	0	23.6258859717059	42.2009219557981	18.4911899127755
AT1G04445	0	1.99938644160125	4.83095267789874	0	2.42415317556463	0	5.79457991128645	6.51384151728218	1.53175134634924	0	1.18304356731182	3.14710348228125	241.961659779195	189.904148801091	167.301242067969
AT1G04447	0	0	0	0	0	0	0	0	0	0	0	0	0	0	0.880532852989311
AT1G04450	0	0	0	0	0	0	0	0	0	0	0	0	394.30789001054	464.210141513779	405.925645228073
AT1G04453	0	0	0	0	0	0	0	0	0	0	0	0	24.4405716948682	29.3571630996856	36.9823798255511
AT1G04455	0	0	0	0	0	0	0	0	0	0	0	0	337.279889389181	357.790425277419	360.137936872628
AT1G04463	28.0365338050295	36.9886491696232	21.2561917827544	13.5921422120481	9.69661270225853	8.19335532297088	29.6972220453431	25.2411358794685	28.3373999074609	26.6358789761935	29.5760891827955	29.372965834625	0	0	0
AT1G04467	19.3355405551927	13.9957050912088	19.323810711595	0	0	1.36555922049515	13.7621272893053	10.5849924655835	6.89288105857157	7.17119818589826	16.5626099423655	18.8826208936875	83.9126294857141	75.2277304429444	68.6815625331663
AT1G04470	0	0.999693220800627	0	0	0	0	0	0	0	0	0	0	0	0	0
AT1G04473	1.93355405551927	6.99785254560439	0.966190535579748	1.13267851767068	2.42415317556463	1.36555922049515	0	1.62846037932055	1.53175134634924	1.02445688369975	0	1.04903449409375	7.33217150846045	4.58705673432588	4.40266426494656
AT1G04477	5.80066216655782	10.9966254288069	6.76333374905823	0	2.42415317556463	0	4.34593493346484	10.5849924655835	1.53175134634924	8.19565506959801	5.9152178365591	10.4903449409375	0	0	0
AT1G04480	1271.31179150392	1338.58922265204	1344.93722552701	1796.4281290257	2045.98528017655	2355.58965535413	1442.12607542142	1173.30570330045	1139.62300168383	1447.55757666775	1787.57883020816	1498.02125756587	1524.27698803661	1546.75553081469	1252.99824980379
AT1G04483	2.90033108327891	0	1.9323810711595	0	0	0	2.17296746673242	0.814230189660273	0	1.02445688369975	2.36608713462364	1.04903449409375	1371.1160720821	1386.20854511328	1259.16197977472
AT1G04487	19.3355405551927	22.9929440784144	13.5266674981165	14.7248207297188	77.5729016180682	13.6555922049515	12.3134823114837	18.7272943621863	4.59525403904771	14.3423963717965	26.02695848086	16.7845519055	64.3601721298195	42.2009219557981	44.0266426494656
AT1G04490	17.4019864996735	13.9957050912088	12.5604769625367	11.3267851767068	9.69661270225853	9.55891454346603	13.0378048003945	8.14230189660273	19.1468918293655	6.14674130219851	10.6473921058064	5.24517247046874	343.797375174479	315.589503321621	309.067031399248
AT1G04493	0	0	1.9323810711595	0	0	0	0	0	0	0	1.18304356731182	1.04903449409375	0	0	0
AT1G04497	0	0	0	0	0	0	0	0	0	0	0	0	131.979087152288	108.254538930091	130.318862242418
AT1G04500	3.86710811103855	1.99938644160125	2.89857160673924	10.1941066590361	1.21207658778232	1.36555922049515	4.34593493346484	3.25692075864109	3.8293783658731	3.07337065109925	2.36608713462364	2.0980689881875	857.864066489873	948.603332658592	870.846991606429
AT1G04503	69.6079459986939	58.981900027237	41.5461930299291	27.1842844240963	38.7864508090341	21.8489475279223	34.7674794677187	52.1107321382575	18.3810161561909	24.586965208794	43.7726119905373	29.372965834625	0	0.917411346865176	0
AT1G04507	3.86710811103855	0	1.9323810711595	0	0	0	1.44864497782161	1.62846037932055	2.29762701952386	0	1.18304356731182	1.04903449409375	72.5070293614422	77.97996448354	85.4116867399632
AT1G04510	647.740608598957	796.755496978099	795.174810782132	880.091208230117	816.939620165281	860.302308911942	711.284684110412	773.518680177259	774.30030557954	775.513860960712	697.995704713974	743.765456312468	417.119090259083	457.788262085723	413.850440904976
AT1G04513	16.4352094719138	18.9941711952119	4.83095267789874	5.66339258835339	10.9086892900408	13.6555922049515	15.2107722671269	12.2134528449041	12.2540107707939	9.22011195329776	14.1965228077418	23.0787588700625	8.14685723162273	7.33929077492141	4.40266426494656
AT1G04517	0	0.999693220800627	0.966190535579748	0	0	0	0.724322488910807	1.62846037932055	1.53175134634924	0	0	0	727.514350783909	731.176843451545	709.709479509385
AT1G04520	93.7773716926848	108.966561067268	98.5514346291343	108.737137696385	90.9057440836737	105.148059978126	94.1619235584049	106.664154845496	104.924967224923	81.9565506959801	74.5317447406447	71.3343455983749	360.091089637724	290.819396956261	392.717652433233
AT1G04523	0	0	1.9323810711595	0	0	0	0	0	0	0	0	0	1214.69641323495	1299.97187850795	919.276298520841
AT1G04527	0	0	0	0	0	0	0	0	0	0	0	0	911.633324218583	734.846488839006	800.404363367284
AT1G04530	795.657493846181	887.727580070956	847.349099703439	937.857812631322	824.212079691975	812.507736194612	1011.8785170084	898.910129384941	886.884029536209	872.837264912188	870.7200655415	890.630285485592	5892.62183563272	5926.47730074904	5250.61740237526
AT1G04533	0	0	0	0	0	2.73111844099029	0.724322488910807	0	0	0	0	0	214.262345191678	188.986737454226	204.28362189352
AT1G04537	5.80066216655782	12.9960118704081	9.66190535579748	5.66339258835339	10.9086892900408	6.82779610247573	5.07025742237565	7.32807170694245	2.29762701952386	7.17119818589826	10.6473921058064	16.7845519055	18.7377716327323	17.4308155904383	28.177051295658
AT1G04540	4.83388513879818	0.999693220800627	4.83095267789874	4.53071407068271	18.1811488167347	1.36555922049515	1.44864497782161	2.44269056898082	1.53175134634924	1.02445688369975	1.18304356731182	2.0980689881875	1283.94469970374	1260.52319059275	1187.83881868258
AT1G04547	0	0	0	0	0	0	0	0	0	0	0	0	584.944349230512	547.69457407851	618.134062798497
AT1G04550	203.023175829524	223.93128145934	230.91953800356	184.626598380321	189.083947694041	172.060461782388	180.356299738791	197.857936087446	155.472761654448	210.013661158449	191.653057904515	187.777174442781	387.790404225242	447.696737270206	354.854739754693
AT1G04555	18.3687635274331	17.9944779744113	28.9857160673924	16.9901777650602	31.5139912823402	21.8489475279223	23.9026421340566	23.6126755001479	22.9762701952386	23.5625083250943	24.8439149135482	26.2258623523437	15.4790287400832	6.42187942805623	13.2079927948397
AT1G04560	1.93355405551927	1.99938644160125	0.966190535579748	1.13267851767068	2.42415317556463	0	2.17296746673242	0	0	0	1.18304356731182	0	0	0	0
AT1G04563	0	0.999693220800627	0	0	0	0	0	1.62846037932055	0.765875673174619	0	1.18304356731182	4.19613797637499	0	0	0
AT1G04567	0.966777027759637	0.999693220800627	0	0	1.21207658778232	0	0.724322488910807	0.814230189660273	0	1.02445688369975	3.54913070193546	1.04903449409375	149.902173061858	138.529113376642	147.048986449215
AT1G04570	95.7109257482041	83.9742305472526	129.469531767686	199.351419110039	197.568483808517	229.413949043185	96.3348910251373	104.221464276515	98.7979618395259	104.494602137375	127.768705269677	114.344759856219	0	1.83482269373035	2.64159855896793
AT1G04573	0	0	0	0	0	0	0	0	0	0	0	0	355.202975298751	343.111843727576	322.275024194088
AT1G04577	0	0	0	0	0	0	0	0	0	0	0	0	0	0	5.28319711793587
AT1G04580	3.86710811103855	0	6.76333374905823	0	4.84830635112926	2.73111844099029	1.44864497782161	0	0.765875673174619	2.0489137673995	0	2.0980689881875	68.4336007456309	38.5312765683374	41.3850440904976
AT1G04583	0	0	0	0	0	0	0	0	0	1.02445688369975	0	0	62.730800683495	70.6406737086186	52.8319711793587
AT1G04587	7.7342162220771	2.99907966240188	6.76333374905823	0	1.21207658778232	0	6.51890240019726	3.25692075864109	0.765875673174619	3.07337065109925	4.73217426924728	5.24517247046874	85.5420009320386	101.832659502035	84.5311538869739
AT1G04590	203.023175829524	199.938644160125	224.156204254501	257.118023511244	227.870398503075	225.317271381699	199.913006939383	204.371777604728	199.893550698576	156.741903206062	202.300450010321	199.316553877812	82.2832580393895	80.7321985241355	55.4735697383266
AT1G04593	0	0	0	0	0	0	0	0	0	0	0	0	309.580574801664	298.158687731182	340.766214106864
AT1G04597	0	0	0	0	0	0	0	0	0	0	0	0	268.031602920388	267.884113284631	265.040388749783
AT1G04600	17.4019864996735	6.99785254560439	13.5266674981165	6.79607110602407	7.2724595266939	4.09667766148544	3.62161244455403	8.956532086263	13.7857621171431	5.12228441849876	4.73217426924728	2.0980689881875	427.710004660193	533.933403875533	503.664791909886
AT1G04603	0	0	0	0	0	0	0	0	0	0	0	4.19613797637499	291.657488892094	333.937730258924	230.6996074832
AT1G04607	0	0	0	0	0	0	0	0	0	0	0	0	313.654003417475	314.672091974755	302.022768575334
AT1G04610	30.9368648883084	30.9904898448194	23.1885728539139	16.9901777650602	24.2415317556463	23.2145067484175	21.0053521784134	26.869596258789	33.6985296196832	19.4646807902953	16.5626099423655	34.6181383050937	224.038573869625	215.591666513316	233.341206042168
AT1G04620	209.790615023841	198.938950939325	213.528108363124	259.383380546585	295.746687418885	285.401877083486	217.296746673242	222.284841777254	202.191177718099	252.016393390139	238.974800596988	280.092209923031	130.349715705964	172.473333210653	169.942840626937
AT1G04630	425.38189221424	454.860415464285	426.090026190669	608.248363989154	574.524302608818	596.749379356379	480.225810147865	493.423494934125	483.267549773185	597.258363196955	686.165269040856	557.03731636378	2694.16568649763	3398.09162878861	2426.74854283854
AT1G04635	15.4684324441542	18.9941711952119	21.2561917827544	15.8574992473895	21.8173785800817	17.7522698664369	22.453997156235	14.6561434138849	17.6151404830162	5.12228441849876	1.18304356731182	20.980689881875	5.70280006213591	19.2656382841687	17.6106570597862
AT1G04640	362.541385409864	341.895081513814	371.017165662623	456.469442621283	536.949928387566	523.009181449641	397.653046412033	381.059728761008	324.731285426038	364.706650597111	405.783943587954	343.034279568656	171.084001864077	173.390744557518	170.823373479926
AT1G04643	3.86710811103855	0.999693220800627	1.9323810711595	1.13267851767068	0	2.73111844099029	3.62161244455403	2.44269056898082	0.765875673174619	1.02445688369975	0	2.0980689881875	5.70280006213591	11.9263475092473	4.40266426494656
AT1G04645	0	0	0	0	0	0	0	0	0	0	1.18304356731182	0	0	0.917411346865176	0.880532852989311
AT1G04647	1.93355405551927	4.99846610400313	5.79714321347849	1.13267851767068	19.3932254045171	1.36555922049515	2.89728995564323	0.814230189660273	3.8293783658731	2.0489137673995	2.36608713462364	1.04903449409375	0	0	0
AT1G04650	55.1062905822993	55.9828203648351	62.8023848126836	44.1744621891565	50.9072166868573	61.4501649222816	55.7728316461321	50.4822717589369	62.8018052003188	22.5380514413945	36.6743505866664	29.372965834625	0	1.83482269373035	0
AT1G04653	0	0	1.9323810711595	0	0	0	0	0	0	0	0	0	181.674916265187	140.363936070372	153.21271642014
AT1G04657	0	0	0	0	0	0	0	0	0	0	0	0	130.349715705964	116.511241051877	115.3498037416
AT1G04660	0.966777027759637	0	0.966190535579748	1.13267851767068	2.42415317556463	2.73111844099029	0.724322488910807	0	1.53175134634924	2.0489137673995	0	1.04903449409375	30.1433717570041	26.6049290590901	30.8186498546259
AT1G04667	0	0	0	0	0	0	0	0	0	0	0	0	195.524573558945	185.317092066766	210.447351864445
AT1G04670	0	0	0	0	0	0	0	0	0	0	0	0	0.814685723162272	0	0.880532852989311
AT1G04673	0	0.999693220800627	0	0	0	0	0	1.62846037932055	0	0	0	0	0	0	0
AT1G04680	868.165770928154	889.726966512558	929.475295227717	876.693172677105	936.93520235573	977.740401874525	792.408802868422	778.404061315221	838.633862126208	657.70131933524	632.928308511824	756.353870241593	0	0	0
AT1G04683	0	0	0	0	0	0	0	0	0	0	0	0	33.4021146496532	19.2656382841687	35.2213141195725
AT1G04687	0	0	0	0	0	0	0	0	0	0	0	0	17.1084001864077	16.5134042435732	19.3717227657649
AT1G04690	1804.97271082724	1878.42356188438	1501.46009229093	1877.98098229798	1849.62887295581	1503.48070176516	1731.13074849683	1762.80836061449	1786.78794551639	1917.78328628593	2224.12190654622	1831.61422668768	9.77622867794727	11.0089361623821	5.28319711793587
AT1G04693	0	0	0	0	0	0	0	0	0	0	0	0	350.314860959777	293.571630996856	314.350228517184
AT1G04697	0	0	0	0	0	0	0	0	0	0	1.18304356731182	2.0980689881875	0	0	0
AT1G04700	28.0365338050295	38.9880356112244	31.8842876741317	54.3685688481926	38.7864508090341	47.7945727173301	34.0431569788079	43.9684302416547	28.3373999074609	28.684792743593	16.5626099423655	44.0594487519374	874.972466676281	839.431382381636	796.882231955327
AT1G04703	0	0	0	0	0	0	0	0	0	0	0	0	797.577322975865	704.571914392455	707.067880950417
AT1G04707	4.83388513879818	4.99846610400313	6.76333374905823	1.13267851767068	16.9690722289524	8.19335532297088	8.69186986692968	4.88538113796164	5.36112971222233	3.07337065109925	2.36608713462364	6.29420696456249	118.944115581692	99.080425461439	96.8586138288242
AT1G04710	297.767324549968	319.901830656201	296.620494422983	364.722482689958	392.71281444147	286.767436303981	310.010025253825	382.688189140328	309.413771962546	330.89957343502	402.234812886019	356.671727991874	340.53863228183	202.747907657204	305.544899987291
AT1G04713	0.966777027759637	0	0	0	0	0	0	0	0.765875673174619	0	0	0	0	0	0
AT1G04717	0	0	0	0	0	0	0	0	0	0	0	0	441.559661953952	388.982411070835	449.952287877538
AT1G04720	0	0	0	0	0	0	0	0	0	0	0	0	5588.74406089319	5818.22276181895	5505.97192974216
AT1G04723	8.70099324983673	7.99754576640501	3.86476214231899	0	2.42415317556463	0	5.79457991128645	4.07115094830136	2.29762701952386	2.0489137673995	2.36608713462364	3.14710348228125	716.9234363828	650.44464492741	664.80230400693
AT1G04730	117.946797386676	97.9699356384614	97.5852440935545	106.471780661044	82.4212079691975	98.3202638756506	124.583468092659	101.778773707534	109.520221263971	100.396774602576	87.5452239810747	99.6582769389061	0	2.75223404059553	13.2079927948397
AT1G04733	0	0	0	0	0	0	0	0	0	0	0	0	192.265830666296	192.656382841687	209.566819011456
AT1G04737	8.70099324983673	4.99846610400313	0.966190535579748	0	1.21207658778232	0	0.724322488910807	3.25692075864109	0.765875673174619	0	0	3.14710348228125	0	2.75223404059553	36.9823798255511
AT1G04743	4.83388513879818	3.99877288320251	7.72952428463798	5.66339258835339	0	8.19335532297088	9.41619235584048	5.69961132762191	3.06350269269848	1.02445688369975	1.18304356731182	8.39227595274999	94.5035438868236	88.9889006459221	82.7700881809953
AT1G04747	0	0	0	0	0	0	0	0	0	0	0	0	10.5909144011095	15.595992896708	11.446927088861
AT1G04750	874.933210122471	883.728807187754	814.498621493727	1059.05441402208	989.05449563037	1138.87638989295	907.576078605241	910.309352040185	843.99499183843	1133.04931337192	1219.71791789849	1106.7313912689	4.07342861581136	5.50446808119106	17.6106570597862
AT1G04753	0	0	0	0	0	0	0	0	0	0	0	0	373.126061208321	272.471170018957	308.186498546259
AT1G04760	68.6411689709342	42.9868084944269	51.2080983857266	48.7051762598392	58.1796762135512	57.3534872607962	62.2917340463294	67.5811057418026	56.6747998149218	48.1494735338883	53.2369605290319	37.7652417873749	0	0	1.76106570597862
AT1G04763	0	0	0.966190535579748	0	0	0	1.44864497782161	0.814230189660273	0.765875673174619	1.02445688369975	0	1.04903449409375	0.814685723162272	2.75223404059553	2.64159855896793
AT1G04767	2.90033108327891	7.99754576640501	6.76333374905823	2.26535703534136	0	0	11.5891598225729	4.07115094830136	4.59525403904771	3.07337065109925	2.36608713462364	2.0980689881875	9.77622867794727	4.58705673432588	7.04426282391449
AT1G04770	292.93343941117	263.919010291365	321.741448348056	151.778921367871	206.053019922994	198.006086971796	220.194036628885	224.727532346235	266.524734264767	155.717446322362	151.429576615913	173.090691525468	0	0	0
AT1G04773	2.90033108327891	0.999693220800627	4.83095267789874	1.13267851767068	0	1.36555922049515	1.44864497782161	0.814230189660273	0	1.02445688369975	1.18304356731182	1.04903449409375	2.44405716948682	0	2.64159855896793
AT1G04778	3.86710811103855	3.99877288320251	5.79714321347849	3.39803555301203	8.48453611447621	2.73111844099029	5.79457991128645	7.32807170694245	2.29762701952386	4.097827534799	2.36608713462364	2.0980689881875	443.189033400276	469.71460959497	452.593886436506
AT1G04780	458.252311158068	470.855506997095	567.153844385312	620.707827683532	536.949928387566	487.504641716767	511.371677171029	497.494645882427	537.644722568583	599.307276964354	514.623951780642	618.930351515312	391.049147117891	365.12971605234	387.434455315297
AT1G04783	0	0	0	0	0	0	0	0	0	0	0	0	35.0314860959777	22.9352836716294	11.446927088861
AT1G04790	331.604520521555	305.906125564992	337.200496917332	313.751949394778	336.957291403484	275.84296254002	345.501827210455	317.549773967506	307.116144943022	332.948487202419	331.25219884731	293.72965834625	0	0	0
AT1G04797	0	1.99938644160125	0	0	0	0	0	0	0	2.0489137673995	0	0	0	0	0
AT1G04800	541.395135545397	525.83863414113	552.660986351616	515.368725540159	473.921945822886	618.598326884301	669.998302242496	672.554136659385	657.121327583823	652.579034916741	618.731785704082	750.05966327703	0	0	0
AT1G04803	0.966777027759637	0	0	1.13267851767068	0	0	0.724322488910807	0.814230189660273	0.765875673174619	0	1.18304356731182	0	0	0	0
AT1G04807	0	0	0	0	0	0	0	0	0	0	0	0	59.4720577908459	113.759007011282	98.6196795348029
AT1G04810	949.375041259963	1081.66806490628	999.041013789459	1172.32226578915	1212.07658778232	1104.73740938057	1056.06218883196	1129.3372730588	1213.91294198177	1218.079234719	1162.93182666752	1229.46842707787	47.2517719434118	58.7143261993713	53.712504032348
AT1G04813	0	0	0	0	0	0	0	0	0	0	0	0	420.377833151733	465.127552860644	390.076053874265
AT1G04817	0	0	0	0	0	0	0	0	0	0	0	0	0	0.917411346865176	1.76106570597862
AT1G04820	5688.5160313377	6304.06545036875	5425.15985728028	7261.60197678672	6420.36968548293	5919.69922084646	6079.2386494284	6166.97945648691	6121.64425568473	6548.32840060881	6426.29265763781	5820.04337323212	9.77622867794727	20.1830496310339	25.53545273669
AT1G04823	4.83388513879818	0.999693220800627	1.9323810711595	0	0	0	1.44864497782161	3.25692075864109	2.29762701952386	1.02445688369975	2.36608713462364	1.04903449409375	375.570118377808	366.96453874607	320.513958488109
AT1G04827	0	0	1.9323810711595	0	1.21207658778232	0	3.62161244455403	4.07115094830136	0.765875673174619	4.097827534799	1.18304356731182	4.19613797637499	208.559545129542	160.546985701406	194.597760510638
AT1G04830	203.989952857283	240.926066212951	185.508582831312	226.535703534136	231.506628266422	226.682830602194	233.95616391819	190.529864380504	234.357955991433	230.502798832444	254.354366972041	251.7682785825	43.9930290507627	31.191985793416	37.8629126785404
AT1G04833	8.70099324983673	6.99785254560439	11.594286426957	4.53071407068271	75.1487484425036	1.36555922049515	5.79457991128645	2.44269056898082	2.29762701952386	3.07337065109925	1.18304356731182	3.14710348228125	697.370979026905	677.0495739865	582.032215825935
AT1G04837	27.0697567772698	33.9895695072213	18.3576201760152	22.6535703534136	48.4830635112926	17.7522698664369	17.3837397338594	26.0553660691287	20.6786431757147	21.5135945576948	23.6608713462364	16.7845519055	220.779830976976	263.297056550306	280.88998010359
AT1G04840	11.6013243331156	16.9947847536107	5.79714321347849	22.6535703534136	14.5449190533878	15.0211514254466	10.1405148447513	9.77076227592327	12.2540107707939	17.4157670228958	15.3795663750537	13.6374484232187	0	0	0
AT1G04847	0	0	0	0	0	0	0	0	0	0	0	0	10.5909144011095	5.50446808119106	11.446927088861
AT1G04850	1268.41146042064	1202.63094462315	1157.49626162454	1414.71546857068	1282.37702987369	1386.04260880257	1215.41313639233	1341.03712237047	1272.88536881622	1440.38637848185	1477.62141557246	1453.96180881394	238.702916886546	236.692127491215	227.177476071242
AT1G04853	3.86710811103855	7.99754576640501	6.76333374905823	0	0	0	0	5.69961132762191	2.29762701952386	1.02445688369975	2.36608713462364	3.14710348228125	32.5874289264909	22.0178723247642	19.3717227657649
AT1G04857	0	0	0	0	0	0	0	0	0	0	0	0	291.657488892094	333.020318912059	327.558221312024
AT1G04860	345.13939891019	359.889559488226	429.954788332988	411.162301914456	372.107512449171	318.175298375369	411.415173701338	374.545887243725	403.616479763024	381.097960736307	314.689588904944	399.682142249718	74.9510865309291	93.575957380248	53.712504032348
AT1G04863	0	0	0	0	0	0	0	0	0	0	0	0	4.07342861581136	6.42187942805623	3.52213141195725
AT1G04867	0	0	0	0	0	0	0	0	0	0	0	0	272.105031536199	202.747907657204	263.279323043804
AT1G04870	407.013128686807	393.879128995447	369.084784591464	567.47193735301	500.587630754096	546.223688198059	420.107043568268	398.158562743873	428.124501304612	447.687658176791	436.543076338062	480.457798294937	220.779830976976	219.261311900777	219.252680394339
AT1G04873	2.90033108327891	0.999693220800627	3.86476214231899	1.13267851767068	0	1.36555922049515	0	1.62846037932055	0	0	1.18304356731182	0	16.2937144632455	22.9352836716294	13.2079927948397
AT1G04877	0	0	0	0	0	0	0	0	0	0	0	0	821.203208947571	749.525070388849	774.868910630594
AT1G04880	12.5681013608753	4.99846610400313	4.83095267789874	4.53071407068271	12.1207658778232	15.0211514254466	4.34593493346484	6.51384151728218	5.36112971222233	8.19565506959801	11.8304356731182	6.29420696456249	1.62937144632454	1.83482269373035	2.64159855896793
AT1G04883	26.1029797495102	13.9957050912088	17.3914296404355	0	0	0	13.7621272893053	16.2846037932055	3.06350269269848	11.2690257206973	13.01347924043	14.6864829173125	694.926921857418	611.913368359072	623.417259916432
AT1G04887	0	0	0	0	0	2.73111844099029	0	0.814230189660273	0	2.0489137673995	1.18304356731182	0	11.4056001242718	15.595992896708	19.3717227657649
AT1G04890	0	0	0	3.39803555301203	1.21207658778232	0	0	0	0	0	0	0	35.84617181914	27.5223404059553	42.2655769434869
AT1G04893	0.966777027759637	0.999693220800627	4.83095267789874	0	0	0	2.89728995564323	4.88538113796164	0	1.02445688369975	0	0	1.62937144632454	3.6696453874607	3.52213141195725
AT1G04895	0	0	0	0	0	0	0	0	0	0	0	0	200.412687897919	198.160850922878	256.23506021989
AT1G04897	0	0	0	0	0	0	0	0	0	0	0	0	642.787035575033	729.342020757815	581.151682972946
AT1G04900	114.079689275637	109.966254288069	120.773816947468	163.105706544578	149.085420297225	172.060461782388	131.102370492856	144.118743569868	138.623496844606	172.108756461558	154.978707317848	183.581036466406	749.510865309291	817.413510056872	827.700881809953
AT1G04910	177.886973107773	170.947540756907	152.6581046216	165.371063579919	124.843888541579	142.018158931495	147.037465248894	171.802570018318	146.282253576352	113.714714090672	131.317835971612	133.227380749906	0	0	0
AT1G04913	0.966777027759637	4.99846610400313	2.89857160673924	2.26535703534136	7.2724595266939	0	5.07025742237565	4.88538113796164	1.53175134634924	2.0489137673995	7.09826140387092	5.24517247046874	7.33217150846045	13.7611702029776	6.16372997092518
AT1G04917	0.966777027759637	2.99907966240188	4.83095267789874	0	10.9086892900408	0	1.44864497782161	2.44269056898082	0.765875673174619	2.0489137673995	3.54913070193546	0	6.51748578529818	2.75223404059553	2.64159855896793
AT1G04920	36.7375270548662	27.9914101824175	24.1547633894937	40.7764266361444	35.1502210456872	24.5800659689126	44.1836718235592	36.6403585347123	38.293783658731	33.8070771620918	29.5760891827955	26.2258623523437	0	0	0
AT1G04923	0	0	0	0	0	0	0	0	0	0	0	0	281.066574490984	334.855141605789	242.146534572061
AT1G04927	9.66777027759637	5.99815932480376	6.76333374905823	0	0	0	3.62161244455403	0	2.29762701952386	4.097827534799	4.73217426924728	5.24517247046874	155.604973123994	113.759007011282	109.186073770675
AT1G04930	27.0697567772698	46.9855813776295	39.6138119587697	53.2358903305219	43.6347571601634	45.0634542763398	48.529606757024	58.6245736555396	58.9724268344457	59.4184992545856	65.0673962021501	44.0594487519374	4.88811433897363	3.6696453874607	10.5663942358717
AT1G04933	8.70099324983673	5.99815932480376	8.69571482021773	2.26535703534136	1.21207658778232	1.36555922049515	2.17296746673242	6.51384151728218	1.53175134634924	3.07337065109925	3.54913070193546	2.0980689881875	0	0	0
AT1G04937	0	0	0	0	0	0	0	0	0	0	0	0	285.140003106795	274.305992712688	251.832395954943
AT1G04940	71.5415000542131	56.9825135856357	62.8023848126836	1298.0495812506	1369.64654419402	1331.42023998277	60.8430890685077	53.739192517578	59.7383025076203	75.8098093937816	52.0539169617201	57.6968971751562	319.356803479611	288.067162915665	254.473994513911
AT1G04943	0	0	0	0	0	0	0	0	0	0	0	0	68.4336007456309	78.8973758304052	49.3098397674014
AT1G04945	67.6743919431746	64.9800593520407	82.1261955242786	83.8182103076302	103.026509961497	73.7401979067379	65.9133464908834	90.3795510522903	80.416945683335	78.8831800448808	63.8843526348383	59.7949661633437	7.33217150846045	11.9263475092473	5.28319711793587
AT1G04950	321.936750243959	343.894467955416	359.422879235666	349.99766196024	294.534610831103	329.09977213933	339.707247299168	327.32053624343	320.136031386991	357.535452411213	315.872632472256	346.181383050937	54.5839434518723	67.888439668023	36.9823798255511
AT1G04953	10.634547305356	4.99846610400313	6.76333374905823	1.13267851767068	0	0	10.1405148447513	10.5849924655835	7.65875673174619	5.12228441849876	1.18304356731182	5.24517247046874	148.272801615534	132.107233948585	124.155132271493
AT1G04957	0	0	0	0	0	0	0.724322488910807	0	0	0	0	0	9.77622867794727	34.8616311808767	13.2079927948397
AT1G04960	375.109486770739	388.880662891444	319.809067276896	394.172124149396	367.259206098042	389.184377841117	355.642342055206	389.20203065761	367.620323123817	462.030054548588	477.949601193975	459.477108413062	123.832229920665	111.924184317551	124.155132271493
AT1G04963	0	0	0	0	0	0	0	0	0	0	0	0	63.5454864066572	61.4665602399668	88.9338181519204
AT1G04967	0	0	0	0	0	0	0	0	0	0	0	0	115.685372689043	110.089361623821	92.4559495638777
AT1G04970	174.986642024494	236.927293329748	175.846677475514	190.289990968674	181.811488167347	214.392797617738	201.361651917204	214.142539880652	208.318183103496	165.96201515936	165.626099423655	156.306139619969	0	0	0
AT1G04973	6.76743919431746	1.99938644160125	2.89857160673924	1.13267851767068	1.21207658778232	1.36555922049515	1.44864497782161	0.814230189660273	0.765875673174619	3.07337065109925	3.54913070193546	4.19613797637499	124.646915643828	144.950992804698	176.106570597862
AT1G04977	13.5348783886349	12.9960118704081	8.69571482021773	7.92874962369475	19.3932254045171	6.82779610247573	10.1405148447513	15.4703736035452	2.29762701952386	12.293482604397	11.8304356731182	6.29420696456249	226.482631039112	256.875177122249	243.02706742505
AT1G04980	112.146135220118	91.9717763136576	99.517625164714	140.452136191164	106.662739724844	136.555922049515	115.891598225729	98.521852948893	140.92112386413	153.668532554963	127.768705269677	120.638966820781	0	0	4.40266426494656
AT1G04983	1.93355405551927	0	0.966190535579748	0	0	0	0	1.62846037932055	1.53175134634924	0	0	1.04903449409375	19.5524573558945	14.6785815498428	29.9381170016366
AT1G04985	332.571297549315	336.896615409811	355.558117093347	388.508731561043	358.774669983566	374.16322641567	343.328859743722	298.00824941566	330.092415138261	430.271891153895	490.963080434405	387.093728320593	1.62937144632454	0	0
AT1G04987	0	0	0	0	0	0	0	0	0	0	0	0	0	1.83482269373035	0
AT1G04990	175.953419052254	181.944166185714	151.69191408602	189.157312451003	223.022092151946	221.220593720214	181.804944716612	239.38367576012	202.957053391274	253.040850273839	244.890018433547	307.367106769468	65.1748578529818	81.6496098710007	73.0842267981129
AT1G04993	0	0	0	0	0	0	0	0	0	0	0	0	46.4370862202495	34.8616311808767	53.712504032348
AT1G04997	0	0	0	0	0	0	0	0	0	0	0	0	7.33217150846045	21.1004609778991	7.9247956769038
AT1G05000	141.149446052907	144.955517016091	165.218581584137	133.65606508514	135.752577831619	133.824803608524	157.177980093645	195.415245518465	183.044285888734	185.426695949655	230.693495625805	168.894553549094	57.0280006213591	47.7053900369892	47.5487740614228
AT1G05003	0	0	0	0	0	0	0	0	0	0	0	0	2.44405716948682	4.58705673432588	0.880532852989311
AT1G05005	0	0	0.966190535579748	0	0	0	1.44864497782161	0	0.765875673174619	0	0	1.04903449409375	4.88811433897363	7.33929077492141	14.9690585008183
AT1G05007	0	0	0	0	0	0	0	0	0	0	0	0	2.44405716948682	0.917411346865176	0
AT1G05010	2732.11188044873	2940.09776237464	2842.53255567562	3051.43592660481	2825.35052612058	1881.74060584231	3357.9590585905	3212.95232839944	3516.90109121785	6244.06470614998	6949.19791438963	4897.94205292371	67.6189150224686	73.3929077492141	67.801029680177
AT1G05013	0	1.99938644160125	0	0	0	0	0	0	0.765875673174619	0	0	0	287.584060276282	274.305992712688	261.518257337826
AT1G05017	12.5681013608753	9.99693220800627	6.76333374905823	2.26535703534136	1.21207658778232	0	3.62161244455403	15.4703736035452	3.8293783658731	10.2445688369975	7.09826140387092	7.34324145865624	0	0	0
AT1G05020	4.83388513879818	11.9963186496075	7.72952428463798	12.4594636943775	12.1207658778232	5.46223688198059	10.1405148447513	14.6561434138849	3.8293783658731	8.19565506959801	9.46434853849456	16.7845519055	242.776345502357	249.535886347328	240.385468866082
AT1G05023	13.5348783886349	6.99785254560439	4.83095267789874	1.13267851767068	0	0	3.62161244455403	8.956532086263	7.65875673174619	16.391310139196	8.28130497118274	2.0980689881875	52.9545720055477	79.8147871772703	51.9514383263694
AT1G05027	0	0	0	0	0	0	0	1.62846037932055	0	0	0	0	36.6608575423023	37.6138652214722	33.4602484135938
AT1G05030	130.514898747551	121.962572937676	109.179530520511	86.0835673429715	79.9970547936329	87.3957901116894	111.545663292264	133.533751104285	127.901237420161	168.010928926759	141.965228077418	129.031242773531	520.584177100692	474.301666329296	504.545324762875
AT1G05033	1.93355405551927	4.99846610400313	3.86476214231899	0	0	0	5.79457991128645	2.44269056898082	5.36112971222233	3.07337065109925	5.9152178365591	1.04903449409375	140.940630107073	154.12510627335	165.540176361991
AT1G05035	0	1.99938644160125	0	0	1.21207658778232	0	1.44864497782161	0	0	1.02445688369975	0	0	0	4.58705673432588	14.9690585008183
AT1G05037	0	0	0	0	0	0	0	0	0	0	0	0	312.02463197115	281.645283487609	262.398790190815
AT1G05040	0	0	1.9323810711595	0	0	0	0.724322488910807	0.814230189660273	0.765875673174619	0	0	0	0	0.917411346865176	0
AT1G05043	13.5348783886349	0.999693220800627	10.6280958913772	1.13267851767068	1.21207658778232	0	5.79457991128645	2.44269056898082	1.53175134634924	5.12228441849876	7.09826140387092	6.29420696456249	5774.49240577419	6152.16049207787	5218.03768681466
AT1G05047	19.3355405551927	29.9907966240188	9.66190535579748	7.92874962369475	0	2.73111844099029	21.0053521784134	8.956532086263	7.65875673174619	14.3423963717965	20.1117406443009	13.6374484232187	160.493087462968	132.107233948585	164.659643509001
AT1G05053	0	0	0	0	0	0	0	0	0	0	0	0	536.063205840775	472.466843635566	539.766638882448
AT1G05055	137.282337941868	157.951528886499	124.638579089787	161.973028026907	184.235641342912	147.480395813476	165.145527471664	134.347981293945	143.218750883654	173.133213345258	176.273491529461	135.325449738094	6.51748578529818	0.917411346865176	0.880532852989311
AT1G05057	0	0	0	1.13267851767068	0	1.36555922049515	0	0	0	0	0	0	820.388523224408	777.964822141669	817.134487574081
AT1G05060	138.249114969628	108.966561067268	117.875245340729	116.66588732008	143.025037358313	92.85802699367	122.410500625926	103.407234086855	128.667113093336	127.032653578769	158.527838019784	160.502277596344	5.70280006213591	5.50446808119106	5.28319711793587
AT1G05065	1.93355405551927	5.99815932480376	0.966190535579748	3.39803555301203	3.63622976334695	1.36555922049515	5.07025742237565	7.32807170694245	8.42463240492081	3.07337065109925	9.46434853849456	5.24517247046874	227.297316762274	178.895212638709	194.597760510638
AT1G05067	0	0	0	0	0	0	0	0	0	0	0	0	549.098177411372	449.531559963936	391.837119580244
AT1G05070	206.890283940562	176.945700081711	119.807626411889	200.48409762771	138.176731007184	210.296119956253	164.421204982753	126.205679397342	151.643383288575	111.665800323273	140.782184510107	119.589932326687	0	0	0
AT1G05077	1.93355405551927	0.999693220800627	2.89857160673924	0	1.21207658778232	0	1.44864497782161	3.25692075864109	2.29762701952386	0	1.18304356731182	0	541.766005902911	494.48471596033	572.346354443052
AT1G05080	0	0	0	0	0	0	0	0	0	0	0	0	140.125944383911	95.4107800739783	99.5002123877922
AT1G05083	0.966777027759637	5.99815932480376	0.966190535579748	0	0	0	0	2.44269056898082	0.765875673174619	4.097827534799	3.54913070193546	0	795.133265806378	812.826453322546	767.82464780668
AT1G05085	0	0	0	0	0	0	0	0	0	0	0	0	74.9510865309291	66.9710283211579	73.9647596511022
AT1G05087	12.5681013608753	12.9960118704081	11.594286426957	7.92874962369475	29.0898381067756	13.6555922049515	7.96754737801887	17.913064172526	13.0198864439685	12.293482604397	7.09826140387092	13.6374484232187	0	0	0
AT1G05090	16.4352094719138	2.99907966240188	10.6280958913772	56.6339258835339	46.058910335728	62.8157241427767	4.34593493346484	9.77076227592327	8.42463240492081	9.22011195329776	7.09826140387092	12.588413929125	0	0	0
AT1G05093	0	0	0	0	0	0	0	0	0	0	0	0	0.814685723162272	1.83482269373035	1.76106570597862
AT1G05097	0	0	0	0	0	0	0	0	0	0	0	0	67.6189150224686	70.6406737086186	123.274599418504
AT1G05100	24.1694256939909	23.992637299215	25.1209539250734	11.3267851767068	19.3932254045171	10.9244737639612	10.8648373336621	12.2134528449041	9.19050807809543	6.14674130219851	8.28130497118274	5.24517247046874	835.052866241329	703.65450304559	673.607632536823
AT1G05103	1.93355405551927	0	0	0	2.42415317556463	0	0.724322488910807	0	0	0	0	0	80.653886593065	125.685354520529	121.513533712525
AT1G05107	2.90033108327891	0.999693220800627	1.9323810711595	0	0	1.36555922049515	1.44864497782161	0.814230189660273	0	0	1.18304356731182	4.19613797637499	4.07342861581136	1.83482269373035	2.64159855896793
AT1G05113	0	0	0	0	0	0	0	0	2.29762701952386	0	0	0	0.814685723162272	0.917411346865176	1.76106570597862
AT1G05117	0	0	0	0	0	0	0	0	0	0	0	0	2707.20065806823	2856.81893413816	2886.38669209896
AT1G05120	290.999885355651	318.9021374354	288.890970138345	322.813377536143	283.625921541062	292.229673185961	296.972220453431	337.091298519353	333.921793504134	387.244702038506	357.27915732817	398.633107755624	0.814685723162272	2.75223404059553	52.8319711793587
AT1G05123	23.2026486662313	11.9963186496075	16.4252391048557	0	0	0	9.41619235584048	7.32807170694245	11.4881350976193	13.3179394880968	15.3795663750537	12.588413929125	51.3252005592232	68.8058510148882	53.712504032348
AT1G05127	0	0	0	0	0	0	0	0	0	0	0	0	226.482631039112	249.535886347328	234.221738895157
AT1G05133	0	0	0	0	0	0	0	0	0	0	0	0	309.580574801664	276.140815406418	284.412111515548
AT1G05136	0.966777027759637	0	0	0	0	0	0	0	0	0	0	0	0	0	0
AT1G05137	0	0	0	0	0	0	0	0	0	0	0	0	297.360288954229	288.067162915665	278.248381544622
AT1G05140	776.321953290989	757.767461366875	606.767656344082	681.872467637748	678.762889158097	589.921583253903	665.652367309031	730.364480125265	662.482457296045	516.326269384675	587.972652953975	516.124971094124	102.650401118446	107.337127583226	124.155132271493
AT1G05143	4.83388513879818	5.99815932480376	11.594286426957	0	3.63622976334695	0	7.96754737801887	5.69961132762191	5.36112971222233	4.097827534799	7.09826140387092	3.14710348228125	144.199372999722	82.5670212178659	111.827672329643
AT1G05147	8.70099324983673	7.99754576640501	6.76333374905823	2.26535703534136	0	1.36555922049515	8.69186986692968	7.32807170694245	7.65875673174619	8.19565506959801	8.28130497118274	14.6864829173125	469.258976541469	434.852978414094	479.890404879175
AT1G05150	374.142709742979	336.896615409811	416.428120834871	467.79622779799	430.287188662722	420.592239912505	436.042138324306	411.186245778438	450.334895826676	438.467546223493	305.22524036645	371.358210909187	17.92308590957	25.6875177122249	9.68586138288243
AT1G05153	1.93355405551927	0.999693220800627	0	0	0	0	1.44864497782161	0.814230189660273	0.765875673174619	0	0	4.19613797637499	343.797375174479	330.268084871463	399.761915257147
AT1G05160	67.6743919431746	88.9726966512558	80.1938144531191	69.0933895779114	66.6642123280274	95.5891454346603	112.994308270086	107.478385035156	105.690842898097	81.9565506959801	110.023051759999	99.6582769389061	0	0	0
AT1G05163	0	0	0.966190535579748	2.26535703534136	0	0	0	0.814230189660273	0	2.0489137673995	0	1.04903449409375	0	0	0
AT1G05170	132.44845280307	136.957971249686	137.199056052324	184.626598380321	209.689249686341	252.628455791602	130.378048003945	138.419132242246	123.305983381114	139.326136183166	124.219574567741	163.649381078625	20.3671430790568	13.7611702029776	15.8495913538076
AT1G05173	0	0	0	0	0	0	0	0	0	0	0	0	57.8426863445213	56.8795035056409	54.5930368853373
AT1G05177	0	0	0	0	0	0	0	0	0	0	0	0	474.961776603605	458.705673432588	528.319711793587
AT1G05180	445.684209797193	468.856120555494	431.887169404147	515.368725540159	494.527247815185	417.861121471515	470.809617792024	499.937336451407	508.541446987947	588.038251243657	697.995704713974	532.909522999624	2.44405716948682	0	2.64159855896793
AT1G05183	76.3753851930113	81.9748441056514	66.6671469550026	33.9803555301203	144.237113946096	46.429013496835	48.529606757024	64.3241849831615	64.333556546668	39.9538184642903	47.3217426924728	33.5691038109999	18.7377716327323	33.0268084871463	31.6991827076152
AT1G05187	10.634547305356	7.99754576640501	4.83095267789874	5.66339258835339	9.69661270225853	8.19335532297088	4.34593493346484	12.2134528449041	9.19050807809543	0	2.36608713462364	4.19613797637499	11.4056001242718	11.0089361623821	6.16372997092518
AT1G05190	5373.34672028806	5003.46457010714	5202.93603409694	6373.58201893291	6590.06040777245	7120.02577566169	5530.92652532292	5579.91948974185	5161.23616152376	6274.79841266098	6594.28484419609	6150.48923887165	0	0	0
AT1G05193	0	0	0	0	0	0	2.17296746673242	0	0	0	0	0	123.017544197503	135.776879336046	141.765789331279
AT1G05197	0	0.999693220800627	0	0	0	0	0	0	0	0	0	0	1317.34681435339	1344.92503450435	1271.48943971657
AT1G05200	369.308824604181	377.884037462637	377.780499411681	318.282663465461	336.957291403484	323.63753525735	438.215105791038	448.64083450281	396.723598704453	388.269158922206	311.140458203009	370.309176415093	538.507263010262	533.933403875533	514.231186145758
AT1G05203	30.9368648883084	15.99509153281	23.1885728539139	4.53071407068271	0	1.36555922049515	15.9350947560377	19.5415245518465	13.7857621171431	15.3668532554963	10.6473921058064	14.6864829173125	389.419775671566	363.29489335861	376.868061079425
AT1G05205	168.219202830177	164.949381432103	225.122394790081	268.444808687951	224.234168739728	292.229673185961	188.32384711681	198.672166277107	210.61581012302	181.328868414856	210.581754981504	214.003036795125	1315.71744290707	1096.30655950389	1013.4933137907
AT1G05207	1507.20538627727	1358.58308706805	1092.76149574069	2.26535703534136	29.0898381067756	4.09667766148544	806.895252646638	1064.19885788598	404.382355436199	787.807343565109	1129.80660678279	822.443043369499	0	0	0
AT1G05210	11.6013243331156	27.9914101824175	11.594286426957	28.316962941767	15.7569956411701	30.0423028508932	23.1783196451458	28.4980566381095	23.7421458684132	21.5135945576948	31.9421763174191	19.9316553877812	794.318580083216	770.625531366748	751.094523599883
AT1G05213	58.0066216655782	69.9785254560439	58.9376226703646	14.7248207297188	37.5743742212518	19.1178290869321	36.9404469344511	48.8538113796164	16.083389136667	22.5380514413945	56.7860912309674	41.9613797637499	271.290345813037	257.792588469114	215.730548982381
AT1G05217	0	0	0	0	0	0	0	0	0	0	0	0	0	0	3.52213141195725
AT1G05220	4.83388513879818	5.99815932480376	7.72952428463798	10.1941066590361	3.63622976334695	16.3867106459418	7.96754737801887	3.25692075864109	3.06350269269848	1.02445688369975	11.8304356731182	1.04903449409375	66.8042292993063	55.9620921587757	79.247956769038
AT1G05223	0	0	0	0	0	0	0	0	0	0	0	0	0	0.917411346865176	0
AT1G05227	0	0	0	0	0	1.36555922049515	0	0	0	0	0	0	86.3566866552009	72.4754964023489	80.1284896220273
AT1G05230	351.906838104508	306.905818785792	313.045733527838	271.842844240963	288.474227892191	319.540857595864	307.837057787093	320.806694726147	357.663939372547	321.679461481722	352.546983058922	336.740072604093	0	0	0
AT1G05233	0	0	0	0	0	0	0	0	0	0	0	0	1019.171839676	1010.06989289856	920.15683137383
AT1G05237	0	0	0	0	0	0	0	0	0	0	0	0	17.92308590957	8.25670212178659	14.088525647829
AT1G05240	0	0	0.966190535579748	0	13.3328424656055	0	0	1.62846037932055	0.765875673174619	1.02445688369975	0	1.04903449409375	0	0	0.880532852989311
AT1G05243	2.90033108327891	0.999693220800627	1.9323810711595	1.13267851767068	4.84830635112926	2.73111844099029	2.17296746673242	0.814230189660273	0.765875673174619	1.02445688369975	2.36608713462364	0	2.44405716948682	0	0.880532852989311
AT1G05250	0	0	0	197.086062074698	212.113402861905	334.562009021311	2.17296746673242	0	1.53175134634924	0	1.18304356731182	1.04903449409375	58.6573720676836	55.0446808119106	51.0709054733801
AT1G05253	43.5049662491837	46.9855813776295	58.9376226703646	22.6535703534136	0	4.09667766148544	28.2485770675215	25.2411358794685	13.0198864439685	20.489137673995	27.2100020481719	26.2258623523437	895.339609755337	686.223687455152	752.855589305861
AT1G05257	5.80066216655782	2.99907966240188	1.9323810711595	0	0	0	5.07025742237565	0	0.765875673174619	3.07337065109925	4.73217426924728	1.04903449409375	109.982572626907	103.667482195765	107.425008064696
AT1G05260	184.654412302091	145.955210236891	121.740007483048	157.442313956224	193.932254045171	226.682830602194	144.140175293251	130.276830345644	157.770388673972	99.3723177188759	119.487400298494	117.4918633385	768.248636942023	760.534006551231	678.01029680177
AT1G05263	0	0	0	0	0	0	0	0	0	0	0	0	448.891833462412	525.676701753746	499.26212764494
AT1G05267	0.966777027759637	0	0	0	0	0	0	0	0	1.02445688369975	0	2.0980689881875	0	0	0
AT1G05270	412.813790853365	361.888945929827	415.461930299292	481.388370010038	421.802652548246	456.096779645379	423.728656012822	374.545887243725	392.89422033858	517.350726268374	546.566128098061	509.830764129562	2212.68642410873	2219.21804806686	1923.96428378165
AT1G05273	0	0	0	2.26535703534136	2.42415317556463	0	0	0	0	0	0	0	56.2133148981968	62.383971586832	51.0709054733801
AT1G05277	36.7375270548662	32.9898762864207	31.8842876741317	2.26535703534136	7.2724595266939	0	10.8648373336621	25.2411358794685	5.36112971222233	21.5135945576948	28.3930456154837	32.5200693169062	2396.80539754341	2164.17336725495	2121.20364285125
AT1G05280	15.4684324441542	8.99723898720564	10.6280958913772	7.92874962369475	8.48453611447621	19.1178290869321	13.0378048003945	10.5849924655835	15.3175134634924	16.391310139196	5.9152178365591	12.588413929125	21.9965145253814	28.4397517528205	24.6549198837007
AT1G05283	1.93355405551927	0	0.966190535579748	0	0	0	0.724322488910807	0.814230189660273	0	0	0	0	68.4336007456309	70.6406737086186	65.159431121209
AT1G05287	2.90033108327891	3.99877288320251	8.69571482021773	0	0	0	0.724322488910807	0.814230189660273	2.29762701952386	2.0489137673995	3.54913070193546	2.0980689881875	8.14685723162273	4.58705673432588	13.2079927948397
AT1G05290	0	0	0	0	0	0	0	0	0	0	0	0	884.748695354228	714.663439207972	791.599034837391
AT1G05291	0	0	0	0	0	0	0	0	0	0	0	0	0	0.917411346865176	7.9247956769038
AT1G05293	6.76743919431746	11.9963186496075	9.66190535579748	0	0	0	11.5891598225729	14.6561434138849	3.06350269269848	7.17119818589826	20.1117406443009	9.44131044684373	278.622517321497	309.167623893564	281.77051295658
AT1G05297	15.4684324441542	15.99509153281	13.5266674981165	2.26535703534136	2.42415317556463	0	7.96754737801887	11.3992226552438	12.2540107707939	6.14674130219851	16.5626099423655	9.44131044684373	19.5524573558945	11.0089361623821	16.7301242067969
AT1G05300	35.7707500271066	34.9892627280219	16.4252391048557	19.2555348004015	14.5449190533878	13.6555922049515	31.1458670231647	42.3399698623342	39.0596593319056	18.4402239065955	16.5626099423655	16.7845519055	0	0	0
AT1G05303	0	0.999693220800627	2.89857160673924	1.13267851767068	0	0	0	1.62846037932055	0	1.02445688369975	0	0	0	0	0
AT1G05307	0	0	0	0	0	0	0	0	0	0	0	0	149.087487338696	160.546985701406	100.380745240781
AT1G05310	5.80066216655782	9.99693220800627	6.76333374905823	3.39803555301203	3.63622976334695	8.19335532297088	8.69186986692968	7.32807170694245	11.4881350976193	2.0489137673995	2.36608713462364	5.24517247046874	130.349715705964	126.602765867394	131.199395095407
AT1G05313	0	0	0	0	0	0	0	0	0	0	0	0	0	0	9.68586138288243
AT1G05317	2.90033108327891	2.99907966240188	4.83095267789874	0	0	0	1.44864497782161	0.814230189660273	0.765875673174619	6.14674130219851	5.9152178365591	2.0980689881875	162.937144632454	188.986737454226	167.301242067969
AT1G05320	288.099554272372	251.922691641758	320.775257812476	327.344091606826	271.505155663239	293.595232406457	344.777504721544	283.352106001775	304.818517923498	255.089764041238	203.483493577633	259.111520041156	0	1.83482269373035	8.80532852989311
AT1G05323	0	0	0	0	0	0	0	0	0	0	0	0	300.619031846879	279.810460793879	288.814775780494
AT1G05327	0	0.999693220800627	0	0	0	0	0	0	1.53175134634924	0	0	0	13.0349715705964	19.2656382841687	9.68586138288243
AT1G05330	0	1.99938644160125	0	1.13267851767068	6.06038293891158	0	0.724322488910807	0	2.29762701952386	0	1.18304356731182	0	805.724180207487	806.40457389449	633.983654152304
AT1G05333	0.966777027759637	0	0.966190535579748	147.248207297188	151.509573472789	111.975856080602	0	2.44269056898082	1.53175134634924	1.02445688369975	0	1.04903449409375	16.2937144632455	23.8526950184946	89.8143510049098
AT1G05337	1.93355405551927	4.99846610400313	8.69571482021773	3.39803555301203	0	0	1.44864497782161	2.44269056898082	0.765875673174619	2.0489137673995	5.9152178365591	3.14710348228125	823.647266117057	726.58978671722	794.240633396359
AT1G05340	67.6743919431746	50.984354260832	96.6190535579748	56.6339258835339	48.4830635112926	46.429013496835	59.3944440906861	27.6838264484493	40.5914106782548	75.8098093937816	128.951748836988	109.09958738575	210.188916575866	208.252375738395	202.522556187542
AT1G05343	1.93355405551927	8.99723898720564	4.83095267789874	0	0	0	2.89728995564323	2.44269056898082	3.06350269269848	1.02445688369975	1.18304356731182	3.14710348228125	0	0	0
AT1G05347	204.956729885043	166.948767873705	212.561917827544	343.201590854216	858.15022414988	389.184377841117	173.113074849683	157.960656794093	132.496491459209	152.644075671263	158.527838019784	146.864829173125	748.696179586128	799.065283119568	737.886530805043
AT1G05350	366.408493520902	412.873300190659	394.205738516537	434.94855078554	430.287188662722	397.377733164088	394.031433967479	460.854287347714	443.442014768104	551.157803430466	550.115258799996	448.986763472124	44.807714773925	22.0178723247642	35.2213141195725
AT1G05353	67.6743919431746	46.9855813776295	44.4447646366684	2.26535703534136	0	1.36555922049515	37.6647694233619	25.2411358794685	14.5516377903178	27.6603358598933	63.8843526348383	80.7756560452186	175.157430479889	142.198758764102	171.703906332916
AT1G05357	0.966777027759637	0	0	0	0	0	0	0	0	0	0	0	0	0	0
AT1G05360	117.946797386676	101.968708521664	127.537150696527	114.400530284738	112.723122663755	117.438092962583	140.518562848696	111.549535983457	102.627340205399	110.641343439573	94.6434853849456	105.952483903469	136.0525157681	156.877340313945	114.46927088861
AT1G05363	3.86710811103855	0.999693220800627	2.89857160673924	0	0	0	0	0	1.53175134634924	0	2.36608713462364	0	260.699431411927	264.214467897171	251.832395954943
AT1G05367	0	0	0	1.13267851767068	0	0	0	1.62846037932055	0.765875673174619	0	0	0	1294.53561410485	1486.20638192159	1448.47654316742
AT1G05370	24.1694256939909	25.9920237408163	36.7152403520304	15.8574992473895	32.7260678701225	15.0211514254466	34.7674794677187	30.1265170174301	17.6151404830162	19.4646807902953	11.8304356731182	25.17682785825	116.500058412205	149.538049539024	115.3498037416
AT1G05373	0	0	0	0	0	0	0	0	0	0	0	0	0.814685723162272	2.75223404059553	22.8938541777221
AT1G05377	0	0	0	0	0	0	0	0	0	0	0	0	707.961893428015	659.618758396062	651.59431121209
AT1G05380	411.847013825605	402.876367982652	471.500981362917	466.663549280319	403.621503731511	427.420036014981	451.977233080343	504.822717589369	457.227776885248	408.758296596201	372.658723703223	494.095246718156	68.4336007456309	103.667482195765	89.8143510049098
AT1G05383	3.86710811103855	0	1.9323810711595	0	0	0	0.724322488910807	0.814230189660273	0	0	0	0	993.916582257972	921.080992252637	884.935517254258
AT1G05385	218.491608273678	217.933122134537	193.23810711595	251.454630922891	254.536083434286	301.788587729427	286.831705608679	218.213690828953	188.405415600956	190.548980368154	176.273491529461	180.433932984125	47212.6670287	46698.9897894781	43873.4299330454
AT1G05387	0	0	0	0	0	0	0	0	0	0	0	0	861.122809382522	736.681311532736	788.076903425434
AT1G05390	0	0	0	0	0	0	0	0	0	0	0	0	750.325551032453	768.790708673018	776.629976336573
AT1G05397	2.90033108327891	0	0.966190535579748	0	0	2.73111844099029	0	0.814230189660273	1.53175134634924	0	2.36608713462364	0	143.38468727656	111.006772970686	102.14181094676
AT1G05400	2.90033108327891	5.99815932480376	11.594286426957	0	1.21207658778232	1.36555922049515	2.17296746673242	0.814230189660273	0	3.07337065109925	3.54913070193546	2.0980689881875	0	0	0
AT1G05407	0	0	0	0	0	0	0	0	0	0	0	0	0	0	1.76106570597862
AT1G05410	219.458385301438	190.94140517292	159.421438370658	217.47427539277	201.204713571864	267.649607217049	218.745391651064	211.699849311671	225.933323586513	208.989204274749	231.876539193117	208.757864324656	515.696062761719	457.788262085723	420.014170875902
AT1G05413	0	0	0	0	0	0	0	0	0	0	0	0	232.185431101248	246.783652306732	242.146534572061
AT1G05417	0	0	0	0	0	0	0	0	0	0	0	0	76.5804579772536	83.484432564731	82.7700881809953
AT1G05420	1.93355405551927	6.99785254560439	0.966190535579748	5.66339258835339	8.48453611447621	12.2900329844563	7.24322488910807	6.51384151728218	4.59525403904771	7.17119818589826	9.46434853849456	1.04903449409375	1.62937144632454	1.83482269373035	0
AT1G05423	0	0	0	0	0	0	0	0	0	0	0	0	2538.56071337364	2572.42141660995	2394.16882727794
AT1G05427	0	0	0	0	0	0	0	0	0	0	0	0	4.07342861581136	15.595992896708	125.916197977472
AT1G05430	318.069642132921	244.924839096154	253.141920321894	327.344091606826	260.596466373198	270.380725658039	271.620933341552	278.466724863813	282.608123401434	273.529987947834	380.940028674406	323.102624180874	98.576972502635	97.2456027677087	88.9338181519204
AT1G05433	0	0	0	0	0	0	0	0	0	0	0	0	190.636459219972	266.049290590901	234.221738895157
AT1G05440	11.6013243331156	14.9953983120094	9.66190535579748	5.66339258835339	13.3328424656055	9.55891454346603	5.79457991128645	11.3992226552438	7.65875673174619	11.2690257206973	1.18304356731182	10.4903449409375	134.423144321775	122.015709133068	121.513533712525
AT1G05443	0	0	0	0	0	0	0	0	0	0	0	0	0	0	0.880532852989311
AT1G05447	0	0.999693220800627	0	0	0	0	0	0	0	0	1.18304356731182	1.04903449409375	140.940630107073	166.051453782597	131.199395095407
AT1G05450	0	2.99907966240188	0.966190535579748	1.13267851767068	1.21207658778232	0	0.724322488910807	0	0	1.02445688369975	0	1.04903449409375	13.8496572937586	16.5134042435732	18.4911899127755
AT1G05453	3.86710811103855	6.99785254560439	3.86476214231899	5.66339258835339	12.1207658778232	6.82779610247573	5.79457991128645	3.25692075864109	0.765875673174619	3.07337065109925	5.9152178365591	8.39227595274999	0	1.83482269373035	1.76106570597862
AT1G05460	198.189290690726	166.948767873705	242.513824430517	198.218740592369	218.173785800817	193.909409310311	190.496814583542	206.814468173709	191.468918293655	146.497334369064	118.304356731182	135.325449738094	648.489835637169	597.23478680923	488.695733409068
AT1G05463	6.76743919431746	5.99815932480376	5.79714321347849	0	0	0	1.44864497782161	4.07115094830136	0.765875673174619	9.22011195329776	7.09826140387092	6.29420696456249	42.3636576044382	90.8237233396524	65.159431121209
AT1G05467	7.7342162220771	5.99815932480376	7.72952428463798	0	7.2724595266939	0	0.724322488910807	8.14230189660273	3.8293783658731	1.02445688369975	2.36608713462364	6.29420696456249	311.209946247988	339.442198340115	294.09797289843
AT1G05470	65.7408378876553	54.9831271440345	43.4785741010886	53.2358903305219	42.4226805723811	50.5256911583204	65.1890240019726	60.2530340348602	65.0994322198426	52.2473010686873	35.4913070193546	67.1382076219999	117.314744135367	103.667482195765	140.88525647829
AT1G05473	0	0.999693220800627	0	0	0	0	0	0	0	0	0	0	0	0	0
AT1G05483	0	0	0	0	0	0	0	0	0.765875673174619	0	0	1.04903449409375	0	0	0
AT1G05487	2.90033108327891	2.99907966240188	2.89857160673924	0	0	0	0.724322488910807	0	0.765875673174619	0	0	6.29420696456249	259.070059965603	249.535886347328	285.292644368537
AT1G05490	15.4684324441542	6.99785254560439	7.72952428463798	23.7862488710842	15.7569956411701	34.1389805123787	16.6594172449485	12.2134528449041	20.6786431757147	12.293482604397	4.73217426924728	4.19613797637499	0	0	0
AT1G05493	0	1.99938644160125	0	0	0	0	0	0	0	1.02445688369975	0	0	0	0	0
AT1G05497	0	0	0	0	0	0	0	0	0	0	0	0	624.049263942301	611.913368359072	605.806602856646
AT1G05500	403.146020575769	373.885264579434	377.780499411681	388.508731561043	421.802652548246	387.818818620622	358.539632010849	352.561672122898	399.787101397151	303.239237575126	311.140458203009	358.769796980062	821.203208947571	772.460354060478	809.209691897177
AT1G05507	0	0	0	0	0	0	0	0	0	0	0	0	66.8042292993063	71.5580850554837	81.0090224750166
AT1G05510	9.66777027759637	7.99754576640501	4.83095267789874	1.13267851767068	3.63622976334695	4.09667766148544	6.51890240019726	1.62846037932055	2.29762701952386	5.12228441849876	1.18304356731182	7.34324145865624	0	0	0
AT1G05517	0	0	0	0	0	0	0	0	0	0	0	0	1.62937144632454	2.75223404059553	14.9690585008183
AT1G05520	539.461581489877	643.802434195603	605.801465808502	574.268008459034	552.706924028736	551.685925080039	527.306771927067	596.83072902098	631.081554695886	663.848060637439	572.593086578921	627.322627468062	0	0	0
AT1G05523	4.83388513879818	7.99754576640501	5.79714321347849	12.4594636943775	173.326952052871	15.0211514254466	2.17296746673242	8.14230189660273	0.765875673174619	1.02445688369975	3.54913070193546	7.34324145865624	0	0	0
AT1G05527	0	0	0	0	0	0	0	0	0	0	0	0	7.33217150846045	6.42187942805623	4.40266426494656
AT1G05530	6.76743919431746	18.9941711952119	12.5604769625367	11.3267851767068	12.1207658778232	20.4833883074272	11.5891598225729	16.2846037932055	22.210394522064	19.4646807902953	10.6473921058064	15.7355174114062	3344.28489358113	2794.43496255133	2572.03646358178
AT1G05533	0	0	0	0	0	0	0	0	0	0	0	0	139.311258660749	136.694290682911	130.318862242418
AT1G05537	0	0	0	0	0	0	0	0	0	0	0	0	0.814685723162272	4.58705673432588	0.880532852989311
AT1G05540	35.7707500271066	27.9914101824175	32.8504782097114	16.9901777650602	25.4536083434286	31.4078620713884	20.2810296895026	27.6838264484493	20.6786431757147	21.5135945576948	20.1117406443009	19.9316553877812	21.9965145253814	28.4397517528205	28.177051295658
AT1G05543	0	0	0	0	0	0	0	0	0	0	0	0	0.814685723162272	0	0.880532852989311
AT1G05547	0	0	0	0	0	0	0	0	0	0	0	0	140.125944383911	140.363936070372	111.827672329643
AT1G05550	0.966777027759637	0	0.966190535579748	0	0	0	0.724322488910807	0	0	0	0	2.0980689881875	1106.34321205437	1035.75741061078	968.586138288243
AT1G05553	1.93355405551927	1.99938644160125	0.966190535579748	2.26535703534136	0	2.73111844099029	0	0.814230189660273	0	0	1.18304356731182	5.24517247046874	1.62937144632454	4.58705673432588	9.68586138288243
AT1G05557	13.5348783886349	12.9960118704081	9.66190535579748	10.1941066590361	4.84830635112926	4.09667766148544	10.1405148447513	8.956532086263	13.7857621171431	11.2690257206973	15.3795663750537	8.39227595274999	113.241315519556	135.776879336046	117.110869447578
AT1G05560	550.096128795233	776.761632562087	967.156726115327	584.46211511807	895.724598371131	650.00618895569	644.647015130618	688.02451026293	647.930819505728	455.883313246389	502.793516107524	548.64504041103	0	0	0
AT1G05562	104.411918998041	134.958584808085	128.503341232106	65.6953540248993	23.029455167864	111.975856080602	86.194376180386	108.292615224816	78.1193186638111	55.3206717197866	68.6165269040856	74.4814490806561	0	0	0
AT1G05563	0	0	0	0	0	0	0	0	0	0	0	0	373.940746931483	361.460070664879	332.84141842996
AT1G05567	0	0	0	0	0	0	0	0	0	2.0489137673995	0	0	329.94771788072	320.176560055946	315.230761370173
AT1G05570	593.601095044417	673.793230819622	799.039572924451	748.700500180318	629.067749059022	778.368755682234	787.338545446047	766.190608470317	938.197699638908	741.70678379862	828.130497118274	907.414837391092	9.77622867794727	10.0915248155169	5.28319711793587
AT1G05575	4.83388513879818	3.99877288320251	16.4252391048557	6.79607110602407	15.7569956411701	6.82779610247573	10.8648373336621	3.25692075864109	9.19050807809543	5.12228441849876	2.36608713462364	14.6864829173125	0	0	0
AT1G05577	6.76743919431746	0	0.966190535579748	1.13267851767068	1.21207658778232	6.82779610247573	3.62161244455403	4.07115094830136	1.53175134634924	0	3.54913070193546	1.04903449409375	4.07342861581136	3.6696453874607	3.52213141195725
AT1G05583	0	0	0	0	0	0	0	0	0	0	0	0	165.381201801941	220.178723247642	218.372147541349
AT1G05587	0	0	0	0	0	0	0	0	0	0	0	0	859.493437936197	843.101027769097	862.041663076536
AT1G05590	81.2092703318095	72.9776051184457	79.2276239175393	65.6953540248993	63.0279825646804	75.1057571272331	68.0863139576158	83.8657095350081	65.8653078930172	43.0271891153895	62.7013090675265	63.9911041397187	157.234344570319	221.096134594507	162.898577803023
AT1G05600	116.980020358916	81.9748441056514	85.9909576665975	94.0123169666663	94.5419738470206	76.4713163477282	105.026760892067	111.549535983457	91.1392051077797	72.7364387426823	72.165657606021	96.5111734566248	1815.11979120554	1632.07478607315	1440.55174749051
AT1G05603	0	0	0	0	0	0	0	0	0	0	0	0	30.1433717570041	20.1830496310339	29.0575841486473
AT1G05607	0.966777027759637	0.999693220800627	0.966190535579748	0	0	0	0	0	1.53175134634924	1.02445688369975	0	0	4.07342861581136	0.917411346865176	11.446927088861
AT1G05610	11.6013243331156	8.99723898720564	9.66190535579748	1.13267851767068	2.42415317556463	6.82779610247573	12.3134823114837	10.5849924655835	6.12700538539695	6.14674130219851	5.9152178365591	3.14710348228125	0	0	1.76106570597862
AT1G05613	0	0	0	0	0	0	0	0	0	0	0	0	22.8112002485436	32.1093971402812	40.5045112375083
AT1G05615	0	0	0	0	0	0	0	0	0	0	0	0	29.3286860338418	44.0357446495285	32.5797155606045
AT1G05617	0	0	0	0	0	0	0	0	0	0	0	0	26.884628864355	25.6875177122249	15.8495913538076
AT1G05620	277.465006967016	301.907352681789	269.56715942675	278.638915346987	273.929308838803	290.864113965466	265.826353430266	226.355992725556	260.39772887937	301.190323807727	353.730026626234	295.827727334437	1760.53584775367	2043.07506946875	1882.57923969115
AT1G05623	0	0	0	0	0	0	0	0	0	0	0	0	17.1084001864077	25.6875177122249	18.4911899127755
AT1G05627	0	0	0	0	0	0	0	0	0	0	0	0	0.814685723162272	10.0915248155169	2.64159855896793
AT1G05630	164.352094719138	170.947540756907	189.373344973631	200.48409762771	190.296024281824	148.845955033971	185.426557161166	172.616800207978	202.191177718099	160.839730740861	169.17523012559	187.777174442781	117.314744135367	134.859467989181	126.796730830461
AT1G05633	0	0	0	0	0	0	0	0	0	0	0	0	4.07342861581136	1.83482269373035	1.76106570597862
AT1G05637	0	0	0	0	0	0	0	0	0	0	0	0	1441.99372999722	1179.79099206862	1151.73697171002
AT1G05640	16.4352094719138	33.9895695072213	30.9180971385519	20.3882133180722	21.8173785800817	16.3867106459418	15.9350947560377	42.3399698623342	15.3175134634924	22.5380514413945	9.46434853849456	16.7845519055	0	0	0.880532852989311
AT1G05643	0	0	0	0	0	0	0	0	0	0	0	0	441.559661953952	398.156524539486	422.655769434869
AT1G05647	0	0	0	0	0	0	0	0	0	0	0	0	471.703033710956	503.658829428982	411.208842346008
AT1G05650	0.966777027759637	1.99938644160125	0	0	2.42415317556463	0	0.724322488910807	3.25692075864109	1.53175134634924	0	1.18304356731182	2.0980689881875	214.262345191678	179.812623985575	161.137512097044
AT1G05653	0	0	0	0	0	0	0	0	0	0	0	0	2.44405716948682	0.917411346865176	3.52213141195725
AT1G05657	0	0	0	0	0	0	0	0	0	0	0	0	371.496689761996	379.808297602183	374.226462520457
AT1G05660	24.1694256939909	26.9917169616169	32.8504782097114	23.7862488710842	24.2415317556463	30.0423028508932	14.4864497782161	14.6561434138849	30.6350269269848	27.6603358598933	21.2947842116128	33.5691038109999	128.720344259639	218.343900553912	184.911899127755
AT1G05663	0	0	0	0	0	0	0	0	0	0	0	0	675.374464501524	554.116453506566	559.138361648213
AT1G05667	0	0	0	0	0	0	0	0	0	0	0	0	81.4685723162272	66.0536169742927	58.1151682972946
AT1G05670	58.9733986933379	51.9840474816326	35.7490498164507	40.7764266361444	37.5743742212518	39.6012173943593	47.8052842681132	47.2253510002958	55.9089241417472	39.9538184642903	27.2100020481719	59.7949661633437	32.5874289264909	24.7701063653598	21.1327884717435
AT1G05673	0	0	0	0	0	0	0	0	0	0	0	0	965.402581947293	805.487162547625	901.665641461055
AT1G05675	69.6079459986939	77.9760712224489	109.179530520511	178.963205791967	127.268041717143	86.0302308911942	99.9565034696913	99.3360831385533	132.496491459209	62.4918699056848	82.8130497118274	59.7949661633437	0	0	0
AT1G05680	87.0099324983673	162.949994990502	242.513824430517	129.125351014457	328.472755289008	83.2991124502039	72.4322488910806	85.4941699143286	109.520221263971	110.641343439573	119.487400298494	133.227380749906	30.9580574801664	24.7701063653598	25.53545273669
AT1G05683	0	0	0	0	0	0	0	0	0	0	0	0	63.5454864066572	55.0446808119106	58.9957011502839
AT1G05687	5.80066216655782	5.99815932480376	2.89857160673924	0	8.48453611447621	0	3.62161244455403	3.25692075864109	1.53175134634924	0	0	5.24517247046874	381.272918439944	411.000283395599	369.823798255511
AT1G05690	35.7707500271066	25.9920237408163	31.8842876741317	24.9189273887549	35.1502210456872	50.5256911583204	32.5945120009863	27.6838264484493	25.2738972147624	11.2690257206973	28.3930456154837	17.8335863995937	6896.31464656864	6386.10038552849	5704.09182166476
AT1G05693	0	0	0	0	0	0	0	0	0	0	0	0	11.4056001242718	9.17411346865176	13.2079927948397
AT1G05697	0	0	0	0	0	0	0	0	1.53175134634924	0	0	0	0	0	0
AT1G05700	32.8704189438277	30.9904898448194	53.1404794568861	75.8894606839354	64.2400591524627	47.7945727173301	26.075609600789	23.6126755001479	34.4644052928579	66.5896974404838	40.2234812886019	32.5200693169062	743.808065247155	677.966985333365	703.54574953846
AT1G05703	2.90033108327891	4.99846610400313	1.9323810711595	0	0	0	5.07025742237565	2.44269056898082	5.36112971222233	3.07337065109925	3.54913070193546	2.0980689881875	611.828978094867	589.895496034308	502.784259056897
AT1G05707	0	0	1.9323810711595	0	0	0	0	1.62846037932055	0	1.02445688369975	1.18304356731182	1.04903449409375	397.566632903189	334.855141605789	361.899002578607
AT1G05710	107.31225008132	125.961345820879	114.97667373399	121.196601390763	127.268041717143	110.610296860107	115.167275736818	106.664154845496	108.754345590796	134.203851764667	131.317835971612	134.276415244	263.958174304576	218.343900553912	206.044687599499
AT1G05713	0	0	0	0	0	0	0	0	0	0	0	0	57.8426863445213	80.7321985241355	66.9204968271877
AT1G05717	0	0	0	0	0	0	0	0	0	0	0	0	36.6608575423023	42.2009219557981	37.8629126785404
AT1G05720	186.58796635761	157.951528886499	180.677630153413	173.299813203614	181.811488167347	217.123916058728	191.945459561364	157.960656794093	176.151404830162	183.377782182255	163.260012289031	186.728139948687	23.6258859717059	28.4397517528205	39.623978384519
AT1G05723	0	1.99938644160125	2.89857160673924	0	0	0	0	0	0	0	0	2.0980689881875	282.695945937309	308.250212546699	294.09797289843
AT1G05727	0	0	0.966190535579748	0	1.21207658778232	0	0.724322488910807	0.814230189660273	0	0	1.18304356731182	0	25.2552574180304	34.8616311808767	36.1018469725618
AT1G05730	12.5681013608753	18.9941711952119	24.1547633894937	23.7862488710842	23.029455167864	21.8489475279223	19.5567072005918	14.6561434138849	13.7857621171431	18.4402239065955	14.1965228077418	22.0297243759687	529.545720055477	474.301666329296	523.91704752864
AT1G05733	0.966777027759637	2.99907966240188	3.86476214231899	1.13267851767068	0	0	2.17296746673242	2.44269056898082	3.06350269269848	5.12228441849876	5.9152178365591	3.14710348228125	102.650401118446	120.180886439338	86.2922195929525
AT1G05737	0	0	0	0	0	0	0	0	0.765875673174619	0	0	0	0	0	1.76106570597862
AT1G05740	0	0	0.966190535579748	0	0	0	2.17296746673242	2.44269056898082	1.53175134634924	0	0	0	233.814802547572	221.096134594507	227.177476071242
AT1G05747	0.966777027759637	2.99907966240188	0	0	0	0	0	0	0	1.02445688369975	0	0	0	0	0
AT1G05750	54.1395135545397	41.9871152736263	47.3433362434076	41.9091051538151	43.6347571601634	38.2356581738641	52.8755416904889	35.0118981553917	48.250167410001	44.0516459990893	44.9556555578492	45.1084832460312	0.814685723162272	0	0
AT1G05753	7.7342162220771	5.99815932480376	12.5604769625367	1.13267851767068	0	2.73111844099029	8.69186986692968	5.69961132762191	3.06350269269848	9.22011195329776	2.36608713462364	6.29420696456249	0.814685723162272	0	0
AT1G05757	4.83388513879818	6.99785254560439	1.9323810711595	0	0	0	0.724322488910807	1.62846037932055	0.765875673174619	3.07337065109925	7.09826140387092	5.24517247046874	0	0	1.76106570597862
AT1G05760	63.807283832136	34.9892627280219	51.2080983857266	36.2457125654617	44.8468337479457	51.8912503788156	42.0107043568268	39.8972792933534	45.1866647173025	50.1983873012878	46.138699125161	51.4026902105937	266.402231474063	211.922021125856	240.385468866082
AT1G05763	15.4684324441542	16.9947847536107	5.79714321347849	0	1.21207658778232	0	6.51890240019726	9.77076227592327	0.765875673174619	5.12228441849876	17.7456535096773	5.24517247046874	0	1.83482269373035	3.52213141195725
AT1G05767	0.966777027759637	2.99907966240188	1.9323810711595	166.50374209759	191.508100869606	176.157139443874	1.44864497782161	0.814230189660273	1.53175134634924	0	2.36608713462364	1.04903449409375	4.88811433897363	1.83482269373035	3.52213141195725
AT1G05770	11.6013243331156	12.9960118704081	9.66190535579748	16.9901777650602	8.48453611447621	9.55891454346603	10.8648373336621	9.77076227592327	6.89288105857157	11.2690257206973	11.8304356731182	24.1277933641562	21.1818288022191	23.8526950184946	36.1018469725618
AT1G05773	68.6411689709342	66.979445793642	33.8166687452912	1.13267851767068	1.21207658778232	0	24.6269646229674	38.2688189140328	17.6151404830162	35.8559909294913	72.165657606021	46.1575177401249	619.975835326489	596.317375462365	583.793281531913
AT1G05777	46.4052973324626	27.9914101824175	21.2561917827544	0	0	0	14.4864497782161	16.2846037932055	3.8293783658731	20.489137673995	15.3795663750537	19.9316553877812	5.70280006213591	7.33929077492141	9.68586138288243
AT1G05780	37.7043040826258	36.9886491696232	44.4447646366684	37.3783910831324	27.8777615189933	32.7734212918835	56.4971541350429	40.7115094830136	37.5279079855563	42.0027322316898	60.3352219329028	43.0104142578437	123.832229920665	142.198758764102	130.318862242418
AT1G05783	3.86710811103855	3.99877288320251	4.83095267789874	0	3.63622976334695	0	2.89728995564323	13.0276830345644	6.89288105857157	3.07337065109925	4.73217426924728	3.14710348228125	505.919834083771	456.870850738858	444.669090759602
AT1G05785	67.6743919431746	64.9800593520407	63.7685753482633	56.6339258835339	56.9675996257688	65.546842583767	76.7781838245455	56.9961132762191	71.2264376052396	57.3695854871861	70.9826140387092	74.4814490806561	0	2.75223404059553	0
AT1G05787	0	0	0	0	0	0	0.724322488910807	0.814230189660273	1.53175134634924	0	4.73217426924728	0	0	0	0
AT1G05790	164.352094719138	218.932815355337	192.27191658037	181.228562827309	174.539028640653	193.909409310311	198.464361961561	199.486396466767	222.869820893814	186.451152833355	215.313929250751	231.836623194718	15.4790287400832	13.7611702029776	14.088525647829
AT1G05793	0	0	0	0	0	0	0	0	0	0	0	0	52.1398862823854	55.0446808119106	63.3983654152304
AT1G05797	0	0	0	0	0	0	0	0	0	0	0	0	263.143488581414	300.910921771778	273.845717279676
AT1G05805	395.411804353692	369.886491696232	352.659545486608	250.32195240522	266.65684931211	228.04838982269	389.685499034014	376.988577812706	404.382355436199	543.986605244568	460.203947684298	435.349315048906	2832.66225943522	3876.98035185223	3656.85293846461
AT1G05807	0	0	1.9323810711595	0	0	0	0	0	0	0	0	0	0	0	0
AT1G05810	54.1395135545397	76.9763780016482	60.8700037415241	123.461958426104	94.5419738470206	107.879178419117	80.3997962690995	85.4941699143286	93.4368321273035	136.252765532067	149.063489481289	87.0698630097811	0	0	0
AT1G05813	0	0	0	0	0	0	0	0	0	0	0	0	906.745209879609	1309.14599197661	1495.14478437585
AT1G05817	0	0	0	0	0	0	0	0	0	0	0	0	142.570001553398	122.933120479934	124.155132271493
AT1G05820	37.7043040826258	36.9886491696232	31.8842876741317	43.0417836714858	23.029455167864	21.8489475279223	47.8052842681132	31.7549773967506	43.6549133709533	67.6141543241836	74.5317447406447	68.1872421160936	22.8112002485436	19.2656382841687	20.2522556187542
AT1G05827	0	0	0	0	0	0	0	0	0	0	0	0	301.433717570041	306.415389852969	302.022768575334
AT1G05830	526.893480129002	500.846303621114	520.776698677484	387.376053043372	390.288661265906	386.453259400127	486.744712548062	543.905766693062	536.878846895408	604.429561382853	628.196134242576	511.928833117749	451.335890631899	427.513687639172	429.700032258784
AT1G05833	18.3687635274331	15.99509153281	22.2223823183342	0	0	0	10.8648373336621	9.77076227592327	4.59525403904771	10.2445688369975	15.3795663750537	10.4903449409375	487.182062451039	577.051737178196	441.146959347645
AT1G05835	30.9368648883084	36.9886491696232	29.9519066029722	24.9189273887549	19.3932254045171	28.6767436303981	31.8701895120755	28.4980566381095	21.4445188488893	20.489137673995	14.1965228077418	24.1277933641562	3.25874289264909	0	0
AT1G05837	13.5348783886349	9.99693220800627	11.594286426957	3.39803555301203	0	6.82779610247573	7.24322488910807	13.0276830345644	16.083389136667	5.12228441849876	11.8304356731182	7.34324145865624	226.482631039112	208.252375738395	182.270300568787
AT1G05840	329.670966466036	294.909500136185	301.451447100881	284.30230793534	261.80854296098	255.359574232592	332.46402241006	330.577457002071	318.604280040641	345.241969806816	341.899590953116	347.230417545031	1029.76275407711	905.484999355929	859.400064517568
AT1G05843	0	0.999693220800627	0	0	0	0	0	0	0.765875673174619	0	0	0	0	0	0
AT1G05850	2532.95581273025	2715.1667876945	2471.51539001299	2621.01808988995	2557.48160022069	2559.0579792079	2353.32376647121	2567.26778799884	2472.24667300767	2140.09043004878	1992.24536735311	1917.63505520337	758.472408264076	777.047410794804	746.691859334936
AT1G05853	0	0	0	0	0	0	0	0	0	0	0	0	424.451261767544	341.277021033846	357.49633831366
AT1G05857	0	0	0	0	0	0	0	0	0	0	0	0	0	0	0.880532852989311
AT1G05860	126.647790636512	134.958584808085	120.773816947468	151.778921367871	178.175258404	128.362566726544	135.448305426321	151.446815276811	120.242480688415	119.861455392871	136.050010240859	111.197656373937	5.70280006213591	6.42187942805623	11.446927088861
AT1G05863	0	0	0	0	0	0	0.724322488910807	0	0	0	0	0	442.374347677114	598.152198156095	458.757616407431
AT1G05867	1.93355405551927	3.99877288320251	3.86476214231899	0	0	0	2.89728995564323	3.25692075864109	0.765875673174619	5.12228441849876	5.9152178365591	1.04903449409375	0	0	0
AT1G05870	244.594588023188	240.926066212951	211.595727291965	277.506236829316	242.415317556463	360.507634210719	245.545323740763	227.170222915216	242.782588396354	145.472877485365	204.666537144945	183.581036466406	0	2.75223404059553	9.68586138288243
AT1G05873	8.70099324983673	3.99877288320251	12.5604769625367	4.53071407068271	0	1.36555922049515	5.07025742237565	0.814230189660273	3.06350269269848	6.14674130219851	1.18304356731182	6.29420696456249	162.122458909292	147.703226845293	217.49161468836
AT1G05880	0	0	0	1.13267851767068	0	0	2.89728995564323	3.25692075864109	3.06350269269848	2.0489137673995	2.36608713462364	0	38.2902289886268	43.1183333026633	38.7434455315297
AT1G05890	815.959811429134	897.724512278963	847.349099703439	859.702994912045	781.789399119594	940.870302921156	793.133125357333	913.566272798826	863.90775934097	990.649806537659	1004.40398864774	968.25883804853	73.3217150846045	63.3013829336972	51.9514383263694
AT1G05894	23.2026486662313	20.9935576368132	17.3914296404355	18.1228562827309	25.4536083434286	30.0423028508932	28.9728995564323	19.5415245518465	19.1468918293655	26.6358789761935	10.6473921058064	22.0297243759687	430.968747552842	471.549432288701	412.969908051987
AT1G05900	186.58796635761	189.941711952119	141.063818194643	116.66588732008	119.995582190449	124.265889065058	187.599524627899	173.431030397638	161.599767039845	174.157670228958	172.724360827526	142.66869119675	1737.72464750513	2930.21184188737	2951.54612322017
AT1G05903	0	0	0	0	0	0	0	0	0	0	0	0	186.56303060416	174.308155904383	169.062307773948
AT1G05907	0	0	0	0	0	0	0	0	0	0	0	0	743.808065247155	623.83971586832	601.4039385917
AT1G05910	287.132777244612	336.896615409811	371.983356198203	312.619270877107	329.68483187679	301.788587729427	330.291054943328	329.76322681241	356.132188026198	336.021857853518	259.086541241289	360.867865968249	0	5.50446808119106	0
AT1G05913	0	0	0	0	1.21207658778232	0	0	0	0	0	0	0	826.906009009707	732.094254798411	693.859888155577
AT1G05917	0	0	0	0	0	0	0	0	0	0	0	0	817.129780331759	846.770673156558	842.669940310771
AT1G05920	0	0	0	0	0	0	0	0	0	0	0	0	180.045544818862	236.692127491215	208.686286158467
AT1G05927	6.76743919431746	4.99846610400313	7.72952428463798	46.4398192244978	213.325479449688	24.5800659689126	1.44864497782161	3.25692075864109	0.765875673174619	6.14674130219851	4.73217426924728	1.04903449409375	244.405716948682	208.252375738395	217.49161468836
AT1G05930	0	0	0	0	0	0	0	0	0	0	0	0	0.814685723162272	0.917411346865176	0.880532852989311
AT1G05933	1.93355405551927	4.99846610400313	5.79714321347849	0	0	0	0.724322488910807	0	1.53175134634924	1.02445688369975	1.18304356731182	5.24517247046874	181.674916265187	173.390744557518	178.74816915683
AT1G05937	1.93355405551927	0	0	0	0	0	0	0	0	0	0	0	0	0	0
AT1G05940	349.973284048989	337.896308630612	371.983356198203	359.059090101605	338.169367991266	402.839970046068	352.745052099563	413.628936347419	377.576706875087	307.337065109925	343.082634520428	466.820349871718	93.6888581636613	86.2366666053266	87.1727524459418
AT1G05943	1.93355405551927	0	0	0	0	0	0	0	0	0	1.18304356731182	0	7.33217150846045	3.6696453874607	3.52213141195725
AT1G05947	0	0	0	0	0	0	0	0	0	0	0	0	13213.3877439689	14073.0900609118	12476.2699940056
AT1G05950	56.0730676100589	61.9809796896389	75.3628617752203	52.1032118128512	75.1487484425036	51.8912503788156	67.361991468705	54.5534227072383	72.7581889515888	52.2473010686873	48.5047862597846	46.1575177401249	14.6643430169209	24.7701063653598	6.16372997092518
AT1G05953	0	0	0	0	0	0	0	0	0	0	0	0	26.884628864355	39.4486879152026	32.5797155606045
AT1G05957	0	0	0	0	0	0	0	0	0	0	0	0	0	0	0.880532852989311
AT1G05960	587.800432877859	636.804581649999	670.536231692345	731.710322415258	631.491902234587	610.404971561331	698.971201798928	669.297215900744	637.208560081283	846.201385935994	695.62961757935	780.481663605749	285.140003106795	230.270248063159	267.681987308751
AT1G05963	0	0.999693220800627	0	0	0	0	0	0	0	0	0	0	2006.57093614868	2443.98382804883	2183.72147541349
AT1G05967	0	0	0	0	0	0	0	0	0	0	0	0	4013.95655802052	4343.02531605974	3644.52547852276
AT1G05970	123.747459553234	124.961652600078	85.9909576665975	87.2162458606422	145.449190533878	167.963784120903	93.437601069494	117.249147311079	94.9685834736528	105.519059021074	113.572182461935	108.050552891656	2961.38260369486	3279.745565043	2752.54569844459
AT1G05973	0	3.99877288320251	2.89857160673924	0	0	0	0	0	1.53175134634924	2.0489137673995	2.36608713462364	0	119.758801304854	162.381808395136	165.540176361991
AT1G05977	3.86710811103855	6.99785254560439	1.9323810711595	0	1.21207658778232	0	1.44864497782161	4.07115094830136	1.53175134634924	3.07337065109925	2.36608713462364	1.04903449409375	228.112002485436	277.975638100148	282.651045809569
AT1G05980	0	0	0	0	0	0	0	0	0	0	0	0	212.632973745353	211.922021125856	212.208417570424
AT1G05983	0	0	0	0	0	0	0	0	0	0	0	0	202.042059344244	193.573794188552	199.880957628574
AT1G05987	0	0	0	0	0	0	0	0	0	0	0	0	13.8496572937586	9.17411346865176	19.3717227657649
AT1G05990	0	0.999693220800627	0	1.13267851767068	1.21207658778232	1.36555922049515	0.724322488910807	1.62846037932055	1.53175134634924	0	0	0	685.150693179471	577.969148525061	611.089799974582
AT1G05993	0.966777027759637	0	0.966190535579748	0	0	0	0	1.62846037932055	0	0	1.18304356731182	0	117.314744135367	143.116170110967	138.243657919322
AT1G05997	0.966777027759637	0	0	0	0	0	0	0	0	0	0	0	6.51748578529818	9.17411346865176	14.088525647829
AT1G06000	413.780567881125	476.853666321899	447.346217973423	282.036950899999	300.594993770014	259.456251894078	320.150540098576	365.589355157462	399.021225723976	240.747367669442	266.18480264516	257.013451052968	252.552574180304	249.535886347328	238.624403160103
AT1G06002	104.411918998041	109.966254288069	55.0728605280456	41.9091051538151	56.9675996257688	47.7945727173301	50.7025742237565	56.1818830865588	29.1032755806355	10.2445688369975	31.9421763174191	40.9123452696562	321.800860649098	302.745744465508	282.651045809569
AT1G06003	0	0	0.966190535579748	0	0	0	0	0.814230189660273	0	0	0	0	9.77622867794727	9.17411346865176	3.52213141195725
AT1G06007	0	0	0	0	0	0	0	0	0	0	0	0	332.391775050207	304.580567159239	306.42543284028
AT1G06010	76.3753851930113	119.963186496075	98.5514346291343	88.3489243783129	106.662739724844	196.640527751301	121.686178137015	132.719520914624	106.456718571272	108.592429672174	105.290877490752	119.589932326687	86.3566866552009	75.2277304429444	56.3541025913159
AT1G06013	0	0	0	0	0	0	0	0	0	0	0	0	363.349832530374	287.1497515688	294.978505751419
AT1G06017	8.70099324983673	9.99693220800627	6.76333374905823	0	0	0	5.79457991128645	4.07115094830136	1.53175134634924	4.097827534799	8.28130497118274	3.14710348228125	0	0	0
AT1G06020	4.83388513879818	6.99785254560439	0.966190535579748	5.66339258835339	4.84830635112926	5.46223688198059	0	5.69961132762191	2.29762701952386	7.17119818589826	4.73217426924728	3.14710348228125	9.77622867794727	22.0178723247642	23.7743870307114
AT1G06023	0	0	0	0	0	0	0	0	0	0	0	0	0	2.75223404059553	1.76106570597862
AT1G06027	0	0	0	0	0	0	0	0	0	0	0	0	40.7342861581136	37.6138652214722	27.2965184426687
AT1G06030	5.80066216655782	11.9963186496075	5.79714321347849	4.53071407068271	110.298969488191	10.9244737639612	6.51890240019726	12.2134528449041	5.36112971222233	13.3179394880968	10.6473921058064	5.24517247046874	0	0	0
AT1G06033	4.83388513879818	2.99907966240188	2.89857160673924	0	0	0	6.51890240019726	4.88538113796164	6.89288105857157	1.02445688369975	8.28130497118274	0	1173.14744135367	1130.2507793379	1202.8078771834
AT1G06040	3407.88902285272	3192.0204540164	3146.88257438324	3467.12894258995	3540.47571291214	3407.07025513539	3241.34313787586	3138.04315095069	2993.04213076641	3301.8245361643	3017.94414021245	2967.71858379121	0	0	0
AT1G06043	0	0	0	0	0	0	0	0	0	0	0	0	0	0	0.880532852989311
AT1G06045	57.0398446378186	61.9809796896389	67.6333374905823	0	0	0	23.1783196451458	42.3399698623342	10.7222594244447	24.586965208794	36.6743505866664	55.5988281869687	0	0	0
AT1G06047	0	0	0	0	0	0	0	0	0	0	0	0	218.335773807489	224.765779981968	206.044687599499
AT1G06050	52.2059594990204	38.9880356112244	42.5123835655089	43.0417836714858	29.0898381067756	39.6012173943593	46.3566392902916	41.5257396726739	29.8691512538101	52.2473010686873	23.6608713462364	31.4710348228125	528.731034332315	454.118616698262	428.819499405795
AT1G06060	199.156067718485	166.948767873705	129.469531767686	172.167134685943	189.083947694041	182.98493554635	210.777844273045	174.245260587298	179.214907522861	190.548980368154	189.286970769891	198.267519383718	0	0	0
AT1G06063	0	0	0	0	0	0	0	0	0	0	0	0	160.493087462968	199.995673616608	173.464972038894
AT1G06067	0	0	0	0	0	0	0	0	0	0	0	0	8.14685723162273	1.83482269373035	7.04426282391449
AT1G06070	240.72747991215	197.939257718524	222.223823183342	231.066417604818	214.53755603747	293.595232406457	221.642681606707	201.114856846087	226.699199259687	203.86691985625	205.849580712257	226.59145072425	0	2.75223404059553	0
AT1G06073	0	0.999693220800627	0.966190535579748	0	0	0	0.724322488910807	0	0.765875673174619	0	5.9152178365591	3.14710348228125	43.9930290507627	44.9531559963936	60.7567668562625
AT1G06080	131.481675775311	91.9717763136576	106.280958913772	94.0123169666663	95.754050434803	94.2235862141651	81.8484412469211	84.6799397246684	93.4368321273035	48.1494735338883	83.9960932791392	92.3150354802499	1846.07784868571	1948.58170074163	1802.45075006912
AT1G06083	16.4352094719138	13.9957050912088	8.69571482021773	0	1.21207658778232	0	6.51890240019726	9.77076227592327	0.765875673174619	8.19565506959801	7.09826140387092	7.34324145865624	3125.13443405048	3011.86145175837	3021.10821860633
AT1G06087	1.93355405551927	2.99907966240188	3.86476214231899	0	0	0	5.79457991128645	1.62846037932055	3.06350269269848	0	1.18304356731182	1.04903449409375	254.996631349791	253.205531734789	241.266001719071
AT1G06090	53.17273652678	43.9865017152276	51.2080983857266	67.9607110602407	35.1502210456872	96.9547046551554	73.1565713799915	33.3834377760712	70.4605619320649	39.9538184642903	54.4200040963437	59.7949661633437	88.8007438246877	95.4107800739783	73.9647596511022
AT1G06093	0	0	0	0	0	0	0	0	0	0	0	0	197.15394500527	194.491205535417	191.95616195167
AT1G06100	30.9368648883084	15.99509153281	27.0533349962329	23.7862488710842	23.029455167864	32.7734212918835	18.1080622227702	14.6561434138849	23.7421458684132	17.4157670228958	10.6473921058064	12.588413929125	0	0	0
AT1G06103	0	0	0	0	0	0	0	0	0	0	0	0	276.993145875173	215.591666513316	213.969483276403
AT1G06110	446.650986824952	514.842008712323	385.510023696319	582.196758082729	513.920473219702	587.190464812913	476.604197703311	476.324660951259	473.311166021915	454.858856362689	516.990038915265	472.065522342187	428.524690383355	356.873013930554	390.076053874265
AT1G06113	0	0	0	0	0	0	2.17296746673242	0.814230189660273	0.765875673174619	0	0	0	5.70280006213591	8.25670212178659	14.9690585008183
AT1G06117	0	0	0	0	0	0	0	0	0	0	0	0	193.895202112621	215.591666513316	220.133213247328
AT1G06120	8.70099324983673	4.99846610400313	13.5266674981165	19.2555348004015	12.1207658778232	28.6767436303981	15.2107722671269	2.44269056898082	14.5516377903178	3.07337065109925	8.28130497118274	5.24517247046874	62.730800683495	56.8795035056409	66.9204968271877
AT1G06123	0	0	0	0	0	0	0	0	0	0	0	0	76.5804579772536	78.8973758304052	61.6372997092518
AT1G06127	0	0	0	0	0	0	0	0	0	0	0	0	39.9196004349513	26.6049290590901	45.7877083554442
AT1G06130	407.013128686807	404.875754424254	372.949546733783	423.621765608834	419.378499372681	405.571088487059	401.998981345498	433.170460899265	424.295122938739	489.690390408481	477.949601193975	494.095246718156	84.7273152088763	75.2277304429444	65.159431121209
AT1G06133	0.966777027759637	0	0	0	0	0	0	0	0	0	0	0	8.961542954785	3.6696453874607	5.28319711793587
AT1G06135	0	0	0	0	0	0	0	0	0	0	0	0	87.1713723783631	87.1540779521917	95.0975481228456
AT1G06137	0	0	0	0	0	0	0	0	1.53175134634924	0	0	0	0	0	0
AT1G06140	1.93355405551927	5.99815932480376	12.5604769625367	7.92874962369475	12.1207658778232	5.46223688198059	8.69186986692968	9.77076227592327	10.7222594244447	3.07337065109925	1.18304356731182	4.19613797637499	66.8042292993063	87.1540779521917	96.8586138288242
AT1G06143	25.1362027217506	33.9895695072213	32.8504782097114	28.316962941767	35.1502210456872	24.5800659689126	20.2810296895026	36.6403585347123	32.166778273334	33.8070771620918	17.7456535096773	20.980689881875	158.049030293481	170.638510516923	190.195096245691
AT1G06147	0	0	0	0	0	0	0	0	0	0	0	0	3160.98060586962	3438.45772805068	3153.18814655472
AT1G06148	0	0	0	2.26535703534136	0	0	0	0.814230189660273	0	0	1.18304356731182	0	415.489718812759	454.118616698262	429.700032258784
AT1G06150	204.956729885043	222.93158823854	233.818109610299	228.801060569477	175.751105228436	199.371646192291	200.637329428293	217.399460639293	215.211064162068	179.279954647456	158.527838019784	215.052071289218	23161.5151095034	25338.9014004162	24236.6667785308
AT1G06153	2.90033108327891	0.999693220800627	1.9323810711595	0	1.21207658778232	0	0	2.44269056898082	0	0	2.36608713462364	2.0980689881875	81.4685723162272	71.5580850554837	92.4559495638777
AT1G06157	0	0	0	0	0	0	0	0	0	0	0	0	96.9476010563104	118.346063745608	98.6196795348029
AT1G06160	12.5681013608753	10.9966254288069	36.7152403520304	18.1228562827309	21.8173785800817	8.19335532297088	20.2810296895026	15.4703736035452	18.3810161561909	26.6358789761935	28.3930456154837	23.0787588700625	273.734402982524	311.002446587295	245.668665984018
AT1G06163	0	0	0	0	0	0	0	0	0	0	0	0	935.259210190289	1036.67482195765	994.121591024933
AT1G06170	5.80066216655782	5.99815932480376	6.76333374905823	12.4594636943775	9.69661270225853	1.36555922049515	5.07025742237565	0.814230189660273	5.36112971222233	4.097827534799	0	3.14710348228125	104.279772564771	113.759007011282	147.929519302204
AT1G06173	0.966777027759637	0	0	0	2.42415317556463	0	0	0	0	0	0	0	1.62937144632454	1.83482269373035	2.64159855896793
AT1G06177	1.93355405551927	6.99785254560439	8.69571482021773	1.13267851767068	0	2.73111844099029	5.79457991128645	4.07115094830136	8.42463240492081	2.0489137673995	4.73217426924728	8.39227595274999	763.360522603049	699.067446311264	710.590012362374
AT1G06180	39.6378581381451	58.981900027237	37.6814308876102	40.7764266361444	21.8173785800817	39.6012173943593	38.3890919122727	35.0118981553917	29.8691512538101	31.7581633946923	54.4200040963437	34.6181383050937	229.741373931761	257.792588469114	256.23506021989
AT1G06187	0	0	0	0	0	0	0	0	0	0	0	0	171.084001864077	184.3996807199	172.584439185905
AT1G06190	999.647446703465	907.721444486969	1062.80958913772	1281.05940348554	1315.10309774381	1451.58945138634	1190.78617176937	1209.1318316455	1024.74165070764	1185.29661444061	1200.7892208215	1143.44759856219	260.699431411927	242.196595572407	238.624403160103
AT1G06197	0.966777027759637	0	0	0	0	0	0	0.814230189660273	1.53175134634924	1.02445688369975	1.18304356731182	1.04903449409375	795.133265806378	885.301949724895	833.864611780878
AT1G06200	572.332000433705	617.810410454787	594.207179381545	679.607110602407	726.033876081607	807.045499312632	638.852435219331	648.127230969577	600.446527768901	751.951352635617	819.849192147091	694.460835090061	666.412921546739	755.02953847004	629.580989887358
AT1G06203	0	0	0	0	0	0	0	0	0	0	0	0	41.5489718812759	35.7790425277419	37.8629126785404
AT1G06207	8.70099324983673	6.99785254560439	10.6280958913772	0	0	0	2.17296746673242	8.956532086263	3.06350269269848	6.14674130219851	8.28130497118274	13.6374484232187	1299.42372844382	1288.96294234557	1172.86976018176
AT1G06210	460.185865213587	499.846610400313	395.171929052117	505.174618881123	452.104567242804	349.583160446758	465.015037880738	460.854287347714	479.438171407311	490.714847292181	513.44090821333	424.858970107968	3540.62415286324	2893.51538801277	3015.82502148839
AT1G06213	2.90033108327891	0.999693220800627	2.89857160673924	1.13267851767068	0	2.73111844099029	2.89728995564323	1.62846037932055	0	3.07337065109925	1.18304356731182	3.14710348228125	168.63994469459	131.18982260172	147.929519302204
AT1G06217	0	0	0	0	0	0	0	0	0	0	1.18304356731182	0	1956.06042131262	1780.69542426531	1596.40606246962
AT1G06220	1302.24865639223	1387.57419047127	1318.85008106636	1504.19707146666	1389.03976959853	1259.04560129653	1224.82932874817	1474.57087347475	1402.31835758273	1389.16353429686	1358.13401527397	1315.48925559356	722.626236444936	684.388864761421	719.395340892267
AT1G06225	0	0	0	0	0	0	0	0	0	0	0	0	1009.39561099806	947.685921311727	876.130188724365
AT1G06227	0	0	5.79714321347849	1.13267851767068	10.9086892900408	0	1.44864497782161	0.814230189660273	0	2.0489137673995	2.36608713462364	3.14710348228125	625.678635388625	723.837552676624	762.541450688744
AT1G06230	632.272176154803	662.796605390815	769.087666321479	681.872467637748	664.217970104709	633.619478309748	678.690172109426	626.95724603841	635.676808734934	615.69858710355	524.088300319136	614.734213538937	360.091089637724	403.660992620678	368.943265402521
AT1G06233	0	0	0	0	0	0	0	0	1.53175134634924	0	0	0	92.8741724404991	81.6496098710007	96.8586138288242
AT1G06237	0	0	0	0	0	0	0	0	0	0	0	0	96.1329153331481	102.7500708489	111.827672329643
AT1G06240	237.827148828871	205.936803484929	229.95334746798	188.024633933333	199.992636984082	178.888257884864	251.33990365205	248.340207846383	245.846091089053	166.986472043059	184.554796500644	175.188760513656	542.580691626073	508.245886163308	515.111718998747
AT1G06243	0	0	0	0	0	0	0	2.44269056898082	0	0	0	1.04903449409375	123.832229920665	98.1630141145739	103.902876652739
AT1G06247	0	0	0	0	0	0	0	0	0	0	0	0	0	0	0.880532852989311
AT1G06250	4.83388513879818	4.99846610400313	2.89857160673924	3.39803555301203	20.6053019922994	1.36555922049515	5.07025742237565	8.956532086263	3.8293783658731	5.12228441849876	4.73217426924728	5.24517247046874	638.713606959222	565.125389668949	502.784259056897
AT1G06253	0	0	0	0	0	0	0	0	0	0	0	0	10.5909144011095	16.5134042435732	17.6106570597862
AT1G06257	0	0.999693220800627	0	0	0	0	0.724322488910807	0	0	0	0	0	1208.17892744965	1101.81102758508	1054.8783578812
AT1G06260	1.93355405551927	0.999693220800627	2.89857160673924	0	6.06038293891158	1.36555922049515	0.724322488910807	2.44269056898082	0	1.02445688369975	1.18304356731182	2.0980689881875	1.62937144632454	0	17.6106570597862
AT1G06263	0	0	0	0	0	0	0	0	0	0	0	0	782.912979958944	724.754964023489	685.054559625684
AT1G06265	51.2391824712608	48.9849678192307	29.9519066029722	26.0516059064256	18.1811488167347	27.3111844099029	33.3188344898971	45.5968906209753	59.7383025076203	54.2962148360868	37.8573941539782	45.1084832460312	360.091089637724	357.790425277419	347.810476930778
AT1G06267	0	0	0	0	0	0	0	0	0	0	0	0	18.7377716327323	23.8526950184946	23.7743870307114
AT1G06270	35.7707500271066	64.9800593520407	40.5800024943494	28.316962941767	44.8468337479457	40.9667766148544	38.3890919122727	33.3834377760712	30.6350269269848	45.0761028827891	18.9286970769891	35.6671727991874	590.647149292648	498.154361347791	567.943690178106
AT1G06273	0	4.99846610400313	0	0	0	0	1.44864497782161	0.814230189660273	0.765875673174619	2.0489137673995	0	1.04903449409375	0	0	0
AT1G06277	0.966777027759637	0.999693220800627	0	0	0	0	1.44864497782161	0.814230189660273	2.29762701952386	1.02445688369975	1.18304356731182	0	466.814919371982	530.263758488072	439.385893641666
AT1G06280	0	0	0	0	0	0	0	0	0	0	0	0	87.9860581015254	98.1630141145739	121.513533712525
AT1G06283	14.5016554163946	23.992637299215	16.4252391048557	0	0	0	15.9350947560377	14.6561434138849	16.8492648098416	17.4157670228958	16.5626099423655	6.29420696456249	293.286860338418	254.122943081654	264.159855896793
AT1G06287	0	0.999693220800627	0	0	0	0	0	0.814230189660273	0	0	0	0	16.2937144632455	28.4397517528205	25.53545273669
AT1G06290	1212.33839281058	1254.61499210479	1184.54959662077	1282.19208200321	1204.80412825562	914.924677731748	1321.16421977331	1238.44411847327	1357.8975685386	1467.02225745804	1616.03751294795	1367.94098029825	148.272801615534	184.3996807199	157.615380685087
AT1G06293	0	0	0	0	0	0	0	0	0	0	0	0	256.626002796116	275.223404059553	246.549198837007
AT1G06297	0	0	0	0	0	0	0	0	0	0	0	0	136.0525157681	144.950992804698	148.810052155194
AT1G06303	0	0	0	0	0	0	0	0	0	0	0	0	151.531544508183	190.821560147957	184.911899127755
AT1G06310	17.4019864996735	11.9963186496075	8.69571482021773	10.1941066590361	19.3932254045171	17.7522698664369	13.7621272893053	8.956532086263	6.89288105857157	8.19565506959801	9.46434853849456	18.8826208936875	277.807831598335	311.002446587295	300.261702869355
AT1G06313	0	0	0.966190535579748	0	0	0	1.44864497782161	3.25692075864109	2.29762701952386	1.02445688369975	1.18304356731182	1.04903449409375	109.982572626907	111.924184317551	112.708205182632
AT1G06317	0	0	0	0	0	0	0	0	0	0	0	0	494.514233959499	485.310602491678	488.695733409068
AT1G06320	1.93355405551927	2.99907966240188	4.83095267789874	1.13267851767068	0	2.73111844099029	0.724322488910807	1.62846037932055	0.765875673174619	1.02445688369975	0	0	0	0	0
AT1G06323	0	0	0	0	0	0	0	0	0	0	0	0	252.552574180304	279.810460793879	212.208417570424
AT1G06327	0	0	0	0	0	0	0	0	0	0	0	0	107.53851545742	94.4933687271132	71.3231610921342
AT1G06330	1.93355405551927	0.999693220800627	1.9323810711595	1.13267851767068	1.21207658778232	1.36555922049515	0.724322488910807	4.07115094830136	0	2.0489137673995	0	4.19613797637499	70.0629721919554	90.8237233396524	55.4735697383266
AT1G06333	0	0	0	0	0	0	0	0	0	0	0	0	4.88811433897363	5.50446808119106	4.40266426494656
AT1G06337	0	1.99938644160125	0	0	0	0	0	0.814230189660273	0	0	0	0	0	0	0
AT1G06340	0	0.999693220800627	0	0	0	0	0.724322488910807	0	0	0	0	0	0	0	0
AT1G06343	0	0	0	0	0	0	0	0	0	0	0	0	858.678752213035	845.853261809692	846.192071722728
AT1G06347	0	0	0	0	0	0	0	0	0	0	0	0	135.237830044937	131.18982260172	118.871935153557
AT1G06350	20.3023175829524	13.9957050912088	22.2223823183342	16.9901777650602	7.2724595266939	21.8489475279223	22.453997156235	15.4703736035452	17.6151404830162	18.4402239065955	14.1965228077418	12.588413929125	158.863716016643	185.317092066766	155.854314979108
AT1G06353	0	0	0	0	0	0	0	0	0	0	0	0	354.388289575588	294.489042343722	317.872359929141
AT1G06360	421.514784103202	327.899376422606	353.625736022188	362.457125654617	425.438882311593	426.054476794486	314.35596018729	324.877845674449	300.223263884451	294.019125621829	261.452628375912	245.474071617937	0	0	0
AT1G06373	0	0	0	0	0	0	0	0	0	0	0	0	162.937144632454	202.747907657204	224.535877512274
AT1G06377	0	0	0	0	0	0	0	0	0	0	0	0	512.437319869069	934.842162455615	531.841843205544
AT1G06380	87.976709526127	78.9757644432495	88.8895292733368	97.4103525196783	99.3902801981499	84.6646716706991	72.4322488910806	64.3241849831615	90.373329434605	81.9565506959801	79.2639190098919	76.5795180688436	94.5035438868236	128.437588561125	81.889555328006
AT1G06387	0	0	0	0	0	0	0	0	0	0	0	0	201.227373621081	209.16978708526	168.181774920958
AT1G06390	652.574493737755	716.780039314049	734.304807040608	807.599783099194	660.581740341362	688.241847129554	858.322149359306	718.15102728036	772.768554233191	873.861721795888	899.113111156983	894.826423461967	425.265947490706	437.605212454689	418.253105169923
AT1G06393	0	0	0	0	0	0	0	0	0	0	0	0	382.087604163106	396.321701845756	436.744295082698
AT1G06397	0	0	0	0	2.42415317556463	0	0	0	0	0	0	0	0	0	0
AT1G06400	535.594473378839	536.835259569937	528.506222962122	680.739789120078	677.550812570315	701.897439334505	501.231162326278	507.26540815835	556.025738724773	652.579034916741	869.537021974188	760.550008217968	84.7273152088763	117.428652398743	106.544475211707
AT1G06403	0	0	0	0	0	0	0	0	0	0	0	0	85.5420009320386	91.7411346865176	88.9338181519204
AT1G06407	0	0	0	0	0	0	0	0	0	0	0	0	1123.45161224077	979.795318452008	956.258678346392
AT1G06410	1782.73683918877	1962.39779243163	1937.21202383739	1976.52401333533	2044.77320358877	1239.92777220959	1889.03305107938	1883.31442868421	1936.89957745861	3132.78915035384	2748.21020686536	2443.20133674434	849.71720925825	803.652339853894	728.200669422161
AT1G06417	0	0	0	0	1.21207658778232	0	0	0	0.765875673174619	0	0	0	77.3951437004159	48.6228013838543	79.247956769038
AT1G06420	36.7375270548662	38.9880356112244	42.5123835655089	46.4398192244978	38.7864508090341	49.1601319378253	34.7674794677187	34.1976679657315	35.9961566392071	34.8315340457915	33.125219884731	39.8633107755624	96.1329153331481	81.6496098710007	73.9647596511022
AT1G06423	4.83388513879818	8.99723898720564	7.72952428463798	3.39803555301203	0	1.36555922049515	6.51890240019726	8.14230189660273	2.29762701952386	5.12228441849876	4.73217426924728	7.34324145865624	674.559778778362	628.426772602646	645.430581241165
AT1G06427	0	0	0	0	0	0	0	0	0	0	0	0	1069.68235451206	1445.84028265952	1029.34290514451
AT1G06430	3699.85568523613	4034.76183915133	3456.06354576876	3552.07983141525	3643.50222287364	3315.57778736222	3402.86705290297	3716.14658560948	3248.84460560673	3817.12634866527	3883.93203148471	3442.93120961568	57.8426863445213	28.4397517528205	13.2079927948397
AT1G06433	0	0	0	0	0	0	0	0	0	0	0	0	107.53851545742	98.1630141145739	117.110869447578
AT1G06437	0	0	0	0	0	0	0	0	0	0	0	0	297.360288954229	298.158687731182	263.279323043804
AT1G06440	1.93355405551927	13.9957050912088	15.459048569276	15.8574992473895	10.9086892900408	17.7522698664369	11.5891598225729	22.7984453104876	9.19050807809543	18.4402239065955	13.01347924043	6.29420696456249	0	0	0
AT1G06443	0	0	0	0	0	0	0	0	0	0	0	0	2363.40328289375	2118.30279991169	2048.99994890613
AT1G06447	0	0	0	0	0	0	0	0	0	0	0	0	1114.49006928599	1055.02304889495	1017.01544520265
AT1G06450	60.9069527488571	60.9812864688382	56.0390510636254	47.5724977421685	56.9675996257688	55.987928040301	45.6323168013808	44.782660431315	42.123162024604	34.8315340457915	52.0539169617201	26.2258623523437	417.119090259083	464.210141513779	421.77523658188
AT1G06453	0	0	0	0	0	0	0	0	0	0	0	0	17.1084001864077	4.58705673432588	6.16372997092518
AT1G06457	0	0.999693220800627	0	0	0	0	0	0	0	0	0	0	3.25874289264909	0	2.64159855896793
AT1G06460	1285.81344692032	1274.6088565208	1132.37530769946	1116.82101842329	1127.23122663755	1119.75856080602	1206.7212665254	1305.21099402542	1180.98028803526	1456.77768862105	1563.98359598623	1470.74636071944	458.668062140359	420.174396864251	411.208842346008
AT1G06463	0	3.99877288320251	1.9323810711595	0	0	0	2.17296746673242	0.814230189660273	2.29762701952386	0	3.54913070193546	0	31.7727432033286	32.1093971402812	31.6991827076152
AT1G06467	0	0	0	0	0	0	0	0	0	0	0	0	1.62937144632454	0	6.16372997092518
AT1G06470	234.926817745592	234.927906888147	260.871444606532	227.668382051806	196.356407220735	180.253817105359	239.026421340566	263.810581449928	213.679312815719	298.116953156628	285.113499722149	297.925796322625	34.2168003728154	16.5134042435732	36.9823798255511
AT1G06473	3.86710811103855	3.99877288320251	4.83095267789874	4.53071407068271	14.5449190533878	2.73111844099029	5.07025742237565	2.44269056898082	6.12700538539695	2.0489137673995	2.36608713462364	3.14710348228125	27.6993145875173	50.4576240775847	26.4159855896793
AT1G06475	4.83388513879818	9.99693220800627	12.5604769625367	10.1941066590361	3.63622976334695	31.4078620713884	10.1405148447513	14.6561434138849	11.4881350976193	6.14674130219851	15.3795663750537	16.7845519055	88.8007438246877	60.5491488931016	79.247956769038
AT1G06480	0	0	0	0	0	0	0	0	0	0	0	0	901.857095540636	960.52968016784	877.010721577354
AT1G06483	0	0	0	0	0	0	0	0	0	0	0	0	2325.11305390513	2373.34315434021	1989.12371490285
AT1G06487	0	0	0	0	0	0	0	0	0	0	0	0	21.1818288022191	15.595992896708	10.5663942358717
AT1G06490	59.9401757210975	67.9791390144426	62.8023848126836	78.1548177192768	67.8762889158097	58.7190464812913	68.8106364465266	67.5811057418026	68.9288105857157	62.4918699056848	65.0673962021501	50.3536557164999	263.143488581414	231.187659410024	241.266001719071
AT1G06493	0	0	0	0	0	0	0	0	0	0	0	0	142.570001553398	267.884113284631	335.483016988928
AT1G06497	0	0	2.89857160673924	0	0	0	0	0.814230189660273	1.53175134634924	0	0	0	0	0	0
AT1G06500	112.146135220118	69.9785254560439	67.6333374905823	96.2776740020076	86.0574377325444	131.093685167534	107.199728358799	98.521852948893	111.817848283494	91.1766626492778	88.7282675483865	119.589932326687	0	0	0
AT1G06510	223.325493412476	198.938950939325	213.528108363124	261.648737581927	271.505155663239	294.960791626952	241.199388807299	188.087173811523	183.044285888734	237.673997018342	288.662630424084	259.111520041156	259.070059965603	272.471170018957	226.296943218253
AT1G06515	171.119533913456	184.943245848116	186.474773366891	171.034456168272	164.842415938395	233.51062670467	195.567072005918	192.158324759824	174.619653483813	237.673997018342	257.903497673977	211.904967806937	1135.67189808821	999.978368083042	973.869335406178
AT1G06517	0	0	0	0	0	0	0	0	0	0	0	0	266.402231474063	285.31492887507	265.040388749783
AT1G06520	7.7342162220771	0.999693220800627	3.86476214231899	4.53071407068271	1.21207658778232	0	7.24322488910807	4.88538113796164	3.06350269269848	7.17119818589826	5.9152178365591	4.19613797637499	162.122458909292	157.79475166081	141.765789331279
AT1G06523	0	0	0	0	0	0	0	0	0	0	0	0	122.202858474341	125.685354520529	148.810052155194
AT1G06527	0	0	0	0	0	0	0	0	0	0	1.18304356731182	0	10119.2113673986	12312.5776862775	9553.78145493403
AT1G06530	595.534649099936	670.79415115722	561.356701171833	599.186935847789	721.185569730478	677.317373365593	576.560701173002	604.158800727922	640.272062773981	714.046447938726	641.209613483006	666.13690374953	115.685372689043	143.116170110967	106.544475211707
AT1G06533	0	0	0	0	0	0	0	0	0	0	0	0	393.493204287378	477.053900369892	448.19122217156
AT1G06537	1.93355405551927	2.99907966240188	5.79714321347849	0	0	0	0.724322488910807	2.44269056898082	2.29762701952386	1.02445688369975	0	2.0980689881875	14507.9233580737	13269.4377210579	12960.5630631497
AT1G06540	50.2724054435011	75.9766847808476	49.2757173145671	66.82803254257	0	45.0634542763398	46.3566392902916	55.3676528968985	33.6985296196832	45.0761028827891	59.152178365591	74.4814490806561	22.8112002485436	31.191985793416	29.9381170016366
AT1G06547	0.966777027759637	0	1.9323810711595	0	0	0	2.17296746673242	2.44269056898082	0.765875673174619	0	0	0	0	2.75223404059553	0
AT1G06550	543.328689600916	561.827590089952	453.143361186902	497.245869257428	435.135495013851	442.441187440428	428.798913435197	467.368128864996	493.989809197629	539.888777709769	605.718306463652	546.546971422843	8.14685723162273	11.0089361623821	10.5663942358717
AT1G06553	0	0	0	0	0	0	0	0	0	0	0	1.04903449409375	213.447659468515	249.535886347328	205.16415474651
AT1G06557	0	0	0	0	0	0	0	0	2.29762701952386	0	0	0	3.25874289264909	0	1.76106570597862
AT1G06560	220.425162329197	208.935883147331	244.446205501676	210.678204286746	237.567011205334	180.253817105359	202.810296895026	234.498294622159	215.211064162068	262.260962227136	233.059582760429	220.297243759687	0	0	0.880532852989311
AT1G06567	0.966777027759637	0	0	0	0	0	0	0.814230189660273	0	0	0	0	23.6258859717059	17.4308155904383	12.3274599418504
AT1G06570	960.00958856532	1016.68800555424	940.103391119094	868.76442305341	850.877764623186	798.852143989661	981.456972474143	907.866661471204	830.209229721287	929.182393515674	1042.26138280171	794.119112028967	94.5035438868236	125.685354520529	93.336482416867
AT1G06573	32.8704189438277	31.9901830656201	28.0195255318127	27.1842844240963	36.3622976334695	13.6555922049515	23.9026421340566	25.2411358794685	12.2540107707939	29.7092496272928	43.7726119905373	32.5200693169062	274.549088705686	222.930957288238	223.655344659285
AT1G06577	0	0	0	0	0	0	0	0	0	0	0	0	8.961542954785	4.58705673432588	14.088525647829
AT1G06580	4.83388513879818	3.99877288320251	4.83095267789874	5.66339258835339	10.9086892900408	2.73111844099029	4.34593493346484	6.51384151728218	2.29762701952386	5.12228441849876	3.54913070193546	6.29420696456249	898.598352647987	963.281914208435	859.400064517568
AT1G06583	0.966777027759637	0.999693220800627	0	0	0	0	0	0	0	0	1.18304356731182	0	162.937144632454	170.638510516923	135.602059360354
AT1G06587	4.83388513879818	5.99815932480376	5.79714321347849	0	0	1.36555922049515	5.79457991128645	7.32807170694245	16.083389136667	7.17119818589826	5.9152178365591	3.14710348228125	74.9510865309291	71.5580850554837	66.0399639741984
AT1G06590	143.083000108426	110.96594750887	144.928580336962	147.248207297188	141.812960770531	107.879178419117	148.486110226715	157.960656794093	140.92112386413	160.839730740861	128.951748836988	154.208070631781	50.5105148360609	77.97996448354	57.2346354443052
AT1G06593	0	0.999693220800627	0	0	0	0	0.724322488910807	0	0	1.02445688369975	0	2.0980689881875	211.818288022191	196.326028229148	184.911899127755
AT1G06597	0	0	0	0	0	0	0	0	0	0	0	0	29.3286860338418	24.7701063653598	23.7743870307114
AT1G06603	0	0	0	0	0	0	0	0	0	0	0	0	0	0	0.880532852989311
AT1G06607	0	0	0.966190535579748	0	0	0	0	0	0	0	0	0	378.828861270457	388.06499972397	368.062732549532
AT1G06610	0	0	0	0	0	0	0	0	0	0	0	0	84.7273152088763	91.7411346865176	85.4116867399632
AT1G06613	0	0	0.966190535579748	0	0	0	0	0	0	2.0489137673995	0	0	0	0.917411346865176	0
AT1G06617	0	0	0	0	0	0	0	0	0	0	0	0	188.192402050485	149.538049539024	158.495913538076
AT1G06620	209.790615023841	248.923611979356	255.074301393053	183.49391986265	157.569956411701	191.178290869321	212.950811739777	197.857936087446	228.230950606036	318.606090830623	289.845673991396	250.719244088406	271.290345813037	285.31492887507	313.469695664195
AT1G06627	0	0	0	0	0	0	0	0	0	1.02445688369975	0	0	21.1818288022191	22.9352836716294	14.9690585008183
AT1G06630	254.262358300785	301.907352681789	279.229064782547	234.46445315783	230.29455167864	226.682830602194	281.037125697393	296.379789036339	274.949366669688	372.902305666709	350.180895924299	286.386416887593	0	0	0
AT1G06633	0	0	0	0	0	0	0	0	0	0	0	0	1507.1685878502	1738.49450230951	1601.68925958756
AT1G06637	0	0	0	0	0	0	0	0	0	0	0	0	1591.89590305908	1644.91854492926	1513.63597428863
AT1G06640	1300.31510233671	1324.59351756083	1336.24151070679	1384.13314859357	1416.91753111753	1585.41425499487	1358.82898919667	1339.40866199115	1339.51655238241	1557.17446322362	1410.18793223569	1417.24560152065	30.1433717570041	60.5491488931016	38.7434455315297
AT1G06643	6.76743919431746	7.99754576640501	3.86476214231899	0	0	0	4.34593493346484	1.62846037932055	0	2.0489137673995	4.73217426924728	2.0980689881875	172.713373310402	153.207694926484	176.987103450852
AT1G06645	113.112912247878	96.9702424176608	91.788100880076	74.7567821662648	42.4226805723811	88.7613493321845	82.5727637358319	93.6364718109314	98.7979618395259	69.6630680915831	66.2504397694619	82.8737250334061	2646.91391455422	2872.41492703487	2350.14218462847
AT1G06647	0	0	1.9323810711595	0	0	0	0	0	0	0	0	0	55.3986291750345	38.5312765683374	61.6372997092518
AT1G06650	729.916655958526	747.770529158869	630.922419733575	658.086218766664	620.583212944546	660.930662719651	696.798234332196	704.309114056136	698.478613935252	626.967612824248	784.357885127737	751.108697771124	14.6643430169209	19.2656382841687	14.088525647829
AT1G06653	0	0	0	0	0	0	0	0	0	0	0	0	0	0	1.76106570597862
AT1G06657	0	0	0	0	0	0	0	0	0	0	0	0	2419.61659779195	2172.43006937674	2071.89380308385
AT1G06660	91.8438176371655	62.9806729104395	76.3290523108001	74.7567821662648	105.450663137061	73.7401979067379	86.9186986692968	86.3084001039889	66.6311835661919	68.6386112078833	89.9113111156983	67.1382076219999	0	0	0
AT1G06663	0	0	0	0	0	0	0	0	0	0	0	0	237.888231163384	270.636347325227	261.518257337826
AT1G06667	0	0	0.966190535579748	0	0	0	0.724322488910807	2.44269056898082	0	1.02445688369975	0	0	3125.94911977364	3199.93077786573	3024.63035001828
AT1G06670	776.321953290989	726.776971522056	866.672910415034	851.77424528835	746.639178073907	715.553031539457	759.089968378525	823.186721746536	857.780753955573	676.141543241836	577.325260848168	823.492077863592	130.349715705964	140.363936070372	160.256979244055
AT1G06673	0	0	0	0	0	0	0	0	0	0	0	0	17.1084001864077	11.0089361623821	20.2522556187542
AT1G06677	0	0	0	0	0	0	0	0	0	0	0	0	0	0.917411346865176	0
AT1G06680	67328.2857672366	65081.0283673416	57366.5968595119	63581.7759109259	66408.4641680053	67808.208652907	57997.9503320661	60642.2360655178	55917.3487741521	66714.6811802952	65688.4940749888	60656.2234829946	470.888347987793	426.596276292307	435.863762229709
AT1G06687	0	0	0	0	1.21207658778232	0	0	0	0	0	0	0	0	0	0
AT1G06690	872.032879039193	993.695061475823	750.730046145464	1000.15513110321	1010.87187421045	929.945829157195	827.176282336141	918.451653936788	809.530586545572	1050.06830579224	907.394416128166	755.304835747499	21.9965145253814	21.1004609778991	16.7301242067969
AT1G06693	0	0	0	0	0	0	0	0	0	0	0	0	5566.74754636781	5998.95279715139	4751.35527473032
AT1G06697	0	0	0	0	0	0	0	0	0	0	0	0	162.937144632454	190.821560147957	176.987103450852
AT1G06700	819.826919540172	761.766234250077	836.721003812061	927.663705972285	789.061858646288	895.806848644816	902.505821182865	813.415959470612	845.526743184779	978.356323933262	1064.73921058064	1076.30939094019	106.723829734258	90.8237233396524	118.871935153557
AT1G06703	0.966777027759637	0	0	0	0	0	0.724322488910807	0	0	0	0	0	0	0	0
AT1G06707	0.966777027759637	0	0	0	0	0	0	0	0	0	0	0	480.664576665741	443.10968053588	420.894703728891
AT1G06710	79.2757162762902	41.9871152736263	68.5995280261621	41.9091051538151	48.4830635112926	32.7734212918835	66.6376689797942	56.1818830865588	67.3970592393665	62.4918699056848	66.2504397694619	55.5988281869687	448.891833462412	512.832942897634	504.545324762875
AT1G06713	0	0	0	0	0	0	0	0	0	0	0	0	2534.48728475783	2388.93914723692	2211.89852670915
AT1G06717	50.2724054435011	45.9858881568288	52.1742889213064	0	0	0	29.6972220453431	34.1976679657315	16.8492648098416	34.8315340457915	42.5895684232255	43.0104142578437	584.129663507349	596.317375462365	548.571967412341
AT1G06720	276.498229939256	322.900910318602	414.495739763712	404.366230808432	383.016201739212	323.63753525735	327.393764987685	346.862060795276	341.58055023588	382.122417620007	298.126978962579	395.486004273343	1909.62333509237	1721.98109806594	1735.53025324193
AT1G06723	0	0	0	0	0	0	0	0	0	0	0	0	2483.97676992177	2640.30985627798	2255.04463650563
AT1G06727	0	0	0	0	0	0	0	2.44269056898082	0	0	0	0	0	1.83482269373035	0
AT1G06730	187.55474338537	179.944779744113	170.049534262036	220.872310945782	248.475700495375	211.661679176748	200.637329428293	218.213690828953	223.635696566989	192.597894135553	205.849580712257	193.02234691325	13.0349715705964	22.0178723247642	17.6106570597862
AT1G06733	0	0	0	0	0	0	0	0	0	1.02445688369975	0	0	949.92355320721	830.257268912985	847.072604575718
AT1G06737	5.80066216655782	0	0.966190535579748	0	0	0	0	0	0.765875673174619	0	7.09826140387092	0	0	0.917411346865176	5.28319711793587
AT1G06740	48.3388513879818	45.9858881568288	82.1261955242786	54.3685688481926	55.7555230379865	43.6978950558447	55.7728316461321	70.0237963107835	62.0359295271441	49.1739304175881	34.3082634520428	41.9613797637499	83.0979437625518	59.6317375462365	80.1284896220273
AT1G06750	3.86710811103855	1.99938644160125	1.9323810711595	0	2.42415317556463	0	5.07025742237565	2.44269056898082	1.53175134634924	10.2445688369975	7.09826140387092	3.14710348228125	156.419658847156	158.712163007675	162.018044950033
AT1G06753	4.83388513879818	3.99877288320251	5.79714321347849	0	3.63622976334695	0	2.17296746673242	3.25692075864109	1.53175134634924	3.07337065109925	0	4.19613797637499	23.6258859717059	20.1830496310339	32.5797155606045
AT1G06757	0	0	0	0	1.21207658778232	0	0	0	0	0	0	0	268.031602920388	283.480106181339	244.788133131029
AT1G06760	1717.96277832887	1569.51835665698	1567.16104871035	1207.43529983694	1175.71429014885	1073.32954730919	1634.79585747169	1799.4487191492	1711.73212954527	1610.44622117601	1433.84880358193	1175.96766787909	109.167886903745	107.337127583226	100.380745240781
AT1G06770	94.7441487204444	98.969628859262	125.604769625367	116.66588732008	81.2091313814152	110.610296860107	100.680825958602	97.7076227592327	96.500334820002	108.592429672174	68.6165269040856	107.001518397562	491.25549106685	484.393191144813	405.045112375083
AT1G06773	0	0.999693220800627	0	0	0	0	0	0	0	0	0	0	624.049263942301	641.270531458758	612.850865680561
AT1G06777	0	0	0	0	0	0	0	0	0	0	0	1.04903449409375	375.570118377808	381.643120295913	311.708629958216
AT1G06780	129.548121719791	146.954903457692	148.793342479281	98.543031037349	98.1782036103676	116.072533742087	127.480758048302	134.347981293945	152.409258961749	99.3723177188759	106.473921058064	120.638966820781	5.70280006213591	2.75223404059553	13.2079927948397
AT1G06783	0	0	0	0	0	0	0	0	0	0	0	0	0	0	1.76106570597862
AT1G06787	2.90033108327891	2.99907966240188	1.9323810711595	0	0	0	0	0.814230189660273	2.29762701952386	2.0489137673995	1.18304356731182	1.04903449409375	0.814685723162272	0	0.880532852989311
AT1G06790	125.681013608753	89.9723898720564	106.280958913772	152.911599885542	123.631811953796	109.244737639612	102.853793425335	116.434917121419	126.369486073812	107.567972788474	132.500879538924	105.952483903469	413.045661643272	363.29489335861	366.301666843554
AT1G06797	0	0	0	0	0	0	0	0	0	0	0	0	23.6258859717059	13.7611702029776	12.3274599418504
AT1G06800	148.883662274984	157.951528886499	200.001440865008	201.616776145381	163.630339350613	178.888257884864	149.934755204537	171.802570018318	200.65942637175	226.404971297645	225.961321356558	180.433932984125	0	0	0
AT1G06810	3.86710811103855	5.99815932480376	1.9323810711595	1.13267851767068	0	1.36555922049515	0.724322488910807	1.62846037932055	6.12700538539695	4.097827534799	4.73217426924728	4.19613797637499	58.6573720676836	44.0357446495285	58.1151682972946
AT1G06817	0	0	0	0	0	0	0	0	0	0	0	0	445.633090569763	377.056063561587	358.37687116665
AT1G06820	597.468203155456	565.826362973155	539.134318853499	607.115685471484	593.917528013335	487.504641716767	619.29572801874	582.988815796755	612.700538539695	668.970345055938	734.67005530064	657.74462779678	235.444173993897	190.821560147957	194.597760510638
AT1G06823	0	0	0	0	0	0	0	0	0	0	0	0	281.881260214146	275.223404059553	290.575841486473
AT1G06827	0	0	0	0	0	0	0	0	0	0	0	0	0	0.917411346865176	0
AT1G06830	53.17273652678	48.9849678192307	74.3966712396406	79.2874962369475	76.3608250302859	58.7190464812913	55.7728316461321	46.4111208106355	45.1866647173025	58.3940423708858	72.165657606021	62.9420696456249	43.1783433276004	35.7790425277419	37.8629126785404
AT1G06837	0	1.99938644160125	0	0	2.42415317556463	0	1.44864497782161	0	0	0	2.36608713462364	0	3.25874289264909	0	0
AT1G06840	170.152756885696	192.940791614521	209.663346220805	222.004989463453	233.930781441987	247.166218909622	239.026421340566	247.525977656723	248.143718108577	283.774556784831	221.22914708731	259.111520041156	232.185431101248	255.957765775384	276.487315838644
AT1G06850	83.1428243873288	80.9751508848507	87.923338737757	89.4816028959836	73.9366718547213	69.6435202452525	70.983603913259	68.3953359314629	63.5676808734934	98.3478608351761	88.7282675483865	75.5304835747499	0.814685723162272	7.33929077492141	5.28319711793587
AT1G06853	0	0	0	0	0	0	0	0	0	0	0	0	121.388172751179	133.024645295451	109.186073770675
AT1G06860	0	0	0	0	0	0	0	0	0	0	0	0	2118.18288022191	2411.87443090855	1907.23415957485
AT1G06863	0	0	0	0	0	0	0	0	0	0	0	0	460.297433586684	453.201205351397	530.080777499565
AT1G06867	0	0	0	0	0	0	0	0	0	0	0	0	38.2902289886268	52.292446771315	51.0709054733801
AT1G06870	195.288959607447	232.928520446546	220.291442112182	309.221235324095	241.203240968681	248.531778130117	210.777844273045	202.743317225408	228.230950606036	269.432160413035	270.916976914407	232.885657688812	4.88811433897363	1.83482269373035	2.64159855896793
AT1G06873	0	0	0	0	0	0	0	0	0	0	0	0	0.814685723162272	0	0
AT1G06877	0	0	0	0	0	0	0	0	0	0	0	0	229.741373931761	318.341737362216	209.566819011456
AT1G06880	0	0	0	0	0	0	0	0	0	0	0	0	200.412687897919	209.16978708526	179.62870200982
AT1G06883	0	0	0	0	0	0	1.44864497782161	0	0.765875673174619	0	0	0	40.7342861581136	31.191985793416	44.0266426494656
AT1G06890	639.03961534912	668.794764715619	602.902894201763	699.995323920479	609.674523654505	699.166320893515	672.171269709228	639.170698883314	663.24833296922	727.364387426823	732.303968166017	744.814490806561	237.888231163384	217.426489207047	221.013746100317
AT1G06897	0	0	0	0	0	0	0	0	0	0	0	0	178.416173372538	176.142978598114	154.973782126119
AT1G06900	592.634318016658	657.798139286812	668.603850621185	696.597288367467	678.762889158097	692.338524791039	660.582109886656	641.613389452295	591.256019690806	661.799146870039	675.517876935049	747.961594288843	5.70280006213591	13.7611702029776	16.7301242067969
AT1G06903	0	0	0	0	0	0	0	0	0	0	0	0	392.678518564215	402.743581273812	398.881382404158
AT1G06907	0	0	0	0	0	0	0	0	0	0	0	0	81.4685723162272	50.4576240775847	59.8762340032732
AT1G06910	44.4717432769433	52.9837407024332	52.1742889213064	65.6953540248993	61.8159059768981	32.7734212918835	60.8430890685077	65.9526453624821	78.1193186638111	46.1005597664888	66.2504397694619	48.2555867283124	0	0	0
AT1G06917	0	0	0	0	0	0	0	0	0	0	0	0	10.5909144011095	4.58705673432588	7.04426282391449
AT1G06920	0	0	0	0	0	0	0	0	0	0	0	0	0.814685723162272	0	0.880532852989311
AT1G06923	1.93355405551927	5.99815932480376	4.83095267789874	9.06142814136543	9.69661270225853	10.9244737639612	9.41619235584048	8.14230189660273	3.8293783658731	1.02445688369975	4.73217426924728	6.29420696456249	285.954688829958	277.058226753283	284.412111515548
AT1G06925	0	0	0	0	1.21207658778232	0	0	0	0	0	0	0	0	0.917411346865176	0
AT1G06927	0	0	0	0	0	0	0	0	0	0	0	0	658.266064315116	566.960212362679	638.386318417251
AT1G06930	13.5348783886349	2.99907966240188	10.6280958913772	7.92874962369475	7.2724595266939	5.46223688198059	5.79457991128645	10.5849924655835	5.36112971222233	4.097827534799	3.54913070193546	6.29420696456249	56.2133148981968	68.8058510148882	77.4868910630594
AT1G06933	0	0	0	0	0	0	0	0	0	0	0	0	264.772860027739	293.571630996856	270.323585867719
AT1G06937	0	0	0	0	0	0	0	0	0	0	0	0	3.25874289264909	1.83482269373035	22.8938541777221
AT1G06943	0	0	0	0	0	0	0	0	0	0	0	0	841.570352026627	761.451417898096	722.036939451235
AT1G06947	0	0	0	0	0	0	0	0	0	0	0	0	471.703033710956	416.50475147679	430.580565111773
AT1G06950	3250.3043673279	3439.94437277496	3005.81875618859	4392.52729152689	4273.78204852045	3547.72285484639	3690.42308100056	4261.68081268187	3952.68434925421	3930.84106275595	3804.66811247481	3528.95203813137	0	0	0
AT1G06953	0	0.999693220800627	0	0	0	0	0	0	1.53175134634924	0	0	0	782.912979958944	829.339857566119	874.369123018386
AT1G06957	0	0	0	0	0	0	0	0	0	0	0	0	79.0245151467404	53.2098581181802	87.1727524459418
AT1G06960	110.212581164599	114.964720392072	79.2276239175393	97.4103525196783	106.662739724844	109.244737639612	98.5078584918697	111.549535983457	113.349599629844	82.9810075796798	98.1926160868811	99.6582769389061	4.07342861581136	1.83482269373035	3.52213141195725
AT1G06963	0	0	0	0	0	0	12.3134823114837	10.5849924655835	7.65875673174619	2.0489137673995	0	1.04903449409375	1.62937144632454	0.917411346865176	0
AT1G06967	0	0	0	0	0	0	0	0	0	0	0	0	161.30777318613	158.712163007675	147.929519302204
AT1G06970	3.86710811103855	9.99693220800627	2.89857160673924	21.5208918357429	8.48453611447621	13.6555922049515	14.4864497782161	13.8419132242246	7.65875673174619	11.2690257206973	10.6473921058064	11.5393794350312	205.300802236893	196.326028229148	151.451650714162
AT1G06977	7.7342162220771	10.9966254288069	7.72952428463798	0	0	0	3.62161244455403	5.69961132762191	3.06350269269848	11.2690257206973	11.8304356731182	4.19613797637499	0	0	0.880532852989311
AT1G06980	2.90033108327891	1.99938644160125	2.89857160673924	0	3.63622976334695	6.82779610247573	0.724322488910807	0.814230189660273	3.8293783658731	0	1.18304356731182	3.14710348228125	231.370745378085	236.692127491215	205.16415474651
AT1G06983	0	0.999693220800627	0.966190535579748	0	0	0	0.724322488910807	1.62846037932055	1.53175134634924	0	0	2.0980689881875	120.573487028016	77.97996448354	85.4116867399632
AT1G06987	0	0	0	0	0	0	0	0	0	0	1.18304356731182	0	1549.53224545464	1396.3000699288	1335.76833798479
AT1G06990	0	0	0	0	0	0	0	0	0	0	0	0	28.5140003106795	42.2009219557981	37.8629126785404
AT1G06993	0	0	0	0	0	0	0	0	0	0	0	0	310.395260524826	280.727872140744	318.752892782131
AT1G06997	0	0	0	0	0	0	0	0	0	0	0	0	242.776345502357	197.243439576013	209.566819011456
AT1G07000	116.980020358916	86.9733102096545	136.232865516744	201.616776145381	155.145803236136	125.631448285553	133.999660448499	147.375664328509	191.468918293655	295.043582505528	285.113499722149	247.572140606125	41.5489718812759	43.1183333026633	32.5797155606045
AT1G07003	0	0	0	0	0	0	0	0	0	0	0	0	18.7377716327323	8.25670212178659	12.3274599418504
AT1G07007	0	0	0	0	0	0	0	0	0	0	0	0	264.772860027739	173.390744557518	189.314563392702
AT1G07010	593.601095044417	681.790776586027	617.395752235459	604.850328436142	664.217970104709	654.102866617175	579.457991128645	583.803045986416	561.386868436996	546.035519011967	527.637431021072	645.156213867655	453.779947801386	416.50475147679	383.03179105035
AT1G07013	0	0	0	0	0	0	0	0	0	0	0	0	963.773210500968	878.880070296839	797.762764808316
AT1G07017	0	0	0	0	0	0	0	0	0	0	0	0	148.272801615534	149.538049539024	147.048986449215
AT1G07020	111.179358192358	122.962266158477	106.280958913772	123.461958426104	119.995582190449	157.039310356942	98.5078584918697	118.8776076904	108.754345590796	174.157670228958	197.568275741074	169.943588043187	3.25874289264909	0	0.880532852989311
AT1G07025	0	0	0	0	0	0	0	0	0	0	0	0	1162.55652695256	1056.85787158868	1070.727949235
AT1G07027	0	0	0.966190535579748	0	0	0	0	0	2.29762701952386	0	0	0	0	0	0
AT1G07030	200.122844746245	238.92667977135	219.325251576603	224.270346498794	244.839470732028	230.77950826368	207.156231828491	209.25715874269	176.917280503337	249.967479622739	223.595234221934	214.003036795125	8.961542954785	10.0915248155169	13.2079927948397
AT1G07040	382.843702992816	425.869312061067	349.760973879869	353.395697513252	326.048602113443	279.939640201505	410.690851212427	399.787023123194	427.358625631437	493.78821794328	468.485252655481	441.643522013468	527.916348609153	574.2995031376	565.302091619138
AT1G07050	7.7342162220771	3.99877288320251	6.76333374905823	5.66339258835339	4.84830635112926	5.46223688198059	6.51890240019726	3.25692075864109	4.59525403904771	2.0489137673995	11.8304356731182	4.19613797637499	0	0	0
AT1G07051	0	0	0	0	0	0	0	0	0	0	0	0	6.51748578529818	9.17411346865176	15.8495913538076
AT1G07060	3.86710811103855	2.99907966240188	0.966190535579748	1.13267851767068	0	4.09667766148544	0.724322488910807	1.62846037932055	0.765875673174619	4.097827534799	2.36608713462364	2.0980689881875	417.933775982246	377.056063561587	364.540601137575
AT1G07070	167.252425802417	177.945393302512	192.27191658037	190.289990968674	214.53755603747	243.069541248136	152.83204516018	128.648369966323	175.385529156988	151.619618787563	165.626099423655	180.433932984125	0	0	0
AT1G07080	604.235642349773	618.810103675588	571.984797063211	549.349081070279	587.857145074423	566.707076505486	623.641662952204	537.39192517578	550.664609012551	492.76376105958	464.936121953545	474.163591330374	325.059603541747	347.698900461902	322.275024194088
AT1G07090	121.813905497714	91.9717763136576	72.4642901684811	84.9508888253009	77.5729016180682	51.8912503788156	105.026760892067	97.7076227592327	125.603610400638	101.421231486275	108.840008192687	81.8246905393124	0	0	0
AT1G07100	0	0	0	0	0	0	0	0	0	0	0	0	17.1084001864077	12.8437588561125	11.446927088861
AT1G07110	1798.20527163292	1790.45055845392	1734.31201136565	1657.1086713522	1522.36819425459	1376.48369425911	1808.63325481028	1814.91909275275	1609.10478933987	1869.63381275205	2036.01797934364	1737.20112221925	857.049380766711	799.982694466434	799.523830514295
AT1G07117	0	0	0	0	0	0	0	0	0	0	0	0	31.7727432033286	29.3571630996856	24.6549198837007
AT1G07119	24.1694256939909	14.9953983120094	21.2561917827544	14.7248207297188	13.3328424656055	20.4833883074272	16.6594172449485	26.0553660691287	12.2540107707939	12.293482604397	16.5626099423655	18.8826208936875	330.762403603883	303.663155812373	305.544899987291
AT1G07120	7.7342162220771	6.99785254560439	1.9323810711595	3.39803555301203	7.2724595266939	5.46223688198059	7.24322488910807	4.88538113796164	5.36112971222233	8.19565506959801	9.46434853849456	7.34324145865624	707.961893428015	692.645566883208	773.107844924615
AT1G07123	0	0	0	0	0	0	0	0	0	0	0	0	810.612294546461	747.690247695119	692.979355302588
AT1G07127	0	0	0	0	0	0	0	0	0	0	0	0	32.5874289264909	33.9442198340115	31.6991827076152
AT1G07128	24.1694256939909	16.9947847536107	24.1547633894937	26.0516059064256	15.7569956411701	24.5800659689126	12.3134823114837	15.4703736035452	9.95638375127005	18.4402239065955	26.02695848086	18.8826208936875	483.108633835228	519.25482232569	450.832820730527
AT1G07130	30.9368648883084	26.9917169616169	35.7490498164507	21.5208918357429	43.6347571601634	20.4833883074272	19.5567072005918	30.1265170174301	26.8056485611117	25.6114220924938	35.4913070193546	23.0787588700625	0	0	0
AT1G07133	0	0	0	0	0	0	0	0	0	0	0	0	0	0	0.880532852989311
AT1G07135	116.013243331156	72.9776051184457	305.3162092432	168.769099132931	181.811488167347	92.85802699367	64.4647015130618	74.0949472590848	73.5240646247634	128.057110462469	131.317835971612	100.707311433	8.961542954785	17.4308155904383	22.8938541777221
AT1G07137	0	0	0	0	0	0	0	0	0	0	0	0	1.62937144632454	0	4.40266426494656
AT1G07140	1811.74015002156	1782.45301268752	2053.15488810696	2421.66667077991	2212.03977270273	2606.85255192523	1906.41679081324	1844.23137958052	1946.85596120988	2568.31340743528	2395.66322380644	2392.84768102784	20.3671430790568	18.3482269373035	23.7743870307114
AT1G07143	1.93355405551927	0	0	1.13267851767068	0	0	0	0	0	0	0	0	2.44405716948682	6.42187942805623	1.76106570597862
AT1G07147	0	0	0	0	0	0	0	0	0	0	0	0	30.1433717570041	22.0178723247642	23.7743870307114
AT1G07150	4.83388513879818	3.99877288320251	5.79714321347849	0	0	1.36555922049515	3.62161244455403	4.07115094830136	2.29762701952386	2.0489137673995	4.73217426924728	2.0980689881875	255.811317072954	222.930957288238	212.208417570424
AT1G07157	0	0	0	0	0	0	0	0	0	0	0	0	594.720577908459	590.812907381173	522.155981822662
AT1G07160	3.86710811103855	0	1.9323810711595	1.13267851767068	2.42415317556463	6.82779610247573	2.89728995564323	0.814230189660273	4.59525403904771	3.07337065109925	0	1.04903449409375	8.961542954785	10.0915248155169	8.80532852989311
AT1G07167	0	0	0	2.26535703534136	7.2724595266939	0	0.724322488910807	0	0	0	0	0	0	0	0
AT1G07170	117.946797386676	168.948154315306	155.556676228339	173.299813203614	215.749632625252	229.413949043185	172.388752360772	199.486396466767	194.532420986353	220.258229995446	216.496972818063	190.924277925062	888.007438246877	1078.87574391345	919.276298520841
AT1G07173	1.93355405551927	0	1.9323810711595	0	2.42415317556463	0	0	0.814230189660273	0	0	2.36608713462364	1.04903449409375	176.786801926213	211.922021125856	213.088950423413
AT1G07175	0	1.99938644160125	4.83095267789874	3.39803555301203	2.42415317556463	2.73111844099029	2.17296746673242	4.07115094830136	1.53175134634924	3.07337065109925	4.73217426924728	1.04903449409375	118.944115581692	87.1540779521917	116.230336594589
AT1G07180	1949.02248796343	1679.48461094505	1674.4081981597	1446.43046706546	1618.12224468939	1537.61968227754	1558.01767364714	1643.11652273443	1413.80649268035	1544.88098061922	1386.52706088945	1365.84291131006	926.297667235504	1062.36233966987	1035.50663511543
AT1G07187	4.83388513879818	0	6.76333374905823	2.26535703534136	3.63622976334695	0	0	0.814230189660273	0	0	0	0	532.804462948126	455.953439391993	657.758041183016
AT1G07190	0	0	0	0	0	0	0	0	0	0	0	0	312.02463197115	304.580567159239	368.062732549532
AT1G07197	0	0	0	0	0	0	0	0	0	0	0	0	167.010573248266	133.942056642316	134.721526507365
AT1G07200	328.704189438277	341.895081513814	307.24859031436	323.946056053814	358.774669983566	412.398884589534	352.745052099563	315.107083398526	329.326539465086	303.239237575126	243.706974866235	247.572140606125	406.528175857974	355.955602583688	463.160280672378
AT1G07210	372.20915568746	450.861642581083	478.264315111975	568.604615870681	518.768779570831	599.480497797369	412.86381867916	403.043943881835	454.930149865724	514.277355617275	498.061341838276	489.89910874178	3278.29535000498	3524.69439465601	3090.67031399248
AT1G07220	42.538189221424	31.9901830656201	54.1066699924659	45.3071407068271	49.695140099075	46.429013496835	44.1836718235592	50.4822717589369	61.2700538539695	39.9538184642903	36.6743505866664	55.5988281869687	6.51748578529818	2.75223404059553	6.16372997092518
AT1G07230	229.126155579034	275.915328940973	189.373344973631	215.208918357429	248.475700495375	203.468323853777	239.026421340566	252.411358794685	242.782588396354	204.89137673995	185.737840067956	179.384898490031	317.727432033286	500.906595388386	537.12504032348
AT1G07233	0	0	0	0	0	0	0	0	0	0	0	0	61.1014292371704	60.5491488931016	52.8319711793587
AT1G07237	0	0	0	0	0	0	0	0	0	0	0	0	328.318346434396	289.901985609396	292.336907192451
AT1G07240	174.986642024494	162.949994990502	196.136678722689	175.565170238955	230.29455167864	166.598224900408	171.664429871861	191.344094570164	205.254680410798	429.247434270196	300.493066097202	279.043175428937	9.77622867794727	5.50446808119106	2.64159855896793
AT1G07243	0	0.999693220800627	0.966190535579748	0	0	0	0	0	0	0	0	0	0	0	0
AT1G07250	663.209041043111	644.802127416404	607.733846879661	370.385875278312	475.134022410668	581.728227930932	438.939428279949	563.447291244909	502.41444160255	446.663201293092	398.685682184083	412.270556178843	296.545603231067	290.819396956261	305.544899987291
AT1G07253	0	0	0	0	0	0	0	0	0	0	0	0	122.202858474341	94.4933687271132	119.752468006546
AT1G07257	0	0	0	0	0	0	0	0	0	0	0	0	540.136634456587	544.024928691049	543.288770294405
AT1G07260	36.7375270548662	30.9904898448194	31.8842876741317	45.3071407068271	26.665684931211	23.2145067484175	27.5242545786106	47.2253510002958	42.123162024604	55.3206717197866	27.2100020481719	28.3239313405312	0	0	0
AT1G07267	0	0	0	0	0	0	0	0	0	0	0	0	91.2448009941745	65.1362056274275	58.9957011502839
AT1G07270	32.8704189438277	14.9953983120094	10.6280958913772	16.9901777650602	18.1811488167347	9.55891454346603	17.3837397338594	8.956532086263	9.95638375127005	20.489137673995	8.28130497118274	13.6374484232187	0	0	0
AT1G07273	0	0	0	0	0	0	0.724322488910807	0	0	0	0	0	2607.80899984243	2004.54379290041	2174.03561403061
AT1G07277	0	0	0	0	0	0	0	0	0	0	0	0	0	2.75223404059553	2.64159855896793
AT1G07280	1239.40814958785	1261.61284465039	1048.31673110403	821.191925311242	889.66421543222	904.000203967787	1127.04579274521	1347.55096388775	1172.55565563034	997.821004723558	1000.8548579458	931.542630755249	168.63994469459	153.207694926484	182.270300568787
AT1G07283	0	0	0	0	0	0	0	0	0	0	0	0	7.33217150846045	19.2656382841687	15.8495913538076
AT1G07287	0	0	0	0	0	0	0	0	0	0	0	0	6.51748578529818	11.0089361623821	11.446927088861
AT1G07290	19.3355405551927	17.9944779744113	35.7490498164507	9.06142814136543	14.5449190533878	10.9244737639612	34.0431569788079	19.5415245518465	19.9127675025401	21.5135945576948	18.9286970769891	17.8335863995937	9.77622867794727	9.17411346865176	14.9690585008183
AT1G07293	0	0	0	0	0	0	0	0	0	0	0	0	335.650517942856	254.122943081654	331.96088557697
AT1G07297	0	0	0	0	0	0	0	0	0	0	0	0	461.112119309846	430.265921679768	425.297367993837
AT1G07300	63.807283832136	57.9822068064363	58.9376226703646	60.0319614365459	46.058910335728	46.429013496835	60.1187665795969	70.8380265004437	112.583723956669	80.9320938122803	85.179136846451	80.7756560452186	1247.28384216144	1297.21964446736	1266.20624259863
AT1G07303	0	0	0	0	0	0	0	0	0	0	0	0	0	0.917411346865176	7.04426282391449
AT1G07310	576.199108544744	578.822374843563	546.863843138137	518.766761093171	567.251843082124	409.667766148544	506.301419748654	627.77147622807	635.676808734934	781.66060226291	754.781795944941	673.480145208187	678.633207394173	591.730318728039	601.4039385917
AT1G07313	2.90033108327891	3.99877288320251	2.89857160673924	0	0	0	0.724322488910807	0.814230189660273	4.59525403904771	1.02445688369975	0	2.0980689881875	105.909144011095	130.272411254855	132.960460801386
AT1G07317	0	0	0	0	0	0	0	0	0	0	0	0	0	0.917411346865176	5.28319711793587
AT1G07320	6227.01083579982	5852.20411456687	5711.15225581189	7832.47194969274	8490.59649741512	9505.65773386672	6091.55213173988	6237.81748298735	6038.1638073087	6964.25789539091	6891.22877959135	6662.4180719894	479.849890942578	406.413226661273	449.952287877538
AT1G07323	0.966777027759637	1.99938644160125	2.89857160673924	3.39803555301203	16.9690722289524	0	1.44864497782161	0	0.765875673174619	1.02445688369975	0	0	0	0	0
AT1G07327	0	0	0	0	0	0	0	0	0	0	0	0	0.814685723162272	0	0
AT1G07330	58.0066216655782	41.9871152736263	46.3771457078279	134.788743602811	112.723122663755	84.6646716706991	63.740379024151	56.9961132762191	39.8255350050802	46.1005597664888	72.165657606021	44.0594487519374	593.905892185297	592.647730074904	523.91704752864
AT1G07333	0	0	0	0	0	0	0	0	0	0	0	0	1059.90612583412	988.052020573795	965.944539729275
AT1G07337	0	0	0	0	0	0	0	0	0	0	0	0	598.79400652427	516.502588285094	508.947989027822
AT1G07340	2.90033108327891	0.999693220800627	0	0	1.21207658778232	0	0	0.814230189660273	0	2.0489137673995	0	0	140.940630107073	144.033581457833	117.991402300568
AT1G07343	0	0	0	0	0	0	0	0	0	0	0	0	426.895318937031	355.038191236823	375.106995373447
AT1G07347	0	0	0	0	0	0	0	0	0	0	0	0	1096.56698337642	1027.500708489	999.404788142868
AT1G07350	15802.937295759	15231.3259121183	15102.524261647	15087.2778553734	14365.531718396	17447.7501602665	15449.7986884675	14666.7284063505	15544.2126627521	17763.05790647	16021.959032104	16910.4360447912	1991.09190740859	1882.52808376734	1857.92431980745
AT1G07353	0	0	0	0	0	0	0	0	0	0	0	0	8101.23483112564	9240.16708562606	7267.03763572079
AT1G07357	0	0	0	0	0	0	0	0	0	0	0	0	49.6958291128986	88.0714892990569	70.4426282391449
AT1G07360	664.175818070871	738.773290171663	640.584325089373	760.027285357025	686.035348684791	514.81582612667	667.825334775764	736.064091452886	653.29194921795	811.369851890203	729.937881031393	693.411800595968	4.07342861581136	2.75223404059553	6.16372997092518
AT1G07367	0	0	0	0	0	0	0	0	0	0	0	2.0980689881875	24.4405716948682	55.9620921587757	50.1903726203907
AT1G07370	285.199223189093	336.896615409811	293.721922816243	335.272841230521	355.138440220219	299.057469288437	299.145187920163	280.095185243134	316.306653021118	311.434892644724	304.042196799138	273.798002958468	140.940630107073	166.968865129462	134.721526507365
AT1G07380	177.886973107773	161.950301769701	169.083343726456	144.982850261847	146.66126712166	180.253817105359	192.669782050275	177.502181345939	187.639539927782	161.864187624561	140.782184510107	164.698415572718	169.454630417753	188.986737454226	181.389767715798
AT1G07390	29.9700878605487	34.9892627280219	38.6476214231899	29.4496414594376	59.3917528013335	30.0423028508932	31.1458670231647	19.5415245518465	38.293783658731	28.684792743593	22.4778277789246	25.17682785825	0	0	0
AT1G07393	0	0	0	0	0	0	0.724322488910807	0.814230189660273	0	0	0	0	3.25874289264909	0	0
AT1G07397	0	0	0	0	0	0	0	0	0	0	0	0	184.933659157836	184.3996807199	151.451650714162
AT1G07400	27769.7033453678	29526.9389695673	25107.4272575753	59809.9564470825	53549.5436482227	54722.054642902	28980.1427813214	29819.5522359282	28804.5840680974	36900.936950865	40260.1556391886	38459.702622465	0.814685723162272	7.33929077492141	10.5663942358717
AT1G07407	0	0	0	0	0	0	0	0	0	0	5.9152178365591	0	263.143488581414	213.756843819586	235.102271748146
AT1G07410	697.046237014698	664.795991832417	686.961470797201	317.14998494779	316.351989411184	259.456251894078	746.052163578131	666.854525331763	718.391381437793	515.301812500975	500.4274289729	485.702970765405	50.5105148360609	48.6228013838543	44.9071755024549
AT1G07413	0	0	0	0	0	0	0.724322488910807	0	0.765875673174619	0	0	0	161.30777318613	165.134042435732	168.181774920958
AT1G07417	0	0	0	0	0	0	0.724322488910807	0	0.765875673174619	2.0489137673995	0	0	0.814685723162272	6.42187942805623	22.8938541777221
AT1G07420	288.099554272372	273.915942499372	302.417637636461	310.353913841766	250.899853670939	281.305199422	327.393764987685	307.779011691583	326.263036772388	364.706650597111	352.546983058922	376.603383379656	182.489601988349	179.812623985575	168.181774920958
AT1G07423	0	0	0	0	0	0	0	0	0	0	0	0	51.3252005592232	42.2009219557981	52.8319711793587
AT1G07430	118.913574414435	86.9733102096545	81.1600049886988	35.113034047791	56.9675996257688	77.8368755682234	68.8106364465266	97.7076227592327	103.393215878574	53.2717579523871	49.6878298270964	66.0891731279062	0	0.917411346865176	1.76106570597862
AT1G07433	0	0	0	0	0	0	0.724322488910807	0	0	0	0	0	24.4405716948682	18.3482269373035	16.7301242067969
AT1G07437	0	0.999693220800627	0	0	0	0	0	0	0	1.02445688369975	0	0	54.5839434518723	51.3750354244499	56.3541025913159
AT1G07440	598.434980183215	609.812864688382	530.438604033281	439.479264856223	534.525775212001	655.46842583767	474.431230236578	443.755453364849	393.660096011754	456.907770130089	578.50830441548	511.928833117749	23.6258859717059	42.2009219557981	25.53545273669
AT1G07447	0	0	0	0	0	0	0	0	0	0	0	0	461.926805033008	385.312765683374	396.23978384519
AT1G07450	70.5747230264535	48.9849678192307	60.8700037415241	83.8182103076302	61.8159059768981	77.8368755682234	85.4700536914752	68.3953359314629	70.4605619320649	58.3940423708858	85.179136846451	51.4026902105937	0	0	0.880532852989311
AT1G07453	0	0	0	0	0	0	0	0	0	0	0	0	109.982572626907	94.4933687271132	104.783409505728
AT1G07457	0.966777027759637	0.999693220800627	2.89857160673924	1.13267851767068	3.63622976334695	8.19335532297088	10.1405148447513	4.88538113796164	8.42463240492081	8.19565506959801	4.73217426924728	2.0980689881875	38.2902289886268	26.6049290590901	45.7877083554442
AT1G07460	0	0	0	0	0	0	0	0	0	0	0	0	36.6608575423023	66.0536169742927	67.801029680177
AT1G07463	0	0	0	0	0	0	0.724322488910807	0.814230189660273	0	0	0	0	133.608458598613	118.346063745608	117.991402300568
AT1G07467	0	0	0	0	0	0	0	0	0	0	0	0	1.62937144632454	2.75223404059553	7.04426282391449
AT1G07470	281.332115078054	249.923305200157	260.871444606532	337.538198265862	311.503683060055	383.722140959136	247.718291207496	259.739430501627	275.715242342863	266.358789761935	270.916976914407	274.847037452562	54.5839434518723	56.8795035056409	72.2036939451235
AT1G07473	0	0.999693220800627	0	0	0	0	0.724322488910807	0	0	0	1.18304356731182	0	153.160915954507	155.042517620215	144.407387890247
AT1G07476	0	0.999693220800627	0	0	0	0	0	0.814230189660273	0	0	0	0	10.5909144011095	12.8437588561125	19.3717227657649
AT1G07477	6.76743919431746	3.99877288320251	5.79714321347849	4.53071407068271	21.8173785800817	2.73111844099029	2.17296746673242	4.07115094830136	3.06350269269848	0	1.18304356731182	2.0980689881875	92.8741724404991	66.9710283211579	64.2788982682197
AT1G07480	296.800547522209	327.899376422606	251.209539250734	380.579981937348	367.259206098042	359.142074990224	301.318155386896	342.790909846975	276.481118016037	306.312608226226	278.015238318278	314.710348228125	0	0	0
AT1G07483	0.966777027759637	0.999693220800627	0	0	0	0	0.724322488910807	1.62846037932055	0.765875673174619	1.02445688369975	0	1.04903449409375	320.986174925935	356.873013930554	292.336907192451
AT1G07485	3.86710811103855	3.99877288320251	5.79714321347849	1.13267851767068	3.63622976334695	2.73111844099029	5.79457991128645	3.25692075864109	1.53175134634924	0	7.09826140387092	0	2.44405716948682	0.917411346865176	4.40266426494656
AT1G07487	0	0	0	0	0	0	0	0	0	0	0	0	655.007321422467	763.286240591827	645.430581241165
AT1G07490	16.4352094719138	17.9944779744113	17.3914296404355	23.7862488710842	25.4536083434286	36.870098953369	26.7999320896998	13.8419132242246	26.039772887937	12.293482604397	11.8304356731182	6.29420696456249	60.2867435140082	64.2187942805623	73.9647596511022
AT1G07493	0	0	0	0	0	0	0	0	0	0	0	0	378.828861270457	349.533723155632	353.974206901703
AT1G07497	0	0	0	0	0	0	0	0	0	0	0	0	109.982572626907	124.767943173664	118.871935153557
AT1G07500	203.989952857283	215.933735692935	235.750490681458	99.6757095550197	89.6936674958914	213.027238397243	220.918359117796	166.917188880356	199.127675025401	228.453885065044	254.354366972041	240.228899147468	131.979087152288	114.676418358147	99.5002123877922
AT1G07503	0	0	0	0	0	0	0	0	0	0	0	0	110.797258350069	109.171950276956	84.5311538869739
AT1G07507	0	0	0	0	0	0	0	0	0	0	0	0	1077.01452602052	1098.14138219762	1029.34290514451
AT1G07510	603.268865322013	631.806115545996	638.651944018213	724.914251309234	1173.29013697328	618.598326884301	572.939088728448	596.83072902098	598.148900749377	589.062708127357	579.691347982792	559.135385351968	55.3986291750345	74.3103190960793	73.0842267981129
AT1G07513	2.90033108327891	8.99723898720564	8.69571482021773	1.13267851767068	3.63622976334695	4.09667766148544	8.69186986692968	11.3992226552438	5.36112971222233	2.0489137673995	4.73217426924728	8.39227595274999	218.335773807489	232.10507075689	147.929519302204
AT1G07517	2.90033108327891	0	3.86476214231899	0	2.42415317556463	0	2.17296746673242	2.44269056898082	0.765875673174619	4.097827534799	0	1.04903449409375	33.4021146496532	28.4397517528205	30.8186498546259
AT1G07520	166.285648774658	129.960118704081	158.455247835079	188.024633933333	0	169.329343341398	138.345595381964	130.276830345644	152.409258961749	114.739170974372	146.697402346666	143.717725690844	272.105031536199	287.1497515688	211.327884717435
AT1G07523	0	0	0	0	0	0	0	0	0	0	0	0	395.122575733702	401.826169926947	337.244082694906
AT1G07527	0	0	0	0	0	0	0	0	0	0	0	0	0	0.917411346865176	0
AT1G07530	688.345243764861	614.811330792385	659.908135800968	769.08871349839	715.125186791566	688.241847129554	618.571405529829	665.226064952443	594.319522383504	745.804611333419	632.928308511824	712.294421489655	0	0	0
AT1G07533	0	0	0	0	0	0	0	0	0	0	0	0	108.353201180582	99.080425461439	114.46927088861
AT1G07537	0	0	0	0	0	0	0	0	0	0	0	0	383.71697560943	296.323865037452	291.456374339462
AT1G07540	0	0.999693220800627	0.966190535579748	1.13267851767068	0	0	0	0	0	0	0	0	223.223888146463	258.70999981598	218.372147541349
AT1G07543	1.93355405551927	0.999693220800627	0.966190535579748	0	0	0	0	0	0	0	1.18304356731182	0	0	0	0
AT1G07547	0	0	0.966190535579748	0	0	0	1.44864497782161	3.25692075864109	1.53175134634924	2.0489137673995	2.36608713462364	6.29420696456249	292.472174615256	237.609538838081	252.712928807932
AT1G07550	5.80066216655782	3.99877288320251	6.76333374905823	13.5921422120481	9.69661270225853	12.2900329844563	5.07025742237565	4.88538113796164	4.59525403904771	14.3423963717965	5.9152178365591	4.19613797637499	96.1329153331481	99.9978368083042	97.7391466818136
AT1G07553	0	0.999693220800627	0	0	0	0	0	0	0	0	1.18304356731182	0	1522.64761659029	1395.38265858193	1414.13576190083
AT1G07557	0	0	0	0	0	0	0	0	0	0	0	0	167.010573248266	176.142978598114	174.345504891884
AT1G07560	39.6378581381451	44.9861949360282	44.4447646366684	28.316962941767	43.6347571601634	39.6012173943593	30.4215445342539	32.5692075864109	26.8056485611117	42.0027322316898	31.9421763174191	33.5691038109999	150.71685878502	159.629574354541	151.451650714162
AT1G07563	2.90033108327891	0.999693220800627	0.966190535579748	1.13267851767068	1.21207658778232	0	1.44864497782161	1.62846037932055	1.53175134634924	0	2.36608713462364	0	7.33217150846045	8.25670212178659	12.3274599418504
AT1G07567	7.7342162220771	7.99754576640501	1.9323810711595	0	1.21207658778232	1.36555922049515	2.17296746673242	0	1.53175134634924	1.02445688369975	8.28130497118274	4.19613797637499	0	0	0
AT1G07570	232.993263690073	273.915942499372	231.885728539139	277.506236829316	281.201768365497	270.380725658039	285.383060630858	280.909415432794	269.588236957466	409.7827534799	436.543076338062	298.974830816718	134.423144321775	176.142978598114	164.659643509001
AT1G07573	0	0	0	0	0	0	0	0	0	0	0	0	907.559895602771	885.301949724895	851.475268840664
AT1G07580	0	0	0	0	0	0	0	0	0	0	0	0	2.44405716948682	4.58705673432588	5.28319711793587
AT1G07583	0	0	0	0	0	0	0	0	0	0	0	0	6.51748578529818	0.917411346865176	9.68586138288243
AT1G07587	2.90033108327891	6.99785254560439	0	0	3.63622976334695	0	1.44864497782161	2.44269056898082	0	1.02445688369975	3.54913070193546	4.19613797637499	0	0	0
AT1G07590	3249.33759030014	3484.93056771098	3337.22210989245	13378.0659722084	14262.5052084345	19972.669158962	2903.08453555451	2591.69469368865	2662.94971562815	2916.62874789319	4348.86815343825	3559.37403846009	0	0	0
AT1G07593	0	0	0	0	0	0	0	0	0	0	0	1.04903449409375	51.3252005592232	89.9063119927873	78.3674239160487
AT1G07597	0	0	0	0	0	0	0	0.814230189660273	0	0	0	0	0	0.917411346865176	3.52213141195725
AT1G07600	0	0	0	26.0516059064256	21.8173785800817	58.7190464812913	0	0	0	0	0	0	28.5140003106795	25.6875177122249	20.2522556187542
AT1G07603	36.7375270548662	38.9880356112244	52.1742889213064	0	2.42415317556463	0	29.6972220453431	48.8538113796164	13.0198864439685	32.782620278392	48.5047862597846	27.2748968464375	257.440688519278	335.772552952655	280.88998010359
AT1G07607	22.2358716384717	18.9941711952119	22.2223823183342	3.39803555301203	7.2724595266939	4.09667766148544	8.69186986692968	11.3992226552438	2.29762701952386	16.391310139196	15.3795663750537	11.5393794350312	0	0	0
AT1G07610	1606.78342013652	1702.47755502347	1491.79818693513	1603.87278102168	1819.32695826126	2631.43261789415	1192.23481674719	1106.53882774831	1032.40040743939	1361.50319843697	1895.23579483354	1677.4061560559	0	0	0
AT1G07613	0	0	0	0	0	0	0	0	0	0	0	0	0	1.83482269373035	0
AT1G07615	107.31225008132	121.962572937676	100.483815700294	132.523386567469	159.994109587266	118.803652183078	106.475405869889	118.8776076904	122.540107707939	127.032653578769	138.416097375483	129.031242773531	21.9965145253814	20.1830496310339	14.9690585008183
AT1G07617	0	0	0	0	0	0	0	0	0	0	0	0	0.814685723162272	0	0
AT1G07620	10.634547305356	13.9957050912088	19.323810711595	14.7248207297188	19.3932254045171	16.3867106459418	15.9350947560377	25.2411358794685	42.123162024604	26.6358789761935	26.02695848086	20.980689881875	2189.87522386019	1923.81159437627	2159.94708838278
AT1G07627	0	0	1.9323810711595	0	0	0	0	0	0	0	0	0	0	0	0
AT1G07630	209.790615023841	278.914408603375	237.682871752618	269.577487205621	265.444772724327	218.489475279223	268.723643385909	267.88173239823	261.163604552545	331.924030318719	289.845673991396	231.836623194718	0	0	6.16372997092518
AT1G07633	0	0	0	0	0	0	0	0	0	0	0	0	136.867201491262	110.089361623821	111.827672329643
AT1G07637	0	1.99938644160125	1.9323810711595	0	0	0	2.89728995564323	1.62846037932055	0.765875673174619	0	1.18304356731182	1.04903449409375	0	0	0
AT1G07640	145.983331191705	147.954596678493	180.677630153413	194.820705039357	173.326952052871	162.501547238922	157.902302582556	119.69183788006	124.837734727463	190.548980368154	205.849580712257	173.090691525468	725.070293614422	541.272694650454	586.434880090881
AT1G07645	0.966777027759637	0	1.9323810711595	2.26535703534136	2.42415317556463	1.36555922049515	2.17296746673242	3.25692075864109	0	1.02445688369975	0	0	0	0	0
AT1G07647	3.86710811103855	4.99846610400313	0.966190535579748	0	0	0	1.44864497782161	4.07115094830136	1.53175134634924	3.07337065109925	0	3.14710348228125	0	0	0
AT1G07650	254.262358300785	249.923305200157	291.789541745084	322.813377536143	254.536083434286	252.628455791602	290.453318053233	276.838264484493	311.71139898207	358.559909294913	309.957414635697	373.456279897374	0	0	0
AT1G07653	2.90033108327891	0.999693220800627	3.86476214231899	0	0	0	0	1.62846037932055	2.29762701952386	0	2.36608713462364	3.14710348228125	131.164401429126	143.116170110967	125.035665124482
AT1G07660	165.318871746898	133.958891587284	133.334293910005	131.390708049799	144.237113946096	118.803652183078	133.275337959588	130.276830345644	124.071859054288	131.130481113568	131.317835971612	154.208070631781	2935.31266055367	3065.07130987655	2793.0502096821
AT1G07663	2.90033108327891	4.99846610400313	0	0	2.42415317556463	0	0	2.44269056898082	2.29762701952386	1.02445688369975	2.36608713462364	1.04903449409375	0.814685723162272	1.83482269373035	4.40266426494656
AT1G07667	1.93355405551927	0.999693220800627	1.9323810711595	0	0	1.36555922049515	2.17296746673242	0	0	0	0	0	678.633207394173	595.399964115499	579.390617266967
AT1G07670	750.218973541478	783.759485107691	883.098149519889	1205.1699428016	1133.29160957647	1054.21171822225	784.441255490403	814.230189660273	900.669791653352	785.758429797709	776.076580156554	827.688215839967	335.650517942856	378.890886255318	371.584863961489
AT1G07680	0	0	0	0	0	0	0	0	0	0	0	0	1604.11618890651	1650.42301301045	1643.07430367806
AT1G07683	1.93355405551927	0	0	0	0	0	0	0	0	1.02445688369975	0	0	0	0	0
AT1G07690	0	0.999693220800627	0	1.13267851767068	2.42415317556463	0	0	0	0	0	0	0	0.814685723162272	0	0.880532852989311
AT1G07693	9.66777027759637	5.99815932480376	8.69571482021773	0	0	0	2.89728995564323	5.69961132762191	1.53175134634924	5.12228441849876	3.54913070193546	8.39227595274999	0	0	0
AT1G07697	0	0	0	0	1.21207658778232	0	0.724322488910807	1.62846037932055	0.765875673174619	1.02445688369975	0	1.04903449409375	298.174974677392	318.341737362216	353.974206901703
AT1G07700	552.029682850753	543.833112115541	613.53099009314	762.292642392366	740.578795134995	729.208623744408	609.155213173988	611.486872434865	616.529916905568	530.668665756471	644.758744184942	614.734213538937	61.1014292371704	78.8973758304052	64.2788982682197
AT1G07702	0.966777027759637	1.99938644160125	1.9323810711595	0	0	0	0.724322488910807	0	0	0	1.18304356731182	1.04903449409375	1370.30138635894	1039.42705599824	1099.78553338365
AT1G07703	2.90033108327891	0.999693220800627	1.9323810711595	0	1.21207658778232	0	1.44864497782161	4.07115094830136	0	3.07337065109925	0	2.0980689881875	0	0	1.76106570597862
AT1G07705	349.006507021229	375.884651021036	345.89621173755	346.599626407228	317.564065998967	240.338422807146	359.988276988671	426.656619381983	372.215577162865	415.929494782099	369.109593001288	365.064003944624	20.3671430790568	28.4397517528205	29.9381170016366
AT1G07710	15.4684324441542	7.99754576640501	14.4928580336962	6.79607110602407	12.1207658778232	8.19335532297088	5.07025742237565	4.88538113796164	2.29762701952386	14.3423963717965	1.18304356731182	3.14710348228125	0	0	0.880532852989311
AT1G07720	158.55143255258	158.9512221073	174.880486939934	134.788743602811	195.144330632953	152.942632695456	115.891598225729	123.762988828361	137.091745498257	170.059842694159	106.473921058064	127.982208279437	6.51748578529818	5.50446808119106	4.40266426494656
AT1G07723	0	0	0	0	0	0	0	0	0	0	0	0	1515.31544508183	1524.73765848992	1451.11814172639
AT1G07725	14.5016554163946	12.9960118704081	6.76333374905823	11.3267851767068	0	5.46223688198059	7.24322488910807	4.07115094830136	3.8293783658731	5.12228441849876	2.36608713462364	6.29420696456249	2.44405716948682	0.917411346865176	27.2965184426687
AT1G07727	0	0	0	0	0	0	0	0	0	0	0	0	96.1329153331481	95.4107800739783	130.318862242418
AT1G07728	169.185979857936	158.9512221073	142.030008730223	160.840349509236	130.90427148049	143.38371815199	164.421204982753	144.118743569868	176.151404830162	171.084299577858	147.880445913978	123.786070303062	61.1014292371704	82.5670212178659	90.6948838578991
AT1G07730	0	0	0	18.1228562827309	0	4.09667766148544	0	0	0	0	0	0	0	0	0
AT1G07733	0.966777027759637	0.999693220800627	3.86476214231899	0	3.63622976334695	1.36555922049515	2.89728995564323	3.25692075864109	0	2.0489137673995	1.18304356731182	2.0980689881875	0	0	0
AT1G07737	1.93355405551927	0.999693220800627	2.89857160673924	55.5012473658632	246.05154731981	75.1057571272331	0	0.814230189660273	0.765875673174619	0	0	2.0980689881875	0	0	0
AT1G07740	19.3355405551927	29.9907966240188	25.1209539250734	31.714998494779	47.2709869235103	39.6012173943593	26.7999320896998	28.4980566381095	38.293783658731	28.684792743593	17.7456535096773	24.1277933641562	157.234344570319	153.207694926484	152.332183567151
AT1G07743	12.5681013608753	17.9944779744113	13.5266674981165	4.53071407068271	2.42415317556463	2.73111844099029	13.0378048003945	17.0988339828657	12.2540107707939	8.19565506959801	9.46434853849456	9.44131044684373	3.25874289264909	0.917411346865176	0.880532852989311
AT1G07745	60.9069527488571	57.9822068064363	33.8166687452912	27.1842844240963	37.5743742212518	27.3111844099029	41.286381867916	55.3676528968985	55.1430484685726	37.9049046968908	59.152178365591	60.8440006574374	530.360405778639	406.413226661273	453.474419289495
AT1G07747	0	0	0	0	0	0	0	0	0	0	0	0	107.53851545742	125.685354520529	95.9780809758349
AT1G07750	579.099439628023	557.82881720675	553.627176887195	517.6340825755	516.344626395267	503.891352362709	533.101351838354	550.419608210344	530.751841510011	450.76102882789	592.704827223222	560.184419846062	0	0	0.880532852989311
AT1G07753	3.86710811103855	6.99785254560439	6.76333374905823	2.26535703534136	0	4.09667766148544	3.62161244455403	2.44269056898082	1.53175134634924	4.097827534799	3.54913070193546	6.29420696456249	862.752180828846	776.129999447939	746.691859334936
AT1G07757	1.93355405551927	3.99877288320251	0	0	0	0	0.724322488910807	0	0.765875673174619	3.07337065109925	4.73217426924728	0	0	0	5.28319711793587
AT1G07760	0	0	0	0	0	0	0	0	0	0	0	0	6868.61533198112	6467.74999539949	6718.46566830845
AT1G07763	0	0	0	0	0	0	0	0	0	0	0	0	274.549088705686	375.221240867857	299.381170016366
AT1G07767	0	0	0	0	0	0	0	0	0	0	0	0	21217.6749740382	20108.7393119378	17697.8298122322
AT1G07770	2049.56729885043	2312.29041971185	2577.79634892677	3217.9396687024	3241.09279572991	3779.86792233057	2177.31340166588	2472.00285580859	1942.26070717083	2619.53625162026	2148.40711823827	2277.45388667753	575.982806275727	487.145425185409	449.952287877538
AT1G07780	150.817216330503	123.961959379278	128.503341232106	181.228562827309	224.234168739728	213.027238397243	118.788888181372	135.162211483605	123.305983381114	117.812541625471	126.585661702365	122.737035808969	0	0	0
AT1G07787	0	0	0	0	0	0	0	0	0	0	0	0	101.021029672122	76.1451417898096	89.8143510049098
AT1G07790	264.896905606141	308.905205227394	251.209539250734	231.066417604818	253.324006846504	182.98493554635	210.777844273045	283.352106001775	246.611966762227	159.815273857161	171.541317260214	166.796484560906	368.237946869347	359.625247971149	336.363549841917
AT1G07793	0	0	0	0	0	0	0	0	0	0	0	0	0	0.917411346865176	1.76106570597862
AT1G07795	0.966777027759637	0	0.966190535579748	1.13267851767068	0	4.09667766148544	5.07025742237565	0.814230189660273	3.06350269269848	0	0	2.0980689881875	51.3252005592232	34.8616311808767	36.9823798255511
AT1G07803	4.83388513879818	8.99723898720564	2.89857160673924	1.13267851767068	29.0898381067756	0	7.24322488910807	5.69961132762191	6.12700538539695	4.097827534799	3.54913070193546	1.04903449409375	1.62937144632454	2.75223404059553	1.76106570597862
AT1G07807	23.2026486662313	7.99754576640501	11.594286426957	0	0	0	7.96754737801887	7.32807170694245	3.06350269269848	8.19565506959801	20.1117406443009	15.7355174114062	100.20634394896	122.015709133068	137.363125066333
AT1G07810	580.066216655782	677.792003702825	614.49718062872	688.668538743772	675.12665939475	659.565103499156	572.214766239537	612.301102624525	684.692851818109	613.649673336151	492.146124001717	548.64504041103	6309.7409258918	5670.51953497365	5922.46396920611
AT1G07813	0.966777027759637	0	1.9323810711595	0	0	0	0	0	0	0	0	0	17.1084001864077	18.3482269373035	17.6106570597862
AT1G07820	453.41842601927	478.8530527635	589.376226703646	482.521048527709	555.131077204301	624.060563766282	484.57174508133	514.593479865292	485.565176792708	397.489270875503	453.105686280427	475.212625824468	0	0	2.64159855896793
AT1G07823	3.86710811103855	3.99877288320251	7.72952428463798	6.79607110602407	4.84830635112926	8.19335532297088	6.51890240019726	3.25692075864109	5.36112971222233	5.12228441849876	3.54913070193546	8.39227595274999	0	0	0
AT1G07827	0	0	0	0	0	0	0	0	0	0	0	0	813.056351715948	797.230460425838	761.660917835754
AT1G07830	170.152756885696	215.933735692935	188.407154438051	274.108201276304	186.659794518477	281.305199422	225.264294051261	216.585230449633	206.020556083973	295.043582505528	225.961321356558	238.130830159281	83.9126294857141	97.2456027677087	97.7391466818136
AT1G07833	0	0	0	0	0	0	0	0	0	0	0	0	121.388172751179	80.7321985241355	98.6196795348029
AT1G07837	0	0	0	0	0	0	0	0	0	0	0	0	150.71685878502	131.18982260172	130.318862242418
AT1G07840	180.787304191052	208.935883147331	201.933821936167	188.024633933333	202.416790159647	188.44717242833	194.118427028096	186.458713432202	170.79027511794	222.307143762846	227.144364923869	212.954002301031	0	0	0
AT1G07847	1.93355405551927	0.999693220800627	2.89857160673924	0	2.42415317556463	0	0.724322488910807	0	0.765875673174619	1.02445688369975	0	2.0980689881875	2.44405716948682	6.42187942805623	9.68586138288243
AT1G07850	3.86710811103855	7.99754576640501	7.72952428463798	15.8574992473895	8.48453611447621	1.36555922049515	15.9350947560377	8.14230189660273	7.65875673174619	2.0489137673995	4.73217426924728	13.6374484232187	2005.75625042551	1890.78478588913	1578.79540540984
AT1G07853	0	0	0	0	0	0	2.17296746673242	0	0.765875673174619	0	0	0	61.1014292371704	79.8147871772703	77.4868910630594
AT1G07857	0	0	0	0	0	0	0	0	0	0	0	0	0.814685723162272	2.75223404059553	0.880532852989311
AT1G07860	0	0	0	0	0	0	1.44864497782161	0	0	0	1.18304356731182	0	0	0	0.880532852989311
AT1G07863	0	0	0	0	0	0	0	0	0	0	0	0	83.9126294857141	101.832659502035	94.2170152698563
AT1G07867	0	0	0	0	0	0	0	0.814230189660273	0	0	0	1.04903449409375	23.6258859717059	11.0089361623821	8.80532852989311
AT1G07870	190.455074468648	152.953062782496	210.629536756385	232.199096122489	198.7805603963	219.855034499719	154.280690138002	144.932973759529	169.258523771591	180.304411531156	158.527838019784	195.120415901437	0	0	0
AT1G07873	0	0	0	0	0	0	0	0	0	0	0	0	87.9860581015254	92.6585460333828	92.4559495638777
AT1G07877	4.83388513879818	9.99693220800627	7.72952428463798	0	3.63622976334695	0	7.24322488910807	4.88538113796164	3.06350269269848	1.02445688369975	9.46434853849456	11.5393794350312	648.489835637169	583.473616606252	582.912748678924
AT1G07880	76.3753851930113	50.984354260832	42.5123835655089	66.82803254257	63.0279825646804	42.3323358353495	49.2539292459348	52.1107321382575	42.123162024604	57.3695854871861	47.3217426924728	57.6968971751562	61.1014292371704	52.292446771315	58.1151682972946
AT1G07883	0	0	0	0	0	0	1.44864497782161	0	0	0	2.36608713462364	1.04903449409375	0.814685723162272	0	1.76106570597862
AT1G07885	4.83388513879818	2.99907966240188	3.86476214231899	0	0	2.73111844099029	1.44864497782161	6.51384151728218	2.29762701952386	2.0489137673995	3.54913070193546	1.04903449409375	4.07342861581136	9.17411346865176	7.9247956769038
AT1G07887	0.966777027759637	3.99877288320251	0.966190535579748	19.2555348004015	26.665684931211	0	0	0	0	1.02445688369975	0	0	219.150459530651	310.08503524043	243.02706742505
AT1G07890	15531.2729509586	15674.190008933	14690.9270934901	16964.1261591537	17329.0589755238	16947.9554855653	14066.3427346479	14043.8423112604	15084.6872588473	16750.8945053746	16912.7908382898	15547.7402369634	6972.89510454589	7658.54992363049	7498.61777605698
AT1G07893	30.9368648883084	36.9886491696232	37.6814308876102	32.8476770124497	69.088365503592	32.7734212918835	34.7674794677187	33.3834377760712	27.5715242342863	31.7581633946923	40.2234812886019	39.8633107755624	12.2202858474341	13.7611702029776	2.64159855896793
AT1G07897	183.687635274331	180.944472964913	210.629536756385	2.26535703534136	2.42415317556463	5.46223688198059	228.161584006904	235.312524811819	287.203377440482	168.010928926759	177.456535096773	162.600346584531	2307.18996799556	3147.63833109442	2860.85123936227
AT1G07900	18.3687635274331	16.9947847536107	24.1547633894937	53.2358903305219	52.1192932746396	58.7190464812913	10.8648373336621	15.4703736035452	34.4644052928579	4.097827534799	7.09826140387092	23.0787588700625	663.15417865409	631.179006643241	634.864187005294
AT1G07901	0.966777027759637	0.999693220800627	0	0	0	0	4.34593493346484	0	0	0	0	1.04903449409375	0.814685723162272	0	1.76106570597862
AT1G07902	22.2358716384717	24.9923305200157	16.4252391048557	1.13267851767068	0	2.73111844099029	23.9026421340566	14.6561434138849	21.4445188488893	22.5380514413945	27.2100020481719	28.3239313405312	534.433834394451	499.071772694656	497.501061938961
AT1G07903	0	0	0	0	0	0	0	0	0	0	0	0	0.814685723162272	0	9.68586138288243
AT1G07907	0	0.999693220800627	1.9323810711595	0	0	0	0	0	0	0	0	0	4.07342861581136	8.25670212178659	16.7301242067969
AT1G07910	265.8636826339	313.903671331397	261.837635142112	293.363736076706	294.534610831103	237.607304366156	285.383060630858	270.324422967211	261.163604552545	321.679461481722	273.28306404903	304.220003287187	4.88811433897363	3.6696453874607	2.64159855896793
AT1G07913	0	0	0	0	0	0	0	0	0	0	0	0	87.9860581015254	89.9063119927873	85.4116867399632
AT1G07920	3515.20127293404	3502.9250456854	3041.56780600505	12678.0706482879	12285.6082937616	11690.552486659	3883.81718553974	3025.67938477757	3150.04664376721	3533.35179188044	3230.89198232858	3805.89714457212	0	0	0
AT1G07927	0	0	0	0	0	0	0	0	0	0	0	0	259.070059965603	303.663155812373	331.080352723981
AT1G07930	5466.15731495299	6594.97617762173	5772.98845008899	11368.6942818606	10570.5199220496	9440.11089128295	6504.41595041904	5643.42944453535	5786.19071083425	6840.29861246324	6858.10355970662	6626.75089919021	57.0280006213591	52.292446771315	51.0709054733801
AT1G07933	0	0	0	0	6.06038293891158	0	0	0	0	0	0	0	0	0	5.28319711793587
AT1G07937	1.93355405551927	0.999693220800627	0	0	0	0	0.724322488910807	0.814230189660273	0	1.02445688369975	2.36608713462364	0	79.0245151467404	80.7321985241355	65.159431121209
AT1G07940	3960.88548273123	4417.64434271797	4016.45405640501	12627.1001149927	11911.0766281368	10690.9631372565	4390.84292777731	4278.77964666473	4550.06737433041	5015.74090259398	4922.64428358448	4649.32087782349	1491.68955911012	1337.58574372943	1298.78595815923
AT1G07943	24.1694256939909	24.9923305200157	18.3576201760152	7.92874962369475	3.63622976334695	4.09667766148544	24.6269646229674	30.9407472070904	33.6985296196832	29.7092496272928	13.01347924043	28.3239313405312	1301.86778561331	1355.93397066673	1260.0425126277
AT1G07947	0	0	0	0	0	0	0	0	0	0	0	0	99.3916582257972	124.767943173664	113.588738035621
AT1G07950	114.079689275637	87.9730034304551	85.0247671310178	137.054100638152	75.1487484425036	132.459244388029	94.1619235584049	105.035694466175	102.627340205399	107.567972788474	101.741746788817	125.88413929125	596.349949354783	556.868687547162	589.076478649849
AT1G07957	0	0	0	0	0	0	0	0	0	0	0	0	48.8811433897363	59.6317375462365	54.5930368853373
AT1G07960	248.461696134227	234.927906888147	218.359061041023	224.270346498794	237.567011205334	221.220593720214	229.610228984726	176.687951156279	224.401572240163	192.597894135553	212.947842116128	211.904967806937	0	0	0
AT1G07963	7.7342162220771	8.99723898720564	7.72952428463798	0	0	0	2.17296746673242	9.77076227592327	4.59525403904771	2.0489137673995	8.28130497118274	4.19613797637499	756.843036817751	751.359893082579	644.550048388176
AT1G07967	0.966777027759637	1.99938644160125	0.966190535579748	0	0	0	0	0.814230189660273	1.53175134634924	3.07337065109925	0	5.24517247046874	171.898687587239	168.803687823192	143.526855037258
AT1G07970	227.192601523515	212.934656030533	207.730965149646	224.270346498794	216.961709213035	251.262896571107	185.426557161166	237.7552153808	212.913437142544	210.013661158449	172.724360827526	206.659795336468	70.0629721919554	56.8795035056409	48.4293069144121
AT1G07977	0	0	0	0	0	0	0	0	0	0	0	0	94.5035438868236	88.0714892990569	85.4116867399632
AT1G07980	195.288959607447	156.951835665698	176.812868011094	191.422669486345	224.234168739728	200.737205412787	174.561719827504	227.984453104876	179.980783196035	219.233773111747	223.595234221934	234.983726677	87.9860581015254	108.254538930091	155.854314979108
AT1G07983	19.3355405551927	9.99693220800627	6.76333374905823	2.26535703534136	14.5449190533878	1.36555922049515	15.9350947560377	15.4703736035452	3.8293783658731	9.22011195329776	16.5626099423655	8.39227595274999	797.577322975865	891.723829152951	740.528129364011
AT1G07985	58.9733986933379	44.9861949360282	44.4447646366684	15.8574992473895	32.7260678701225	25.9456251894078	28.2485770675215	26.869596258789	22.210394522064	14.3423963717965	20.1117406443009	17.8335863995937	0	0	0
AT1G07987	5.80066216655782	3.99877288320251	1.9323810711595	0	0	0	0	0.814230189660273	0	0	0	0	0	0	0
AT1G07990	812.092703318095	673.793230819622	767.15528525032	710.189430579515	615.734906593416	607.67385312034	733.738681266647	724.664868797643	743.665278652555	847.225842819694	765.429188050748	862.306354145061	293.286860338418	286.232340221935	303.783834281312
AT1G07993	186.58796635761	193.940484835322	149.759533014861	0	0	0	115.167275736818	134.347981293945	34.4644052928579	90.1522057655781	136.050010240859	138.472553220375	6.51748578529818	0	1.76106570597862
AT1G07997	0	1.99938644160125	0	0	0	0	0	0	0	0	0	0	166.195887525104	171.555921863788	158.495913538076
AT1G08000	110.212581164599	102.968401742465	104.348577842613	83.8182103076302	99.3902801981499	88.7613493321845	91.2646336027616	111.549535983457	81.9486970296842	86.0543782307791	69.7995704713974	78.6775870570311	672.115721608875	670.627694558444	633.983654152304
AT1G08003	9.66777027759637	14.9953983120094	12.5604769625367	1.13267851767068	12.1207658778232	1.36555922049515	2.17296746673242	5.69961132762191	5.36112971222233	4.097827534799	13.01347924043	6.29420696456249	163.751830355617	165.134042435732	140.88525647829
AT1G08005	6.76743919431746	0	0.966190535579748	0	0	5.46223688198059	0	1.62846037932055	0.765875673174619	0	1.18304356731182	1.04903449409375	193.080516389459	200.913084963474	188.434030539713
AT1G08007	0	0	0	0	0	0	0	0	0	0	0	0	158.049030293481	144.033581457833	159.376446391065
AT1G08010	214.624500162639	190.94140517292	187.440963902471	168.769099132931	191.508100869606	166.598224900408	183.977912183345	184.830253052882	171.556150791115	175.182127112657	150.246533048601	150.011932655406	70.0629721919554	57.7969148525061	73.0842267981129
AT1G08013	0	0	0	0	0	0	0	0	0	0	0	0	1811.04636258973	1900.87631070464	1642.19377082507
AT1G08023	0	0	0	0	0	0	0	0	0	0	0	0	127.905658536477	119.263475092473	137.363125066333
AT1G08027	0	0	0	0	0	0	0	0	0	0	0	0	546.654120241885	510.998120203903	468.443477790314
AT1G08030	193.355405551927	149.953983120094	145.894770872542	113.267851767068	105.450663137061	154.308191915952	152.83204516018	156.332196414772	151.643383288575	152.644075671263	175.090447962149	125.88413929125	567.835949044104	670.627694558444	611.970332827571
AT1G08033	0	0	0	0	2.42415317556463	0	0	0	0	0	0	1.04903449409375	71.69234363828	93.575957380248	90.6948838578991
AT1G08035	5.80066216655782	0	3.86476214231899	2.26535703534136	2.42415317556463	0	0.724322488910807	3.25692075864109	3.06350269269848	1.02445688369975	1.18304356731182	2.0980689881875	334.835832219694	278.893049447014	264.159855896793
AT1G08037	7.7342162220771	5.99815932480376	3.86476214231899	2.26535703534136	0	2.73111844099029	1.44864497782161	2.44269056898082	2.29762701952386	6.14674130219851	7.09826140387092	8.39227595274999	669.671664439388	600.90443219669	618.134062798497
AT1G08040	106.34547305356	87.9730034304551	87.923338737757	56.6339258835339	52.1192932746396	72.3746386862428	84.7457312025644	75.7234076384054	110.286096937145	70.6875249752828	75.7147883079565	81.8246905393124	55.3986291750345	60.5491488931016	60.7567668562625
AT1G08043	31.903641916068	27.9914101824175	38.6476214231899	22.6535703534136	7.2724595266939	24.5800659689126	25.3512871118782	28.4980566381095	38.293783658731	25.6114220924938	21.2947842116128	22.0297243759687	0	0.917411346865176	0.880532852989311
AT1G08047	0.966777027759637	3.99877288320251	0.966190535579748	0	0	0	0	0.814230189660273	0	0	0	0	0	0	0.880532852989311
AT1G08050	44.4717432769433	30.9904898448194	63.7685753482633	53.2358903305219	50.9072166868573	51.8912503788156	67.361991468705	59.4388038451999	83.4804483760335	77.8587231611811	69.7995704713974	88.1188975038749	0	0	0
AT1G08053	0	0	0	0	0	0	0	0	0	0	0	0	562.94783470513	627.509361255781	529.200244646576
AT1G08060	330.637743493796	342.894774734615	324.640019954795	308.088556806424	324.836525525661	342.755364344282	317.253250142933	359.07551364018	366.088571777468	348.315340457915	325.336981010751	334.642003615906	0	0	0
AT1G08063	0	0	0	0	0	0	0	0	0	0	0	0	171.084001864077	207.33496439153	208.686286158467
AT1G08065	0	0	0	0	0	0	0	0	0	0	0	0	165.381201801941	200.913084963474	169.062307773948
AT1G08070	14.5016554163946	19.9938644160125	7.72952428463798	12.4594636943775	15.7569956411701	17.7522698664369	17.3837397338594	24.4269056898082	28.3373999074609	20.489137673995	22.4778277789246	16.7845519055	0	0	0
AT1G08073	7.7342162220771	4.99846610400313	9.66190535579748	3.39803555301203	0	6.82779610247573	3.62161244455403	4.07115094830136	1.53175134634924	3.07337065109925	3.54913070193546	5.24517247046874	62.730800683495	59.6317375462365	67.801029680177
AT1G08077	0	0	0	0	0	0	0	0	0	0	0	0	66.8042292993063	64.2187942805623	61.6372997092518
AT1G08080	0	0	0	0	0	1.36555922049515	0	0	0	0	0	0	96.1329153331481	65.1362056274275	95.9780809758349
AT1G08087	0	0	0	0	0	0	2.17296746673242	0	0	0	0	0	443.189033400276	505.493652122712	453.474419289495
AT1G08090	24.1694256939909	9.99693220800627	7.72952428463798	22.6535703534136	20.6053019922994	20.4833883074272	5.79457991128645	6.51384151728218	19.1468918293655	26.6358789761935	5.9152178365591	11.5393794350312	0	0	0
AT1G08093	0	0	0	0	0	0	0.724322488910807	0	0	1.02445688369975	0	0	0	0	0
AT1G08097	0	0	0	0	0	0	0	0	0	0	0	0	18.7377716327323	9.17411346865176	5.28319711793587
AT1G08100	0	0.999693220800627	0	0	0	0	0	0	0	0	0	0	0	0	0
AT1G08103	0	0	0.966190535579748	0	0	0	1.44864497782161	0	0	0	0	0	0	0	0
AT1G08110	1324.4845280307	1244.61805989678	1216.4338842949	1243.6810124024	1286.01325963704	1447.49277372486	1257.42384074916	1206.68914107652	1177.91678534256	1431.16626652855	1458.69271849547	1406.75525657972	119.758801304854	123.850531826799	112.708205182632
AT1G08113	0	0.999693220800627	0	0	0	0	0	0	0	0	0	0	8.14685723162273	8.25670212178659	2.64159855896793
AT1G08115	0	0	0	0	0	0	0	0	0	0	0	0	421.192518874895	412.835106089329	434.98322937672
AT1G08117	0	0	0	0	0	0	0.724322488910807	0	0	0	0	2.0980689881875	270.475660089874	290.819396956261	287.053710074515
AT1G08120	1.93355405551927	0.999693220800627	2.89857160673924	2.26535703534136	3.63622976334695	0	1.44864497782161	2.44269056898082	1.53175134634924	1.02445688369975	3.54913070193546	3.14710348228125	0	0	0
AT1G08125	193.355405551927	196.939564497723	165.218581584137	254.852666475903	195.144330632953	180.253817105359	199.913006939383	191.344094570164	218.274566854766	218.209316228047	281.564369020213	288.484485875781	0	0	0
AT1G08127	0	0	0	0	0	0	0	0	0	0	0	0	3.25874289264909	0.917411346865176	2.64159855896793
AT1G08130	484.355290907578	496.847530737911	475.365743505236	475.724977421685	381.80412515143	398.743292384583	430.97188090193	473.067740192618	458.759528231597	510.179528082476	432.993945636126	399.682142249718	280.251888767822	278.893049447014	309.067031399248
AT1G08133	0	0	0	0	0	0	0	0	0	0	0	0	64.3601721298195	65.1362056274275	58.1151682972946
AT1G08135	0	0	0	0	0	0	0	0	0	0	0	0	48.0664576665741	63.3013829336972	57.2346354443052
AT1G08137	0	0	0	0	0	0	0	0	0	0	0	0	93.6888581636613	72.4754964023489	89.8143510049098
AT1G08140	0	0	0	0	0	0	0.724322488910807	0	0	0	0	0	0	0	0
AT1G08143	0	0	0	0	0	0	0	0	0	0	0	0	114.87068696588	86.2366666053266	121.513533712525
AT1G08147	0	0	0	0	0	0	0	0.814230189660273	0	0	0	0	209.374230852704	225.683191328833	216.611081835371
AT1G08150	0	0	0	0	0	0	0.724322488910807	0	0.765875673174619	0	0	0	588.203092123161	629.344183949511	613.73139853355
AT1G08153	0	0	0	0	0	0	0	0	0	0	0	0	953.182296099859	877.045247603108	795.121166249348
AT1G08157	0	0	0	0	0	0	0	0	0	0	0	0	65.1748578529818	50.4576240775847	62.5178325622411
AT1G08160	13.5348783886349	10.9966254288069	13.5266674981165	12.4594636943775	6.06038293891158	8.19335532297088	13.0378048003945	8.956532086263	19.9127675025401	10.2445688369975	7.09826140387092	8.39227595274999	355.202975298751	346.781489115037	342.527279812842
AT1G08163	0	0	0	0	0	0	0	0	0	0	0	0	39.1049147117891	33.9442198340115	36.9823798255511
AT1G08165	1.93355405551927	2.99907966240188	2.89857160673924	5.66339258835339	2.42415317556463	0	4.34593493346484	8.14230189660273	4.59525403904771	3.07337065109925	3.54913070193546	2.0980689881875	4335.75741866961	3734.78159308813	3767.80007794126
AT1G08170	0	0.999693220800627	0.966190535579748	0	0	0	0.724322488910807	1.62846037932055	0	0	1.18304356731182	0	83.0979437625518	44.0357446495285	111.827672329643
AT1G08173	1.93355405551927	2.99907966240188	1.9323810711595	0	2.42415317556463	0	5.79457991128645	3.25692075864109	2.29762701952386	2.0489137673995	5.9152178365591	2.0980689881875	221.594516700138	215.591666513316	306.42543284028
AT1G08177	0	0	0	0	0	0	0	0	0	0	0	0	0	0.917411346865176	2.64159855896793
AT1G08180	22.2358716384717	27.9914101824175	22.2223823183342	35.113034047791	16.9690722289524	36.870098953369	31.8701895120755	42.3399698623342	26.8056485611117	17.4157670228958	14.1965228077418	17.8335863995937	693.297550411094	666.958049170983	678.01029680177
AT1G08183	0	0	0	0	0	0	0	0	0	0	0	0	1.62937144632454	0.917411346865176	21.1327884717435
AT1G08190	1748.89964321718	1811.44411609074	1714.02201011847	1662.77206394056	1733.26952052871	1594.97316953833	1660.14714458357	1808.40525123547	1809.76421571162	1743.62561605698	1793.49404804472	1779.162501983	2339.77739692205	2242.15333173849	2309.63767339096
AT1G08193	0	0	0	0	0	0	0	0	0	0	0	0	205.300802236893	232.10507075689	199.880957628574
AT1G08200	3309.27776602124	3330.97781170769	2952.67827673171	3146.58092208914	2959.89102736442	2796.66528357406	3074.74896542637	2891.33140348363	2878.92665546339	3558.96321397294	3370.49112327138	3336.97872571221	118.944115581692	124.767943173664	145.287920743236
AT1G08207	0	0	0	1.13267851767068	0	0	0	0	0	0	0	0	613.458349541191	586.225850646848	543.288770294405
AT1G08210	249.428473161986	253.922078083359	261.837635142112	306.955878288754	259.384389785416	353.679838108243	304.93976783145	311.035932450224	283.373999074609	342.168599155717	352.546983058922	343.034279568656	0	2.75223404059553	1.76106570597862
AT1G08213	1.93355405551927	0.999693220800627	2.89857160673924	2.26535703534136	0	1.36555922049515	0.724322488910807	0	0.765875673174619	0	1.18304356731182	0	589.832463569485	511.915531550768	592.598610061807
AT1G08217	0	1.99938644160125	2.89857160673924	0	1.21207658778232	0	2.17296746673242	4.88538113796164	3.8293783658731	0	3.54913070193546	1.04903449409375	0	0	0
AT1G08220	89.9102635816462	90.972083092857	93.7204819512355	79.2874962369475	77.5729016180682	91.4924677731748	81.8484412469211	68.3953359314629	85.7780753955573	98.3478608351761	93.4604418176338	91.2660009861561	81.4685723162272	91.7411346865176	100.380745240781
AT1G08227	0	0	0	0	0	0	0	0	0	0	0	0	1.62937144632454	0.917411346865176	1.76106570597862
AT1G08230	162.418540663619	182.943859406515	202.900012471747	142.717493226505	169.690722289524	178.888257884864	170.21578489404	164.474498311375	196.064172332702	146.497334369064	159.710881587096	169.943588043187	22876.3751063966	23073.812785006	21398.7093933462
AT1G08237	0	0	0	0	0	0	0	0	0	0	0	0	334.021146496532	388.06499972397	415.611506610955
AT1G08240	0	0	0	0	0	0	0	0	0	0	0	0	1433.03218704244	1551.34258754901	1307.59128668913
AT1G08247	0	0	0	0	0	0	0	0	0	0	0	0	379.643546993619	367.881950092936	311.708629958216
AT1G08250	142.116223080667	126.96103904168	140.097627659063	107.604459178714	31.5139912823402	86.0302308911942	107.92405084771	126.205679397342	117.944853668891	73.7608956263821	63.8843526348383	65.0401386338124	1.62937144632454	7.33929077492141	11.446927088861
AT1G08253	0	0	0	0	0	0	0	0	0	0	0	0	43.9930290507627	39.4486879152026	65.159431121209
AT1G08260	375.109486770739	370.886184917032	358.456688700086	372.651232313653	453.316643830586	342.755364344282	415.761108634803	409.557785399117	394.425971684929	358.559909294913	365.560462299352	361.916900462343	105.909144011095	122.015709133068	128.557796536439
AT1G08263	0	0	0	0	0	0	0	0	0	0	0	0	5.70280006213591	8.25670212178659	6.16372997092518
AT1G08267	1.93355405551927	0.999693220800627	0.966190535579748	0	0	0	1.44864497782161	1.62846037932055	0.765875673174619	0	0	4.19613797637499	331.577089327045	344.029255074441	275.606782985654
AT1G08270	12.5681013608753	13.9957050912088	7.72952428463798	3.39803555301203	14.5449190533878	0	7.96754737801887	10.5849924655835	6.12700538539695	8.19565506959801	8.28130497118274	5.24517247046874	182.489601988349	209.16978708526	178.74816915683
AT1G08273	41.5714121936644	30.9904898448194	15.459048569276	5.66339258835339	7.2724595266939	12.2900329844563	31.1458670231647	31.7549773967506	45.1866647173025	50.1983873012878	31.9421763174191	40.9123452696562	0	0	0
AT1G08280	37.7043040826258	31.9901830656201	35.7490498164507	29.4496414594376	29.0898381067756	24.5800659689126	40.5620593790052	26.0553660691287	38.293783658731	38.9293615805905	33.125219884731	35.6671727991874	726.699665060747	702.737091698725	611.089799974582
AT1G08283	3.86710811103855	4.99846610400313	18.3576201760152	6.79607110602407	4.84830635112926	5.46223688198059	5.07025742237565	2.44269056898082	3.06350269269848	6.14674130219851	5.9152178365591	5.24517247046874	197.968630728432	156.877340313945	143.526855037258
AT1G08287	0	0	0	0	0	0	1.44864497782161	1.62846037932055	0.765875673174619	0	0	0	72.5070293614422	55.9620921587757	57.2346354443052
AT1G08290	37.7043040826258	46.9855813776295	50.2419078501469	58.8992829188753	56.9675996257688	71.0090794657476	51.4268967126673	49.6680415692766	44.4207890441279	55.3206717197866	49.6878298270964	43.0104142578437	43.1783433276004	40.3660992620677	47.5487740614228
AT1G08293	8.70099324983673	8.99723898720564	4.83095267789874	0	0	0	2.17296746673242	11.3992226552438	2.29762701952386	7.17119818589826	2.36608713462364	3.14710348228125	1375.18950069792	1338.50315507629	1340.17100224973
AT1G08300	82.1760473595691	98.969628859262	77.2952428463798	89.4816028959836	67.8762889158097	66.9124018042622	83.2970862247427	62.695724603841	81.1828213565096	132.154937997268	88.7282675483865	103.854414915281	822.017894670733	759.616595204366	851.475268840664
AT1G08303	0	0	0	0	0	0	0	0	0	0	0	0	650.933892806656	519.25482232569	639.26685127024
AT1G08307	0	0	0	0	0	0	0	0	0	0	0	0	103.465086841609	106.41971623636	89.8143510049098
AT1G08310	13.5348783886349	23.992637299215	24.1547633894937	12.4594636943775	18.1811488167347	2.73111844099029	43.4593493346484	38.2688189140328	62.0359295271441	46.1005597664888	73.3487011733329	29.372965834625	988.213782195836	1085.2976233415	800.404363367284
AT1G08313	0	0	0	0	0	0	0	0	0	0	0	0	283.510631660471	309.167623893564	282.651045809569
AT1G08315	48.3388513879818	52.9837407024332	55.0728605280456	63.429996989558	36.3622976334695	36.870098953369	45.6323168013808	48.0395811899561	60.5041781807949	64.5407836730843	48.5047862597846	45.1084832460312	25.2552574180304	27.5223404059553	36.9823798255511
AT1G08317	19.3355405551927	22.9929440784144	20.2900012471747	2.26535703534136	0	5.46223688198059	11.5891598225729	19.5415245518465	16.083389136667	14.3423963717965	28.3930456154837	22.0297243759687	0	1.83482269373035	0.880532852989311
AT1G08320	114.079689275637	137.957664470486	117.875245340729	129.125351014457	136.964654419402	161.135988018427	89.0916661360292	85.4941699143286	93.4368321273035	156.741903206062	151.429576615913	115.393794350312	6.51748578529818	1.83482269373035	4.40266426494656
AT1G08323	0	0	0	0	0	0	0	0	0	0	0	0	0.814685723162272	0	1.76106570597862
AT1G08327	0	0.999693220800627	0	0	0	0	0	0	0	0	0	0	475.776462326767	432.100744373498	388.314988168286
AT1G08333	0	0	0.966190535579748	1.13267851767068	0	0	0	0	0	0	0	0	478.220519496254	508.245886163308	434.98322937672
AT1G08337	0	0	0	0	0	0	0	0	0	0	0	0	115.685372689043	138.529113376642	125.916197977472
AT1G08340	73.4750541097324	61.9809796896389	63.7685753482633	70.2260680955821	81.2091313814152	105.148059978126	63.740379024151	73.2807170694245	70.4605619320649	76.8342662774813	88.7282675483865	65.0401386338124	605.311492309568	559.620921587757	486.934667703089
AT1G08343	0	0	0	0	0	0	0	0	0	0	0	0	92.8741724404991	87.1540779521917	105.663942358717
AT1G08347	0	0	0	0	0	0	0	0	0	0	0	0	0	0.917411346865176	0.880532852989311
AT1G08350	92.8105946649251	104.967788184066	124.638579089787	108.737137696385	101.814433373715	133.824803608524	132.551015470678	100.964543517874	95.7344591468274	96.2989470677766	82.8130497118274	90.2169664920624	374.755432654645	325.681028137138	300.261702869355
AT1G08353	0	0	0	0	0	0	0	0	0	0	1.18304356731182	0	464.370862202495	393.569467805161	387.434455315297
AT1G08357	0	0	0	0	0	0	0	0	0	0	0	0	5.70280006213591	2.75223404059553	4.40266426494656
AT1G08360	3394.35414446409	3173.02628282119	3125.62638260048	4151.26676726304	4305.29603980279	4656.55694188845	3444.8777572598	3246.33576617551	3215.14607598705	3711.6072896442	3868.55246510965	3894.01604207599	0	0	0
AT1G08370	494.989838212934	488.849984971506	531.404794568861	467.79622779799	481.194405349579	380.991022518146	459.944780458362	477.95312133058	456.461901212073	498.910502361779	505.159603242147	552.841178387405	190.636459219972	314.672091974755	290.575841486473
AT1G08377	0	0	0	0	0	0	0	0	0	0	0	0	0.814685723162272	0	0
AT1G08380	36546.1052033698	33686.6624613187	31539.3576529297	30509.8285519774	34590.2416621317	41306.8008607577	32174.404957418	31539.2063964907	29091.0215698647	38353.6168119513	39027.4242420496	35777.3214210673	288.398745999444	264.214467897171	272.084651573697
AT1G08387	1.93355405551927	0	0	2.26535703534136	0	1.36555922049515	0	0.814230189660273	0	0	0	0	153.160915954507	244.948829613002	169.942840626937
AT1G08390	74.441831137492	62.9806729104395	68.5995280261621	63.429996989558	76.3608250302859	102.416941537136	71.7079264021698	79.7945585867067	77.3534429906365	58.3940423708858	76.8978318752683	54.5497936928749	655.822007145629	507.328474816442	545.930368853373
AT1G08393	0	0	0	0	0	0	0	0	0	0	0	0	459.482747863522	426.596276292307	465.801879231346
AT1G08400	75.4086081652517	69.9785254560439	89.8557198089165	40.7764266361444	50.9072166868573	45.0634542763398	76.0538613356347	79.7945585867067	97.2662104931766	53.2717579523871	59.152178365591	50.3536557164999	89.61542954785	136.694290682911	153.21271642014
AT1G08403	0	0	0	0	0	0	0.724322488910807	0	0	0	0	0	4.88811433897363	0.917411346865176	0
AT1G08410	339.338736743633	366.88741203383	362.321450842405	362.457125654617	321.200295762314	322.271976036855	296.972220453431	388.38780046795	370.683825816516	401.587098410302	320.604806741503	312.612279239937	955.626353269346	931.172517068154	850.594735987675
AT1G08413	0	0	0	0	0	0	0	0	0	0	0	0	25.2552574180304	33.9442198340115	31.6991827076152
AT1G08417	0	0	0	0	0	0	0	0	0	0	0	0	88.8007438246877	55.0446808119106	75.7258253570808
AT1G08420	807.258818179297	887.727580070956	888.895292733368	858.570316394374	826.636232867539	719.649709200942	885.122081449006	1043.02887295481	948.919959063353	1185.29661444061	1130.9896503501	1149.74180552675	387.790404225242	379.808297602183	409.44777664003
AT1G08427	1.93355405551927	0	1.9323810711595	0	0	0	0.724322488910807	1.62846037932055	0	0	1.18304356731182	1.04903449409375	758.472408264076	796.313049078973	837.386743192835
AT1G08430	115.046466303397	161.950301769701	114.97667373399	48.7051762598392	69.088365503592	51.8912503788156	100.680825958602	102.593003897194	104.159091551748	113.714714090672	119.487400298494	81.8246905393124	0	0	0
AT1G08433	0	0	0	0	0	0	0	0	0	0	0	0	0.814685723162272	5.50446808119106	3.52213141195725
AT1G08437	0	0	0	0	0	0	0	0	0	0	0	0	268.031602920388	303.663155812373	299.381170016366
AT1G08440	0	0	0	0	2.42415317556463	1.36555922049515	0.724322488910807	0.814230189660273	4.59525403904771	0	1.18304356731182	0	157.234344570319	170.638510516923	147.048986449215
AT1G08443	0	0	0	0	0	0	0	0	0	0	1.18304356731182	0	3.25874289264909	7.33929077492141	1.76106570597862
AT1G08447	0	0	0	0	0	0	0	0	0	0	0	0	35.84617181914	25.6875177122249	32.5797155606045
AT1G08450	299.700878605487	295.909193356985	308.21478084994	327.344091606826	316.351989411184	285.401877083486	375.923371744709	381.873958950668	490.160430831756	348.315340457915	457.837860549674	469.967453353999	30.1433717570041	27.5223404059553	14.9690585008183
AT1G08453	0	0	0	0	0	0	0	0	0	0	0	0	15.4790287400832	14.6785815498428	22.0133213247328
AT1G08457	3.86710811103855	0.999693220800627	0	0	0	0	0.724322488910807	0	1.53175134634924	0	0	1.04903449409375	21690.1926934723	22474.7431755031	21956.9672221415
AT1G08460	724.115993791968	698.785561339638	670.536231692345	952.58263336104	1398.73638230079	1399.69820100753	667.101012286853	656.26953286618	611.934662866521	594.184992545856	569.043955876985	685.019524643218	0	0	0
AT1G08463	0	0	0	0	1.21207658778232	0	0	0	0	0	0	0	8.14685723162273	9.17411346865176	16.7301242067969
AT1G08465	176.920196080014	139.957050912088	147.827151943701	174.432491721284	163.630339350613	117.438092962583	175.286042316415	188.901404001183	176.917280503337	182.353325298556	176.273491529461	202.463657360093	350.314860959777	277.975638100148	289.695308633483
AT1G08470	142.116223080667	162.949994990502	110.145721056091	151.778921367871	138.176731007184	128.362566726544	113.718630758997	137.604902052586	117.944853668891	105.519059021074	107.656964625376	122.737035808969	284.325317383633	267.884113284631	274.726250132665
AT1G08473	0	0	0	0	0	0	0	0	0	0	0	0	15.4790287400832	5.50446808119106	8.80532852989311
AT1G08477	94.7441487204444	106.967174625667	83.0923860598583	89.4816028959836	862.998530501009	53.2568095993107	59.3944440906861	52.9249623279177	35.2302809660325	55.3206717197866	80.4469625772038	45.1084832460312	14.6643430169209	10.0915248155169	14.088525647829
AT1G08480	809.192372234816	749.76991560047	782.614333819596	976.368882232125	953.904274584683	1164.82201508236	809.792542602282	788.989053780804	771.236802886841	802.149739936905	1018.60051145548	811.952698428561	0	0	0
AT1G08487	0	0	0	0	0	0	0	0	0	0	0	0	1.62937144632454	3.6696453874607	0.880532852989311
AT1G08490	675.777142403986	648.800900299607	661.840516872127	794.007640887145	700.580267738179	781.099874123224	720.700876466252	698.609502728514	686.990478837633	809.320938122803	870.7200655415	768.942284170718	19.5524573558945	14.6785815498428	9.68586138288243
AT1G08493	0	0	0	0	0	0	0	0	0	0	0	0	13.8496572937586	13.7611702029776	9.68586138288243
AT1G08497	0	0	0	0	0	0	0	0	0	0	0	0	9.77622867794727	14.6785815498428	12.3274599418504
AT1G08500	60.9069527488571	32.9898762864207	23.1885728539139	23.7862488710842	41.2106039845987	36.870098953369	42.0107043568268	23.6126755001479	29.8691512538101	26.6358789761935	26.02695848086	37.7652417873749	13.0349715705964	5.50446808119106	6.16372997092518
AT1G08503	0	0	0	0	0	0	0	0	0	0	0	0	5.70280006213591	0.917411346865176	0
AT1G08507	4.83388513879818	12.9960118704081	4.83095267789874	2.26535703534136	2.42415317556463	1.36555922049515	3.62161244455403	4.07115094830136	7.65875673174619	1.02445688369975	8.28130497118274	16.7845519055	946.664810314561	874.293013562513	866.444327341482
AT1G08510	757.953189763555	753.768688483672	687.92766133278	639.963362483933	654.521357402451	641.812833632719	648.268627575172	734.435631073566	733.708894901285	722.242103008325	662.504397694619	632.56779993853	228.112002485436	208.252375738395	225.416410365264
AT1G08513	0.966777027759637	0	0.966190535579748	0	0	0	1.44864497782161	0.814230189660273	0	1.02445688369975	5.9152178365591	1.04903449409375	146.643430169209	134.859467989181	128.557796536439
AT1G08517	0	0	0	0	0	0	0	0	0	0	0	0	43.1783433276004	56.8795035056409	50.1903726203907
AT1G08520	3553.87235404443	3536.91461519262	3204.85400651802	3814.86124751484	4028.94257778842	4027.03414124019	3579.60174019721	3869.22186126562	3680.79848527722	3938.01226094184	3883.93203148471	3825.8287999599	46.4370862202495	34.8616311808767	39.623978384519
AT1G08530	111.179358192358	124.961652600078	114.01048319841	143.850171744176	143.025037358313	113.341415301097	110.097018314443	102.593003897194	118.710729342066	107.567972788474	127.768705269677	111.197656373937	0	0	0
AT1G08537	0	0	0	0	0	0	0	0	0	0	0	0	0	0	1.76106570597862
AT1G08540	1659.9561566633	1628.50025668422	1579.72152567289	1885.90973192168	1902.96024281824	1861.25721753488	1772.41713036474	1899.59903247742	1653.525578384	1736.45441787108	1752.08752318881	1705.73008739643	1.62937144632454	2.75223404059553	7.04426282391449
AT1G08543	5.80066216655782	9.99693220800627	7.72952428463798	0	0	0	7.24322488910807	5.69961132762191	1.53175134634924	7.17119818589826	5.9152178365591	6.29420696456249	4.07342861581136	3.6696453874607	5.28319711793587
AT1G08547	3.86710811103855	9.99693220800627	5.79714321347849	0	0	0	4.34593493346484	6.51384151728218	8.42463240492081	6.14674130219851	5.9152178365591	8.39227595274999	57.8426863445213	62.383971586832	56.3541025913159
AT1G08550	1072.15572378544	1087.66622423108	935.272438441196	803.069069028511	919.966130126778	962.719250449078	1045.19735149829	1027.55849935126	919.816683482717	916.888910911277	1086.03399479225	1120.36883969212	24.4405716948682	31.191985793416	44.9071755024549
AT1G08553	0	0	0	0	0	0	0	0	0	0	0	0	611.828978094867	604.574077584151	571.465821590063
AT1G08557	0	0	0	0	0	0	0	0	0	0	0	0	912.448009941745	666.958049170983	787.196370572444
AT1G08560	914.571068260617	859.736169888539	854.112433452497	1120.2190539763	1250.86303859135	1396.96708256654	755.468355933971	815.044419849933	753.621662403825	644.383379847143	687.348312608167	695.509869584155	49.6958291128986	50.4576240775847	42.2655769434869
AT1G08563	0	0	0	0	0	0	0	0	0	0	0	0	0	0	0.880532852989311
AT1G08567	1.93355405551927	1.99938644160125	0	0	0	0	1.44864497782161	2.44269056898082	0	5.12228441849876	4.73217426924728	1.04903449409375	254.181945626629	260.54482250971	228.938541777221
AT1G08570	1134.02945356205	1157.64474968713	1052.18149324635	1796.4281290257	1621.75847445274	2246.34491771452	1100.97018314443	1072.34115978258	1114.34910446907	1368.67439662287	1501.2822869187	1642.78801775081	0.814685723162272	1.83482269373035	3.52213141195725
AT1G08573	0	0	0	0	0	0	0	0	0	0	0	1.04903449409375	30.1433717570041	56.8795035056409	29.9381170016366
AT1G08577	0	0	0	0	0	0	0	0	0.765875673174619	0	1.18304356731182	2.0980689881875	0	0.917411346865176	1.76106570597862
AT1G08580	214.624500162639	239.92637299215	296.620494422983	304.690521253412	305.443300121144	348.217601226262	247.718291207496	262.182121070608	249.675469454926	292.994668738129	275.649151183654	268.552830488	0	0	0
AT1G08583	0	0	0	0	0	0	0	0	0	0	0	0	254.181945626629	187.151914760496	176.987103450852
AT1G08590	52.2059594990204	60.9812864688382	39.6138119587697	47.5724977421685	55.7555230379865	53.2568095993107	42.0107043568268	48.8538113796164	42.8890376977787	39.9538184642903	43.7726119905373	40.9123452696562	529.545720055477	486.228013838543	482.532003438143
AT1G08592	55.1062905822993	42.9868084944269	53.1404794568861	57.7666044012046	19.3932254045171	45.0634542763398	57.2214766239537	64.3241849831615	44.4207890441279	32.782620278392	24.8439149135482	48.2555867283124	114.056001242718	144.950992804698	107.425008064696
AT1G08597	0	0	0	0	1.21207658778232	0	0	0	0	0	0	0	2.44405716948682	1.83482269373035	6.16372997092518
AT1G08600	460.185865213587	506.844462945918	554.593367422775	476.857655939356	568.463919669906	456.096779645379	494.712259926081	483.652732658202	492.45805785128	459.981140781188	451.922642713115	440.594487519374	92.8741724404991	101.832659502035	106.544475211707
AT1G08610	87.0099324983673	59.9815932480376	88.8895292733368	81.5528532722888	76.3608250302859	65.546842583767	67.361991468705	84.6799397246684	92.6709564541289	66.5896974404838	62.7013090675265	62.9420696456249	184.118973434674	134.859467989181	153.21271642014
AT1G08613	0	0	0	0	0	0	0	0	0	0	0	0	82.2832580393895	81.6496098710007	69.5620953861556
AT1G08620	383.810480020576	375.884651021036	414.495739763712	404.366230808432	489.678941464056	475.214608732311	424.452978501733	434.798921278586	451.100771499851	354.462081760114	313.506545337632	412.270556178843	136.0525157681	99.9978368083042	132.960460801386
AT1G08623	0	0	0	0	0	0	0	0	0	0	0	0	33.4021146496532	42.2009219557981	38.7434455315297
AT1G08627	0	0	0	0	0	0	0	0	0	0	0	0	0	0	3.52213141195725
AT1G08630	16.4352094719138	13.9957050912088	18.3576201760152	18.1228562827309	15.7569956411701	13.6555922049515	26.7999320896998	36.6403585347123	23.7421458684132	96.2989470677766	72.165657606021	39.8633107755624	96.1329153331481	104.58489354263	98.6196795348029
AT1G08633	15.4684324441542	8.99723898720564	18.3576201760152	2.26535703534136	6.06038293891158	1.36555922049515	4.34593493346484	17.913064172526	2.29762701952386	7.17119818589826	5.9152178365591	13.6374484232187	833.423494795005	802.734928507029	800.404363367284
AT1G08640	1031.55108861953	960.705185189402	1013.53387182316	1219.89476353132	1129.65537981312	1253.58336441454	1115.45663292264	1163.53494102453	1094.43633696653	1082.85092607064	1204.33835152343	1138.20242609172	33.4021146496532	43.1183333026633	50.1903726203907
AT1G08645	44.4717432769433	45.9858881568288	43.4785741010886	9.06142814136543	0	15.0211514254466	24.6269646229674	33.3834377760712	23.7421458684132	45.0761028827891	42.5895684232255	45.1084832460312	0	0	0
AT1G08647	0.966777027759637	1.99938644160125	1.9323810711595	0	0	0	0	0.814230189660273	2.29762701952386	1.02445688369975	1.18304356731182	2.0980689881875	0	0	0
AT1G08650	688.345243764861	769.763780016482	691.792423475099	1085.10601992851	1105.41384805747	950.429217464622	735.187326244469	733.621400883906	782.724937984461	1098.21777932613	921.590938935908	960.915596589874	0	0	0
AT1G08653	0	0	0	0	0	0	0	0	0	0	0	0	278.622517321497	286.232340221935	263.279323043804
AT1G08657	48.3388513879818	49.9846610400313	40.5800024943494	23.7862488710842	81.2091313814152	13.6555922049515	22.453997156235	24.4269056898082	9.95638375127005	28.684792743593	26.02695848086	43.0104142578437	137.681887214424	147.703226845293	144.407387890247
AT1G08660	307.435094827565	295.909193356985	234.784300145879	278.638915346987	269.081002487674	273.111844099029	267.274998408088	307.779011691583	282.608123401434	294.019125621829	299.31002252989	242.326968135656	336.465203666019	296.323865037452	298.500637163377
AT1G08663	1.93355405551927	1.99938644160125	0	0	0	0	0	0	0	0	0	0	0	0	0
AT1G08667	2.90033108327891	2.99907966240188	0.966190535579748	0	0	0	0.724322488910807	0.814230189660273	3.8293783658731	2.0489137673995	1.18304356731182	1.04903449409375	460.297433586684	448.614148617071	405.045112375083
AT1G08670	12.5681013608753	6.99785254560439	11.594286426957	24.9189273887549	21.8173785800817	20.4833883074272	18.1080622227702	14.6561434138849	10.7222594244447	7.17119818589826	16.5626099423655	7.34324145865624	61.1014292371704	77.0625531366748	75.7258253570808
AT1G08673	0	0	0	0	0	0	0	0	0	0	0	0	57.8426863445213	66.9710283211579	70.4426282391449
AT1G08677	0	0	0	0	0	0	0	0	0	0	0	0	5294.64251483161	5558.5953506561	5679.43690178106
AT1G08680	503.690831462771	556.829123985949	494.689554216831	386.243374525701	389.076584678123	379.625463297651	477.328520192222	570.775362951851	554.493987378424	501.983873012878	539.46786669419	503.536557164999	390.234461394728	308.250212546699	356.615805460671
AT1G08695	0	0	1.9323810711595	0	0	0	0	0	0	0	0	0	82.2832580393895	94.4933687271132	92.4559495638777
AT1G08697	3.86710811103855	2.99907966240188	2.89857160673924	1.13267851767068	0	0	3.62161244455403	0.814230189660273	3.8293783658731	4.097827534799	2.36608713462364	12.588413929125	199.598002174757	222.013545941373	232.460673189178
AT1G08700	412.813790853365	363.888332371428	390.340976374218	388.508731561043	406.045656907076	460.193457306864	407.793561256784	419.32854767504	404.382355436199	347.290883574216	306.408283933761	348.279452039124	79.0245151467404	51.3750354244499	74.8452925040915
AT1G08703	0	0	0	0	0	0	0	0	0	0	0	0	792.689208636891	801.817517160164	783.674239160487
AT1G08707	4.83388513879818	3.99877288320251	3.86476214231899	0	3.63622976334695	0	1.44864497782161	2.44269056898082	2.29762701952386	1.02445688369975	1.18304356731182	2.0980689881875	224.853259592787	252.288120387923	240.385468866082
AT1G08710	91.8438176371655	86.9733102096545	106.280958913772	99.6757095550197	113.935199251538	105.148059978126	87.6430211582076	96.0791623799122	94.2027078004781	103.470145253675	125.402618135053	96.5111734566248	751.954922478777	778.882233488535	743.169727922979
AT1G08713	0.966777027759637	0	0	0	0	0	0	0	0	0	0	1.04903449409375	347.87080379029	330.268084871463	261.518257337826
AT1G08717	0	0	0	0	0	0	0	0	0	0	0	0	2.44405716948682	1.83482269373035	9.68586138288243
AT1G08720	428.282223297519	450.861642581083	384.54383316074	415.693015985139	373.319589036953	378.259904077156	447.631298146878	483.652732658202	418.933993226517	521.448553803173	485.047862597846	493.046212224062	287.584060276282	311.002446587295	272.084651573697
AT1G08723	1.93355405551927	0	0	0	3.63622976334695	1.36555922049515	0	0	0.765875673174619	0	2.36608713462364	1.04903449409375	649.304521360331	529.346347141207	619.895128504475
AT1G08727	3.86710811103855	2.99907966240188	11.594286426957	1.13267851767068	0	5.46223688198059	4.34593493346484	2.44269056898082	0.765875673174619	1.02445688369975	9.46434853849456	7.34324145865624	0	0.917411346865176	21.1327884717435
AT1G08730	13.5348783886349	9.99693220800627	11.594286426957	6.79607110602407	6.06038293891158	13.6555922049515	14.4864497782161	15.4703736035452	11.4881350976193	13.3179394880968	1.18304356731182	13.6374484232187	142.570001553398	171.555921863788	128.557796536439
AT1G08733	12.5681013608753	10.9966254288069	14.4928580336962	0	0	0	7.24322488910807	2.44269056898082	3.06350269269848	8.19565506959801	2.36608713462364	6.29420696456249	0	0	0
AT1G08737	0	0	0	0	0	0	0	0	0	0	0	0	213.447659468515	219.261311900777	165.540176361991
AT1G08743	0	0	0	0	0	0	0	0	0	0	0	0	9.77622867794727	6.42187942805623	7.9247956769038
AT1G08747	67.6743919431746	62.9806729104395	50.2419078501469	2.26535703534136	4.84830635112926	0	33.3188344898971	42.3399698623342	13.0198864439685	37.9049046968908	49.6878298270964	56.6478626810624	68.4336007456309	51.3750354244499	44.9071755024549
AT1G08750	86.0431554706077	109.966254288069	114.01048319841	80.4201747546182	86.0574377325444	90.1269085526797	116.61592071464	106.664154845496	107.988469917621	99.3723177188759	91.0943546830102	90.2169664920624	3.25874289264909	1.83482269373035	2.64159855896793
AT1G08753	8.70099324983673	7.99754576640501	8.69571482021773	0	0	0	2.17296746673242	2.44269056898082	1.53175134634924	3.07337065109925	2.36608713462364	5.24517247046874	0	0	0
AT1G08757	0	0	0	0	3.63622976334695	0	0	1.62846037932055	3.06350269269848	0	1.18304356731182	2.0980689881875	0	0	0
AT1G08760	240.72747991215	273.915942499372	256.040491928633	217.47427539277	227.870398503075	195.274968530806	242.64803378512	276.838264484493	271.119988303815	249.967479622739	224.778277789246	202.463657360093	180.045544818862	238.526950184946	216.611081835371
AT1G08763	0	0	0	0	0	0	0	0	0	0	0	0	118.12942985853	122.933120479934	123.274599418504
AT1G08767	0	0	0	0	0	0	0	0	0	0	0	0	160.493087462968	160.546985701406	137.363125066333
AT1G08770	129.548121719791	107.966867846468	109.179530520511	114.400530284738	129.692194892708	148.845955033971	153.556367649091	87.9368604833094	112.583723956669	116.788084741772	118.304356731182	76.5795180688436	743.808065247155	738.516134226467	762.541450688744
AT1G08773	0	0	0	0	0	0	0	0	0	0	0	0	57.0280006213591	48.6228013838543	75.7258253570808
AT1G08780	175.953419052254	191.94109839372	162.320009977398	207.280168733734	196.356407220735	225.317271381699	201.361651917204	197.857936087446	170.79027511794	183.377782182255	195.20218860645	217.150140277406	0	0	0
AT1G08783	0	0	0	0	0	0	0	0	0	0	0	0	124.646915643828	148.620638192159	152.332183567151
AT1G08787	0	0	0	0	0	0	0	0	0	0	0	0	157.234344570319	118.346063745608	135.602059360354
AT1G08790	0	0	0	0	0	0	0	0	0	0	0	0	26.0699431411927	24.7701063653598	14.088525647829
AT1G08793	0	0	0	0	0	0	0	0	0	0	0	0	49.6958291128986	50.4576240775847	54.5930368853373
AT1G08797	45.4385203047029	51.9840474816326	41.5461930299291	0	2.42415317556463	0	41.286381867916	53.739192517578	15.3175134634924	44.0516459990893	46.138699125161	35.6671727991874	81.4685723162272	77.97996448354	81.0090224750166
AT1G08800	124.714236580993	140.956744132888	157.489057299499	120.063922873092	117.571429014885	143.38371815199	137.621272893053	162.031807742394	155.472761654448	147.521791252764	91.0943546830102	135.325449738094	31.7727432033286	34.8616311808767	30.8186498546259
AT1G08803	2.90033108327891	4.99846610400313	1.9323810711595	0	0	1.36555922049515	4.34593493346484	0.814230189660273	0.765875673174619	5.12228441849876	3.54913070193546	8.39227595274999	259.884745688765	305.497978506104	277.367848691633
AT1G08807	0	0	0	0	0	0	0	0	0	0	0	0	9.77622867794727	13.7611702029776	13.2079927948397
AT1G08810	91.8438176371655	67.9791390144426	54.1066699924659	43.0417836714858	73.9366718547213	42.3323358353495	47.8052842681132	87.1226302936492	55.1430484685726	84.0054644633796	63.8843526348383	83.9227595274999	239.517602609708	247.701063653598	235.102271748146
AT1G08813	0	0	0	0	0	0	0	0	0	0	0	0	51.3252005592232	52.292446771315	46.6682412084335
AT1G08817	0	0	0	0	0	0	0	0	0	0	0	0	349.500175236615	202.747907657204	272.084651573697
AT1G08820	506.59116254605	567.825749414756	555.559557958355	620.707827683532	602.402064127811	562.610398844	601.187665795969	583.803045986416	555.259863051599	697.655137799531	702.727878983221	664.038834761343	37.4755432654645	17.4308155904383	20.2522556187542
AT1G08823	0	0	0	0	0	0	0	0	0	0	0	0	826.906009009707	717.415673248568	691.218289596609
AT1G08827	0	0	0	0	0	0	0	0	0	0	0	0	454.594633524548	477.971311716757	414.730973757966
AT1G08830	119.880351442195	128.960425483281	148.793342479281	87.2162458606422	56.9675996257688	49.1601319378253	120.237533159194	87.1226302936492	100.329713185875	75.8098093937816	117.12131316387	91.2660009861561	333.206460773369	307.332801199834	301.142235722344
AT1G08833	1.93355405551927	0.999693220800627	0	0	0	0	0	0	0.765875673174619	0	0	0	160.493087462968	149.538049539024	174.345504891884
AT1G08840	91.8438176371655	86.9733102096545	116.909054805149	78.1548177192768	81.2091313814152	60.0846057017865	89.0916661360292	92.8222416212711	111.817848283494	78.8831800448808	76.8978318752683	92.3150354802499	146.643430169209	136.694290682911	128.557796536439
AT1G08845	58.9733986933379	76.9763780016482	71.4980996329013	79.2874962369475	77.5729016180682	64.1812833632719	68.8106364465266	78.1660982073862	63.5676808734934	85.0299213470793	98.1926160868811	69.2362766101874	7489.40585303077	7983.31354042076	6692.93021557176
AT1G08847	1.93355405551927	0.999693220800627	1.9323810711595	0	0	0	2.89728995564323	3.25692075864109	3.8293783658731	2.0489137673995	0	1.04903449409375	201.227373621081	216.509077860182	198.119891922595
AT1G08853	0	0	0	0	0	0	0	0	0	0	0	0	140.940630107073	173.390744557518	162.898577803023
AT1G08857	24.1694256939909	12.9960118704081	19.323810711595	1.13267851767068	4.84830635112926	5.46223688198059	19.5567072005918	22.7984453104876	24.5080215415878	19.4646807902953	18.9286970769891	15.7355174114062	1314.90275718391	1338.50315507629	1156.13963597497
AT1G08860	0.966777027759637	3.99877288320251	0.966190535579748	5.66339258835339	1.21207658778232	0	5.79457991128645	4.07115094830136	6.12700538539695	9.22011195329776	8.28130497118274	8.39227595274999	0	0	0
AT1G08867	0	0	0	0	0	0	0	0	0	0	0	0	262.328802858252	299.993510424913	276.487315838644
AT1G08870	0	0	0	0	0	0	0	0	0	0	0	0	307.136517632177	337.607375646385	305.544899987291
AT1G08877	0	0	0.966190535579748	0	0	0	0	0	0	0	0	0	108.353201180582	114.676418358147	88.0532852989311
AT1G08880	584.90010179458	505.844769725117	533.337175640021	583.329436600399	524.829162509743	626.791682207272	571.490443750626	563.447291244909	539.942349588106	493.78821794328	556.030476636555	479.408763800843	0	0	2.64159855896793
AT1G08883	0	0	0	0	0	0	0	0	0	0	0	0	584.944349230512	548.611985425375	521.275448969672
AT1G08887	0	0	0	0	0	0	0	0	0	0	0	0	0	0.917411346865176	2.64159855896793
AT1G08890	103.445141970281	81.9748441056514	117.875245340729	66.82803254257	92.117820671456	103.782500757631	112.994308270086	142.490283190548	122.540107707939	116.788084741772	120.670443865806	148.962898161312	46.4370862202495	45.8705673432588	51.0709054733801
AT1G08893	0	0	0	0	0	0	0	0	0	0	0	0	1085.97606897531	1221.99191402441	1287.33903107037
AT1G08897	0	0	0	0	0	0	0	0	0	0	0	0	515.696062761719	465.127552860644	488.695733409068
AT1G08900	178.853750135533	190.94140517292	138.165246587904	122.329279908433	110.298969488191	170.694902561893	157.902302582556	183.201792673561	158.536264347146	137.277222415767	154.978707317848	170.992622537281	0	0.917411346865176	0
AT1G08903	2.90033108327891	0	0	0	0	0	0	0.814230189660273	0	1.02445688369975	0	0	111.611944073231	168.803687823192	121.513533712525
AT1G08907	0	0	0	0	0	0	0	0	0	0	0	1.04903449409375	376.38480410097	325.681028137138	307.30596569327
AT1G08910	343.205844854671	324.900296760204	312.079542992258	253.719987958232	269.081002487674	271.746284878534	346.226149699366	322.435155105468	340.814674562705	265.334332878236	231.876539193117	305.269037781281	682.706636009984	773.377765407344	748.452925040915
AT1G08913	0	0	0	0	1.21207658778232	0	0	0	0	0	0	0	0.814685723162272	4.58705673432588	49.3098397674014
AT1G08920	260.063020467342	240.926066212951	225.122394790081	117.798565837751	90.9057440836737	122.900329844563	149.934755204537	126.205679397342	126.369486073812	139.326136183166	162.076968721719	174.139726019562	2.44405716948682	0.917411346865176	0
AT1G08923	0	0	0	0	0	0	0	0	0	0	0	0	430.15406182968	359.625247971149	367.182199696543
AT1G08930	756.019635708036	659.797525728414	1257.98007732483	1304.84565235662	1304.19440845377	749.692012051835	867.014019226235	771.075989608278	999.467753492878	2199.50892930337	1870.39187991999	1466.55022274306	14.6643430169209	20.1830496310339	18.4911899127755
AT1G08933	0	0	0.966190535579748	0	0	0	0	0	0	0	0	0	21.9965145253814	30.2745744465508	22.8938541777221
AT1G08937	0.966777027759637	0.999693220800627	0	0	0	0	0	0.814230189660273	0.765875673174619	0	1.18304356731182	0	21.1818288022191	19.2656382841687	20.2522556187542
AT1G08940	86.0431554706077	90.972083092857	89.8557198089165	86.0835673429715	149.085420297225	75.1057571272331	89.0916661360292	84.6799397246684	92.6709564541289	100.396774602576	132.500879538924	138.472553220375	0	0.917411346865176	0
AT1G08947	0	0	0	0	0	0	0	0	0	0	0	0	554.800977473507	583.473616606252	577.629551560988
AT1G08953	0	0	0	0	0	0	0	0	0	0	0	0	20.3671430790568	33.9442198340115	16.7301242067969
AT1G08960	45.4385203047029	64.9800593520407	46.3771457078279	37.3783910831324	26.665684931211	25.9456251894078	51.4268967126673	40.7115094830136	42.8890376977787	33.8070771620918	40.2234812886019	34.6181383050937	89.61542954785	73.3929077492141	75.7258253570808
AT1G08963	0	1.99938644160125	5.79714321347849	0	0	0	2.89728995564323	2.44269056898082	0	0	3.54913070193546	0	66.8042292993063	44.0357446495285	19.3717227657649
AT1G08967	0	0	0	0	0	0	0	4.07115094830136	1.53175134634924	0	0	0	11.4056001242718	3.6696453874607	0.880532852989311
AT1G08970	388.644365159374	447.862562918681	404.833834407914	482.521048527709	429.07511207494	488.870200937262	365.058534411046	450.269294882131	456.461901212073	464.078968315987	528.820474588384	499.340419188624	212.632973745353	217.426489207047	203.403089040531
AT1G08973	114.079689275637	114.964720392072	142.030008730223	74.7567821662648	53.3313698624219	47.7945727173301	139.794240359786	132.719520914624	176.917280503337	169.035385810459	152.612620183225	212.954002301031	703.073779089041	657.783935702331	626.93939132839
AT1G08977	0	0	0	0	0	0	0	0	0	0	0	0	388.605089948404	335.772552952655	319.63342563512
AT1G08980	941.640825037886	987.696902151019	869.571482021773	848.376209735338	854.513994386533	853.474512809467	896.711241271579	894.024748246979	876.927645784939	1371.74776727397	1470.52315416859	1328.07766952269	0	0	0
AT1G08985	0	0	0	0	0	0	0	0	0	0	0	0	1.62937144632454	0	3.52213141195725
AT1G08987	0	0	0	0	0	0	0	0	0	0	0	0	138.496572937586	117.428652398743	128.557796536439
AT1G08990	45.4385203047029	42.9868084944269	53.1404794568861	65.6953540248993	60.6038293891158	62.8157241427767	46.3566392902916	45.5968906209753	53.6112971222233	39.9538184642903	29.5760891827955	37.7652417873749	57.8426863445213	67.888439668023	79.247956769038
AT1G08993	0	0	0	0	0	0	0	0	0	0	0	0	1916.14082087766	1748.58602712503	1710.87533335823
AT1G08997	0	0	0	0	0	0	0	0	0	0	0	0	277.807831598335	296.323865037452	319.63342563512
AT1G09000	89.9102635816462	85.9736169888539	72.4642901684811	63.429996989558	72.7245952669389	103.782500757631	85.4700536914752	75.7234076384054	65.8653078930172	94.2500333003771	65.0673962021501	68.1872421160936	69.2482864687932	79.8147871772703	83.6506210339846
AT1G09003	5.80066216655782	0	0.966190535579748	0	0	0	0	0	0	2.0489137673995	0	1.04903449409375	36.6608575423023	43.1183333026633	44.9071755024549
AT1G09007	0	0	0	0	0	0	0	0	0	0	0	0	5.70280006213591	1.83482269373035	13.2079927948397
AT1G09010	1327.38485911398	1471.54842101852	1239.62245714882	1170.05690875381	1286.01325963704	1358.73142439267	1383.45595381964	1490.0412470783	1354.06819017273	1322.57383685638	1311.99531614881	1343.81318693409	1074.57046885104	1033.92258791705	928.962159903724
AT1G09013	0	0	0	0	0	0	0	0	0	0	0	0	83.9126294857141	88.9889006459221	85.4116867399632
AT1G09020	773.42162220771	752.768995262872	826.092907920684	818.9265682759	730.882182432736	741.498656728865	756.192678422882	699.423732918174	762.046294808746	819.565506959801	727.571793896769	824.541112357686	1414.2944154097	1420.15276494729	1399.16670340002
AT1G09023	102.478364942522	84.9739237680533	88.8895292733368	116.66588732008	151.509573472789	111.975856080602	94.8862460473157	100.964543517874	81.1828213565096	82.9810075796798	78.0808754425801	71.3343455983749	12.2202858474341	17.4308155904383	13.2079927948397
AT1G09027	175.953419052254	175.94600686091	148.793342479281	1.13267851767068	0	0	150.659077693448	144.118743569868	157.770388673972	153.668532554963	136.050010240859	173.090691525468	357.647032468238	439.440035148419	404.164579522094
AT1G09033	0	0	0	0	0	0	0	0	0	0	0	0	17.92308590957	15.595992896708	18.4911899127755
AT1G09040	56.0730676100589	60.9812864688382	57.9714321347849	56.6339258835339	52.1192932746396	28.6767436303981	37.6647694233619	70.8380265004437	53.6112971222233	58.3940423708858	46.138699125161	51.4026902105937	0	0	0
AT1G09043	3.86710811103855	4.99846610400313	5.79714321347849	0	0	0	2.17296746673242	4.07115094830136	5.36112971222233	1.02445688369975	2.36608713462364	4.19613797637499	462.741490756171	465.127552860644	473.72667490825
AT1G09047	0	0	0	0	0	0	0.724322488910807	0	0	0	0	0	392.678518564215	448.614148617071	388.314988168286
AT1G09050	64.7740608598957	80.9751508848507	85.0247671310178	71.3587466132527	81.2091313814152	72.3746386862428	86.194376180386	74.0949472590848	82.7145727028588	53.2717579523871	63.8843526348383	66.0891731279062	1136.48658381137	1105.48067297254	965.944539729275
AT1G09053	12.5681013608753	5.99815932480376	10.6280958913772	5.66339258835339	0	4.09667766148544	6.51890240019726	7.32807170694245	0.765875673174619	3.07337065109925	1.18304356731182	4.19613797637499	537.6925772871	633.931240683837	521.275448969672
AT1G09057	0	0	0	0	0	0	0	0	0	0	0	0	82.2832580393895	117.428652398743	111.827672329643
AT1G09060	739.584426236122	797.7551901989	783.580524355175	762.292642392366	769.668633241771	738.767538287874	827.176282336141	819.929800987895	815.657591930969	895.375316353582	870.7200655415	902.169664920624	958.885096161995	873.375602215648	898.143510049098
AT1G09063	0	0	0	0	0	0	0	0	0	0	0	0	26.0699431411927	22.0178723247642	27.2965184426687
AT1G09067	0.966777027759637	0	0	0	1.21207658778232	0	0	0.814230189660273	0	0	0	1.04903449409375	0	0	0
AT1G09070	3244.50370516134	3426.94836090455	3647.36927181355	3984.76302516545	3462.90281129408	1881.74060584231	2776.32809999512	2882.37487139737	2716.56101275037	3925.71877833745	3979.75856043696	3154.4467237399	6.51748578529818	5.50446808119106	8.80532852989311
AT1G09073	0	0	0	0	0	0	0	0	0	0	0	0	121.388172751179	139.446524723507	113.588738035621
AT1G09077	0	0	0	0	0	0	0	0	0	0	0	0	48.8811433897363	77.0625531366748	59.8762340032732
AT1G09080	1.93355405551927	2.99907966240188	11.594286426957	6.79607110602407	4.84830635112926	2.73111844099029	27.5242545786106	24.4269056898082	24.5080215415878	18.4402239065955	10.6473921058064	48.2555867283124	162.937144632454	104.58489354263	171.703906332916
AT1G09083	20.3023175829524	13.9957050912088	16.4252391048557	0	0	0	7.24322488910807	16.2846037932055	14.5516377903178	9.22011195329776	9.46434853849456	11.5393794350312	0	0	5.28319711793587
AT1G09087	0	0	0	0	0	0	0	0	0	0	0	0	1248.0985278846	1370.61255221657	1058.40048929315
AT1G09090	35.7707500271066	50.984354260832	62.8023848126836	81.5528532722888	96.9661270225853	118.803652183078	49.9782517348456	56.9961132762191	35.2302809660325	67.6141543241836	60.3352219329028	55.5988281869687	0.814685723162272	3.6696453874607	29.0575841486473
AT1G09097	0	0	0	0	0	0	0	0.814230189660273	0	0	0	0	144.199372999722	144.033581457833	129.438329389429
AT1G09100	352.873615132268	314.903364552197	370.050975127043	362.457125654617	334.533138227919	335.927568241806	444.009685702324	427.470849571643	457.993652558422	580.867053057759	587.972652953975	531.86048850553	1081.08795463634	1050.43599216063	1082.17487632386
AT1G09103	0	0	0	0	0	0	0	0	0	0	0	1.04903449409375	581.685606337863	470.632020941835	483.412536291132
AT1G09107	0	0	0	0	0	0	0	0	0	0	0	0	643.601721298195	573.382091790735	564.421558766149
AT1G09110	0.966777027759637	0	0	0	0	0	0	0	0	0	0	0	46.4370862202495	68.8058510148882	69.5620953861556
AT1G09113	0	0	0	0	0	0	0	0	0	0	0	0	274.549088705686	388.06499972397	331.080352723981
AT1G09123	0	0	0	0	0	0	0	0	0	0	0	0	44.807714773925	3.6696453874607	0.880532852989311
AT1G09127	0	0	0.966190535579748	0	0	0	0	0	0.765875673174619	0	0	0	133.608458598613	171.555921863788	133.840993654375
AT1G09130	3609.94542165448	3810.83055769199	3330.45877614339	2807.91004530561	2892.01473844861	2627.33594023266	3682.45553362254	3801.64075552381	3860.01339280008	3778.19698708468	3517.18852561804	3557.2759694719	538.507263010262	523.841879060016	487.815200556079
AT1G09133	0	0	0	0	0	0	0	0	0	0	1.18304356731182	0	526.286977162828	474.301666329296	453.474419289495
AT1G09140	2007.99588665677	2171.33367557896	1892.76725920073	2067.13829474899	1924.77762139832	2156.21800916184	2280.16719509122	2215.5203460656	2283.07538173354	2146.23717135098	2261.9793007002	2306.82685251215	611.828978094867	569.712446403274	528.319711793587
AT1G09143	10.634547305356	2.99907966240188	1.9323810711595	0	0	0	1.44864497782161	7.32807170694245	3.06350269269848	8.19565506959801	3.54913070193546	5.24517247046874	0.814685723162272	0	1.76106570597862
AT1G09150	551.062905822993	582.821147726765	526.573841890963	562.941223282327	559.97938355543	619.963886104797	552.658059038945	567.51844219321	546.835230646678	638.236638544945	577.325260848168	552.841178387405	0	0	0
AT1G09153	0	0	0	0	0	0	0	0	0	0	0	0	33.4021146496532	55.0446808119106	47.5487740614228
AT1G09155	3.86710811103855	7.99754576640501	7.72952428463798	3.39803555301203	7.2724595266939	8.19335532297088	10.1405148447513	8.956532086263	13.0198864439685	7.17119818589826	7.09826140387092	8.39227595274999	141.755315830235	107.337127583226	139.124190772311
AT1G09157	40.6046351659048	29.9907966240188	33.8166687452912	23.7862488710842	27.8777615189933	8.19335532297088	34.7674794677187	39.8972792933534	38.293783658731	30.7337065109925	31.9421763174191	33.5691038109999	942.591381698749	1195.38698496532	1132.36524894425
AT1G09160	439.883547630635	491.849064633908	503.385269037049	559.543187729315	556.343153792083	464.29013496835	439.66375076886	444.569683554509	453.398398519374	645.407836730843	487.41394973247	582.21414422203	77.3951437004159	79.8147871772703	83.6506210339846
AT1G09163	0	0	0.966190535579748	0	0	0	0	0	0	0	0	0	223.223888146463	255.957765775384	185.792431980745
AT1G09167	2.90033108327891	2.99907966240188	3.86476214231899	0	0	0	4.34593493346484	0	3.06350269269848	2.0489137673995	1.18304356731182	0	11.4056001242718	17.4308155904383	44.0266426494656
AT1G09170	25.1362027217506	32.9898762864207	27.0533349962329	33.9803555301203	20.6053019922994	45.0634542763398	28.2485770675215	28.4980566381095	19.9127675025401	14.3423963717965	28.3930456154837	20.980689881875	0	0	0
AT1G09173	0	0	0	0	0	0	0	0	0	0	0	0	8.961542954785	0	5.28319711793587
AT1G09176	0	0	0	0	0	0	2.89728995564323	4.88538113796164	2.29762701952386	0	3.54913070193546	1.04903449409375	0	0	0
AT1G09177	0	0	0	0	0	0	0	0	0	0	0	0	254.996631349791	239.444361531811	234.221738895157
AT1G09180	37.7043040826258	29.9907966240188	27.0533349962329	20.3882133180722	14.5449190533878	10.9244737639612	18.1080622227702	18.7272943621863	16.8492648098416	8.19565506959801	8.28130497118274	19.9316553877812	468.444290818307	472.466843635566	403.284046669105
AT1G09183	0	0	0	0	0	0	0	0	0	0	0	0	3.25874289264909	0	4.40266426494656
AT1G09187	0	0	0	0	0	0	0	0	0	0	0	0	14.6643430169209	22.0178723247642	23.7743870307114
AT1G09190	40.6046351659048	40.9874220528257	48.3095267789874	61.1646399542166	61.8159059768981	45.0634542763398	36.2161244455403	41.5257396726739	46.7184160636518	47.1250166501885	44.9556555578492	50.3536557164999	0.814685723162272	0	1.76106570597862
AT1G09193	70.5747230264535	87.9730034304551	57.0052415992051	5.66339258835339	13.3328424656055	5.46223688198059	34.0431569788079	56.9961132762191	17.6151404830162	38.9293615805905	52.0539169617201	47.2065522342187	2.44405716948682	3.6696453874607	1.76106570597862
AT1G09195	57.0398446378186	66.979445793642	58.9376226703646	58.8992829188753	39.9985273968164	34.1389805123787	47.0809617792024	50.4822717589369	70.4605619320649	85.0299213470793	54.4200040963437	70.2853111042811	536.063205840775	481.640957104217	468.443477790314
AT1G09197	0	0	0	0	0	0	0	0	0	0	0	0	76.5804579772536	73.3929077492141	75.7258253570808
AT1G09200	626.471513988245	667.795071494819	580.680511883428	656.953540248993	656.945510578015	611.770530781826	630.884887841312	567.51844219321	604.275906134774	518.375183152074	490.963080434405	496.193315706343	0	0	0
AT1G09210	1369.92304833541	1360.58247350965	1523.68247460926	1324.10118715702	1321.16348068272	1431.10606307891	1471.09897497785	1445.25858664698	1538.64422740781	1237.5439155093	1227.99922286967	1383.67649770965	0	5.50446808119106	1.76106570597862
AT1G09213	0	0	0	0	0	0	0	0	0	0	0	0	14.6643430169209	15.595992896708	17.6106570597862
AT1G09217	3.86710811103855	0	0	0	0	0	0	0	0	0	1.18304356731182	0	333.206460773369	353.203368543093	404.164579522094
AT1G09220	8.70099324983673	7.99754576640501	7.72952428463798	10.1941066590361	4.84830635112926	9.55891454346603	13.0378048003945	17.913064172526	10.7222594244447	7.17119818589826	7.09826140387092	7.34324145865624	197.968630728432	169.721099170058	176.987103450852
AT1G09223	7.7342162220771	6.99785254560439	10.6280958913772	0	0	0	2.17296746673242	3.25692075864109	3.06350269269848	3.07337065109925	1.18304356731182	2.0980689881875	687.594750348958	861.4492547064	910.470969990948
AT1G09227	0	0	0	0	0	0	0	0	0	0	0	0	32.5874289264909	149.538049539024	88.0532852989311
AT1G09230	349.973284048989	327.899376422606	294.688113351823	234.46445315783	252.111930258722	182.98493554635	294.799252986698	287.423256950076	320.901907060165	316.557177063223	311.140458203009	298.974830816718	892.895552585851	799.065283119568	807.448626191199
AT1G09233	0.966777027759637	0.999693220800627	0	0	2.42415317556463	0	0	0	0	0	0	0	1110.41664067018	1099.05879354448	909.590437137959
AT1G09237	0	0	0	0	0	0	0	0	0	0	0	0	22.8112002485436	20.1830496310339	28.177051295658
AT1G09240	125.681013608753	178.945086523312	191.30572604479	214.076239839758	244.839470732028	163.867106459418	235.404808896012	210.885619122011	260.39772887937	173.133213345258	262.635671943224	187.777174442781	0.814685723162272	1.83482269373035	7.9247956769038
AT1G09243	0	0	0	0	0	0	0	0	0	0	0	0	96.9476010563104	110.089361623821	102.14181094676
AT1G09245	0	0	0	0	0	0	0	0	0	0	0	0	136.0525157681	126.602765867394	121.513533712525
AT1G09247	1.93355405551927	5.99815932480376	3.86476214231899	1.13267851767068	0	2.73111844099029	0.724322488910807	2.44269056898082	2.29762701952386	4.097827534799	2.36608713462364	2.0980689881875	63.5454864066572	63.3013829336972	58.9957011502839
AT1G09250	182.720858246571	139.957050912088	182.610011224572	83.8182103076302	84.8453611447621	91.4924677731748	98.5078584918697	119.69183788006	114.115475303018	96.2989470677766	85.179136846451	78.6775870570311	484.738005281552	516.502588285094	502.784259056897
AT1G09253	29.9700878605487	15.99509153281	17.3914296404355	5.66339258835339	0	9.55891454346603	15.2107722671269	9.77076227592327	7.65875673174619	5.12228441849876	13.01347924043	14.6864829173125	1.62937144632454	0.917411346865176	5.28319711793587
AT1G09257	1.93355405551927	1.99938644160125	2.89857160673924	1.13267851767068	0	2.73111844099029	1.44864497782161	9.77076227592327	4.59525403904771	6.14674130219851	1.18304356731182	8.39227595274999	657.451378591954	688.975921495747	602.284471444689
AT1G09260	0	0	0	0	0	0	0.724322488910807	0	0	0	0	0	597.164635077946	623.83971586832	563.541025913159
AT1G09263	0	0	0	0	0	0	0	0	0	0	0	0	100.20634394896	81.6496098710007	93.336482416867
AT1G09267	0.966777027759637	0	0	0	0	0	0	0	0	0	1.18304356731182	0	62.730800683495	64.2187942805623	51.9514383263694
AT1G09270	1183.3350819778	1231.62204802637	1125.61197395041	1399.99064784096	1330.86009338498	1276.79787116296	1231.34823114837	1257.17141283546	1227.69870409891	1494.68259331794	1365.23227667784	1410.95139455609	277.807831598335	287.1497515688	287.934242927505
AT1G09273	0	0	0	0	0	0	0	0	0	0	0	0	520.584177100692	508.245886163308	534.483441764512
AT1G09277	0	0	0	0	0	0	0	0	0	0	0	0	176.786801926213	181.647446679305	169.062307773948
AT1G09280	250.395250189746	287.91164759058	285.026207996026	340.936233818874	303.019146945579	340.024245903292	309.285702764914	271.952883346531	314.009026001594	321.679461481722	383.30611580903	289.533520369875	315.283374863799	316.506914668486	326.677688459035
AT1G09283	0	0	0	0	0	0	0	0	0	0	0	0	830.979437625518	1076.12350987285	1187.83881868258
AT1G09287	18.3687635274331	9.99693220800627	5.79714321347849	0	0	0	6.51890240019726	4.88538113796164	2.29762701952386	10.2445688369975	15.3795663750537	8.39227595274999	696.556293303743	642.187942805623	590.837544355828
AT1G09290	147.916885247224	161.950301769701	155.556676228339	165.371063579919	144.237113946096	166.598224900408	136.172627915232	144.932973759529	136.325869825082	164.93755827566	160.893925154408	132.178346255812	3096.6204337398	2661.41031725588	2794.81127538807
AT1G09293	0	0	0	0	0	0	0	0	0	0	0	0	96.1329153331481	104.58489354263	99.5002123877922
AT1G09297	2.90033108327891	0.999693220800627	0.966190535579748	0	0	1.36555922049515	2.17296746673242	1.62846037932055	2.29762701952386	2.0489137673995	2.36608713462364	1.04903449409375	0	0	0
AT1G09300	111.179358192358	112.965333950471	105.314768378192	124.594636943775	113.935199251538	109.244737639612	107.92405084771	142.490283190548	124.071859054288	124.98373981137	154.978707317848	154.208070631781	2.44405716948682	0	0
AT1G09303	0	0	0	0	0	0	0	0	0	0	0	0	2031.01150784355	1817.39187813991	1759.30464027264
AT1G09307	0	0	0	0	0	0	0	0	0	0	0	0	150.71685878502	201.830496310339	174.345504891884
AT1G09310	8060.02008043209	8293.454959762	7861.89238801241	9658.34972017787	9798.42713563224	9702.29826161802	8328.98429998536	8528.2470065017	8354.93771866192	7614.78801654025	11430.5669473668	8464.65933284246	0	0.917411346865176	0
AT1G09313	0	0	0	0	0	0	0	0	0	0	0	0	409.786918750623	508.245886163308	383.91232390334
AT1G09317	0	0	0	0	0	0	0	0	0	0	3.54913070193546	0	192.265830666296	183.482269373035	199.000424775584
AT1G09320	147.916885247224	161.950301769701	127.537150696527	127.992672496787	140.600884182749	126.997007506049	178.183332272058	171.802570018318	132.496491459209	134.203851764667	139.599140942795	129.031242773531	1.62937144632454	2.75223404059553	3.52213141195725
AT1G09323	0	0	0	0	0	0	0.724322488910807	0	0	1.02445688369975	0	0	353.573603852426	409.165460701869	372.465396814479
AT1G09327	8.70099324983673	0.999693220800627	1.9323810711595	0	3.63622976334695	0	2.89728995564323	0.814230189660273	0	0	1.18304356731182	1.04903449409375	273.734402982524	332.102907565194	314.350228517184
AT1G09330	195.288959607447	175.94600686091	211.595727291965	225.403025016465	190.296024281824	236.24174514566	187.599524627899	192.972554949485	180.74665886921	184.402239065955	189.286970769891	210.855933312843	0	0	0.880532852989311
AT1G09340	18866.6536967293	18029.4672371393	16439.7319628894	18539.6819772337	19661.0943304169	19434.6388260869	17161.3727297637	17944.8191499228	15668.2845218064	19134.805673744	18249.6300693521	16807.63066437	324.244917818584	361.460070664879	342.527279812842
AT1G09343	0	0	0	0	0	0	0	0	0	0	0	0	0	2.75223404059553	4.40266426494656
AT1G09350	1.93355405551927	11.9963186496075	3.86476214231899	24.9189273887549	19.3932254045171	27.3111844099029	8.69186986692968	20.3557547415068	17.6151404830162	14.3423963717965	9.46434853849456	10.4903449409375	233.814802547572	235.77471614435	242.146534572061
AT1G09353	0	0	0	0	0	0	0	0	0	0	0	0	83.9126294857141	77.97996448354	82.7700881809953
AT1G09357	0	0	0	0	0	0	0	0	0	0	0	0	538.507263010262	478.888723063622	434.98322937672
AT1G09363	43.5049662491837	48.9849678192307	46.3771457078279	4.53071407068271	1.21207658778232	2.73111844099029	25.3512871118782	29.3122868277698	19.9127675025401	36.880447813191	72.165657606021	43.0104142578437	21.9965145253814	22.0178723247642	42.2655769434869
AT1G09367	1.93355405551927	0	0.966190535579748	0	0	0	0	0	1.53175134634924	0	0	0	252.552574180304	277.058226753283	255.3545273669
AT1G09370	0	0	0	0	0	0	0	0	0	0	0	0	206.115487960055	213.756843819586	207.805753305477
AT1G09373	0	0	0	0	0	0	0	0	0	0	0	0	198.783316451594	165.134042435732	184.911899127755
AT1G09377	0	0	0	0	0	0	0	1.62846037932055	0.765875673174619	0	0	0	3373.61357961497	3351.30365009849	3414.70640389255
AT1G09380	0.966777027759637	0.999693220800627	3.86476214231899	3.39803555301203	0	6.82779610247573	2.17296746673242	4.88538113796164	3.06350269269848	7.17119818589826	2.36608713462364	1.04903449409375	219.965145253814	201.830496310339	192.836694804659
AT1G09383	1.93355405551927	7.99754576640501	10.6280958913772	2.26535703534136	0	1.36555922049515	4.34593493346484	5.69961132762191	1.53175134634924	3.07337065109925	8.28130497118274	4.19613797637499	38.2902289886268	15.595992896708	11.446927088861
AT1G09387	0	0	0	0	0	0	0	0	0	0	0	0	153.160915954507	164.216631088867	162.898577803023
AT1G09390	50.2724054435011	58.981900027237	51.2080983857266	31.714998494779	43.6347571601634	50.5256911583204	39.1134144011836	46.4111208106355	49.7819187563502	32.782620278392	34.3082634520428	34.6181383050937	0	1.83482269373035	0
AT1G09393	0	0	0	0	0	0	0	0	0	0	0	0	101.835715395284	114.676418358147	121.513533712525
AT1G09400	1.93355405551927	4.99846610400313	0.966190535579748	2.26535703534136	4.84830635112926	0	1.44864497782161	0.814230189660273	1.53175134634924	0	1.18304356731182	0	371.496689761996	267.884113284631	338.124615547896
AT1G09407	0	0	0	0	0	0	0	0	0	0	0	0	7.33217150846045	5.50446808119106	2.64159855896793
AT1G09410	44.4717432769433	41.9871152736263	31.8842876741317	24.9189273887549	47.2709869235103	34.1389805123787	31.8701895120755	36.6403585347123	31.4009026001594	34.8315340457915	27.2100020481719	26.2258623523437	0	0	0
AT1G09415	77.342162220771	71.9779118976451	71.4980996329013	64.5626755072287	69.088365503592	99.6858230961457	84.0214087136536	80.608788776367	81.1828213565096	82.9810075796798	69.7995704713974	113.295725362125	0	0	0
AT1G09420	203.989952857283	184.943245848116	200.967631400588	177.830527274296	242.415317556463	208.930560735757	210.777844273045	219.842151208274	239.719085703656	201.818006088851	192.836101471827	199.316553877812	0.814685723162272	0.917411346865176	0
AT1G09421	12.5681013608753	9.99693220800627	20.2900012471747	1.13267851767068	0	1.36555922049515	2.89728995564323	6.51384151728218	0.765875673174619	9.22011195329776	5.9152178365591	13.6374484232187	16.2937144632455	7.33929077492141	7.9247956769038
AT1G09423	0	0.999693220800627	1.9323810711595	0	0	0	0	0	0	0	0	0	1.62937144632454	4.58705673432588	0.880532852989311
AT1G09427	0	0	0	0	2.42415317556463	1.36555922049515	0.724322488910807	0.814230189660273	0.765875673174619	5.12228441849876	1.18304356731182	0	13.8496572937586	2.75223404059553	11.446927088861
AT1G09430	1050.88662917473	1048.67818861986	1077.30244717142	1193.84315762489	1128.44330322534	1089.71625795513	1205.99694403649	1057.68501636869	1123.53961254717	1444.48420601665	1658.62708137117	1424.58884297931	0	0	0
AT1G09433	301.634432661007	264.918703512166	241.547633894937	6.79607110602407	12.1207658778232	16.3867106459418	235.404808896012	223.099071966915	241.250837050005	257.138677808638	190.470014337203	181.482967478218	368.237946869347	329.350673524598	297.620104310387
AT1G09437	0.966777027759637	2.99907966240188	0	0	0	0	0.724322488910807	2.44269056898082	0.765875673174619	1.02445688369975	0	1.04903449409375	209.374230852704	233.022482103755	182.270300568787
AT1G09440	96.6777027759637	79.9754576640501	110.145721056091	97.4103525196783	61.8159059768981	86.0302308911942	58.6701216017753	87.1226302936492	94.9685834736528	80.9320938122803	70.9826140387092	76.5795180688436	0	0	0
AT1G09443	9.66777027759637	7.99754576640501	1.9323810711595	1.13267851767068	0	0	1.44864497782161	1.62846037932055	2.29762701952386	3.07337065109925	8.28130497118274	2.0980689881875	0	0	0
AT1G09447	2.90033108327891	0	7.72952428463798	0	0	0	0	3.25692075864109	1.53175134634924	0	0	0	10123.2847960144	8951.18251136352	8579.91211952785
AT1G09450	72.5082770819728	89.9723898720564	81.1600049886988	95.144995484337	76.3608250302859	62.8157241427767	63.0160565352402	83.8657095350081	71.2264376052396	85.0299213470793	85.179136846451	89.1679319979686	2.44405716948682	2.75223404059553	7.04426282391449
AT1G09453	0	1.99938644160125	2.89857160673924	0	4.84830635112926	2.73111844099029	0	0.814230189660273	0.765875673174619	1.02445688369975	1.18304356731182	1.04903449409375	110.797258350069	121.098297786203	104.783409505728
AT1G09457	4.83388513879818	3.99877288320251	4.83095267789874	0	0	0	0.724322488910807	3.25692075864109	0	0	1.18304356731182	0	360.905775360887	355.038191236823	339.885681253874
AT1G09460	23.2026486662313	21.9932508576138	44.4447646366684	27.1842844240963	36.3622976334695	21.8489475279223	30.4215445342539	33.3834377760712	32.166778273334	25.6114220924938	26.02695848086	40.9123452696562	58.6573720676836	59.6317375462365	62.5178325622411
AT1G09463	0	0	0	0	0	0	0	0	0	0	0	0	1.62937144632454	0	0.880532852989311
AT1G09467	5.80066216655782	8.99723898720564	7.72952428463798	0	0	0	14.4864497782161	17.913064172526	6.89288105857157	19.4646807902953	14.1965228077418	3.14710348228125	592.276520738972	540.355283303589	440.266426494656
AT1G09470	74.441831137492	76.9763780016482	95.652863022395	96.2776740020076	67.8762889158097	116.072533742087	60.1187665795969	82.2372491556875	89.6074537614304	64.5407836730843	60.3352219329028	69.2362766101874	0	0	0
AT1G09473	0	0	0	0	0	0	0	0	0	0	0	0	782.098294235782	712.828616514242	857.638998811589
AT1G09477	0	0	0	0	0	0	0	0	0	0	0	0	1821.63727699084	1749.50343847189	1616.65831808838
AT1G09480	9.66777027759637	13.9957050912088	22.2223823183342	21.5208918357429	20.6053019922994	12.2900329844563	25.3512871118782	7.32807170694245	13.0198864439685	21.5135945576948	28.3930456154837	22.0297243759687	0	0	0
AT1G09487	6.76743919431746	6.99785254560439	3.86476214231899	5.66339258835339	2.42415317556463	1.36555922049515	5.07025742237565	4.07115094830136	4.59525403904771	4.097827534799	1.18304356731182	1.04903449409375	44.807714773925	41.2835106089329	42.2655769434869
AT1G09490	407.979905714567	458.859188347488	418.360501906031	485.919084080721	431.499265250504	468.386812629835	415.761108634803	381.873958950668	382.93783658731	370.85339189931	525.271343886448	439.545453025281	0	0	0
AT1G09493	0.966777027759637	0	0	0	0	0	0	0	0	0	1.18304356731182	0	0	1.83482269373035	1.76106570597862
AT1G09497	0	0	0	0	0	0	0	0	0	0	0	0	681.07726456366	618.335247787129	610.209267121593
AT1G09500	164.352094719138	155.952142444898	199.035250329428	73.6241036485941	130.90427148049	101.051382316641	152.83204516018	159.589117173413	146.282253576352	172.108756461558	220.046103519999	156.306139619969	35.0314860959777	32.1093971402812	33.4602484135938
AT1G09503	0	0	0	0	0	0	0	0	0	0	0	0	28.5140003106795	36.696453874607	51.0709054733801
AT1G09507	0	0	0	0	0	0	0	0	0	0	0	0	470.888347987793	467.87978690124	520.394916116683
AT1G09510	0.966777027759637	0	0	0	0	0	0	0	0.765875673174619	0	0	0	1.62937144632454	1.83482269373035	17.6106570597862
AT1G09513	66.707614915415	79.9754576640501	52.1742889213064	0	0	0	46.3566392902916	57.8103434658794	18.3810161561909	37.9049046968908	57.9691347982792	48.2555867283124	60056.1874543532	56450.154995308	50717.8117993313
AT1G09517	0.966777027759637	2.99907966240188	1.9323810711595	0	0	0	0	0.814230189660273	0	1.02445688369975	0	0	17.92308590957	107.337127583226	1488.10052155194
AT1G09520	238.79392585663	220.932201796938	214.494298898704	248.056595369879	271.505155663239	296.326350847447	212.950811739777	192.972554949485	218.274566854766	220.258229995446	207.032624279569	178.335863995937	297.360288954229	285.31492887507	228.938541777221
AT1G09523	3.86710811103855	9.99693220800627	5.79714321347849	0	0	0	2.17296746673242	1.62846037932055	1.53175134634924	3.07337065109925	4.73217426924728	6.29420696456249	3.25874289264909	7.33929077492141	8.80532852989311
AT1G09527	0	2.99907966240188	0.966190535579748	2.26535703534136	3.63622976334695	0	0	0	0	0	0	1.04903449409375	0	0	0
AT1G09530	305.501540772045	383.882196787441	328.504782097114	268.444808687951	259.384389785416	294.960791626952	330.291054943328	337.905528709013	315.540777347943	346.266426690516	300.493066097202	298.974830816718	0	0	0
AT1G09533	9.66777027759637	11.9963186496075	11.594286426957	0	1.21207658778232	0	18.1080622227702	6.51384151728218	6.12700538539695	4.097827534799	9.46434853849456	9.44131044684373	400.010690072676	327.515850830868	324.916622753056
AT1G09537	0	1.99938644160125	4.83095267789874	0	2.42415317556463	0	2.17296746673242	0	0	3.07337065109925	1.18304356731182	1.04903449409375	26.884628864355	25.6875177122249	22.0133213247328
AT1G09540	21.269094610712	14.9953983120094	17.3914296404355	19.2555348004015	15.7569956411701	15.0211514254466	22.453997156235	9.77076227592327	16.8492648098416	10.2445688369975	24.8439149135482	16.7845519055	281.881260214146	289.901985609396	287.053710074515
AT1G09543	6.76743919431746	17.9944779744113	13.5266674981165	2.26535703534136	19.3932254045171	5.46223688198059	6.51890240019726	10.5849924655835	0.765875673174619	2.0489137673995	7.09826140387092	8.39227595274999	16.2937144632455	20.1830496310339	23.7743870307114
AT1G09547	0	0	0	0	0	0	0	0	0	0	0	0	41.5489718812759	35.7790425277419	29.0575841486473
AT1G09550	0	0	0	0	0	0	0	0	0	0	0	0	3.25874289264909	2.75223404059553	6.16372997092518
AT1G09553	0.966777027759637	0	0.966190535579748	0	0	0	2.17296746673242	0	0	1.02445688369975	1.18304356731182	0	505.105148360609	462.375318820049	468.443477790314
AT1G09557	0	0	0	0	0	0	0	0	0	0	0	0	248.479145564493	255.957765775384	277.367848691633
AT1G09560	812.092703318095	806.752429186106	922.711961478659	1309.3763664273	1453.279828751	1818.92488169954	816.311445002479	699.423732918174	742.133527306206	840.054644633796	664.870484829243	823.492077863592	2782.15174459916	3052.22755102044	2971.79837883893
AT1G09563	0	0	0	0	0	0	0	0	0	0	0	0	634.64017834341	526.594113100611	574.98795300202
AT1G09567	0	0	0	0	0	0	0	0	0	0	0	0	2068.48705110901	2157.75148782689	1961.82719646019
AT1G09570	2090.17193401633	2186.32907389097	2179.72584826791	2533.80184402931	2381.73049499225	2389.72863586651	2353.32376647121	2489.91591998111	2276.94837634814	2831.59882654611	2402.76148521031	2786.235616313	3.25874289264909	7.33929077492141	58.1151682972946
AT1G09573	0	0	0	0	0	0	1.44864497782161	0	1.53175134634924	0	0	2.0980689881875	171.898687587239	143.116170110967	179.62870200982
AT1G09575	44.4717432769433	19.9938644160125	41.5461930299291	29.4496414594376	35.1502210456872	16.3867106459418	34.0431569788079	21.9842151208274	27.5715242342863	34.8315340457915	43.7726119905373	36.7162072932812	259.070059965603	218.343900553912	260.637724484836
AT1G09577	0	0	0	0	0	0	0	0	0	0	0	0	3266.88974988071	2932.96407592797	2957.7098531911
AT1G09580	77.342162220771	83.9742305472526	78.2614333819596	92.8796384489956	95.754050434803	94.2235862141651	114.442953247907	70.8380265004437	82.7145727028588	68.6386112078833	62.7013090675265	56.6478626810624	0	6.42187942805623	32.5797155606045
AT1G09583	0	0	0	0	0	0	0	0	0	0	0	0	158.049030293481	194.491205535417	142.646322184268
AT1G09587	0	0	0	0	0	0	0	0	0	0	0	0	579.241549168376	622.922304521455	621.656194210454
AT1G09590	2005.09555557349	2009.38337380926	2248.32537629407	2775.06236829316	2795.04861142602	2968.72574535645	2143.27024468708	2136.54001766856	2165.13052806465	2229.21817893066	2209.92538373848	2268.01257623068	307.136517632177	298.158687731182	307.30596569327
AT1G09593	0	0	0	0	0	0	0	0	0	0	0	0	11.4056001242718	11.0089361623821	16.7301242067969
AT1G09597	0	0	0	0	0	0	0	0	0	0	0	0	0	0	0.880532852989311
AT1G09600	33.8371959715873	25.9920237408163	30.9180971385519	12.4594636943775	18.1811488167347	19.1178290869321	11.5891598225729	18.7272943621863	11.4881350976193	10.2445688369975	10.6473921058064	13.6374484232187	125.46160136699	88.0714892990569	88.0532852989311
AT1G09603	0	0	0	0	0	0	0	0	0	0	0	0	139.311258660749	141.281347417237	131.199395095407
AT1G09607	0	0	0	0	0	0	0	0	0	0	0	0	119.758801304854	102.7500708489	117.991402300568
AT1G09610	8.70099324983673	10.9966254288069	9.66190535579748	4.53071407068271	3.63622976334695	10.9244737639612	7.24322488910807	6.51384151728218	8.42463240492081	9.22011195329776	4.73217426924728	5.24517247046874	73.3217150846045	63.3013829336972	66.9204968271877
AT1G09613	0	0	0	0	0	0	0	0	0	0	0	0	2422.06065496144	2183.43900553912	2202.21266532627
AT1G09617	1.93355405551927	3.99877288320251	0	0	0	0	0	0.814230189660273	0	0	2.36608713462364	1.04903449409375	58.6573720676836	60.5491488931016	53.712504032348
AT1G09620	2736.94576558753	2686.17568429128	2651.22682963083	3037.84378439276	2852.01621105179	2642.35709165811	2753.14978034998	2912.5013884148	2820.72010430212	3010.87878119357	2508.05236270106	2938.34561795659	0	0	0
AT1G09623	15.4684324441542	22.9929440784144	17.3914296404355	1.13267851767068	0	1.36555922049515	5.79457991128645	16.2846037932055	5.36112971222233	5.12228441849876	7.09826140387092	8.39227595274999	75.7657722540913	98.1630141145739	79.247956769038
AT1G09625	0	0	0	0	0	0	0	0	0	0	0	0	0	0.917411346865176	0
AT1G09627	13.5348783886349	9.99693220800627	9.66190535579748	3.39803555301203	8.48453611447621	4.09667766148544	10.8648373336621	9.77076227592327	8.42463240492081	5.12228441849876	4.73217426924728	4.19613797637499	5.70280006213591	9.17411346865176	0.880532852989311
AT1G09630	198.189290690726	189.941711952119	208.697155685225	248.056595369879	232.718704854205	248.531778130117	216.572424184331	188.901404001183	220.57219387429	222.307143762846	293.394804693331	226.59145072425	9.77622867794727	31.191985793416	27.2965184426687
AT1G09633	0	0	0	0	0	0	0	0	0	0	0	0	22.8112002485436	27.5223404059553	11.446927088861
AT1G09637	1.93355405551927	1.99938644160125	2.89857160673924	0	0	0	0	1.62846037932055	0	2.0489137673995	5.9152178365591	3.14710348228125	7.33217150846045	12.8437588561125	11.446927088861
AT1G09640	4065.29740172927	3834.8231949912	3711.13784716181	4761.78048828753	4790.12667491571	4666.11585643192	3832.39028882708	4063.00864640476	4226.10196457755	4700.20818241446	4283.8007572361	4196.13797637499	74.1364008077668	145.868404151563	120.633000859536
AT1G09645	145.016554163946	151.953369561695	136.232865516744	133.65606508514	129.692194892708	140.652599711	144.140175293251	137.604902052586	136.325869825082	170.059842694159	188.103927202579	173.090691525468	1862.37156314895	1888.03255184853	1910.75629098681
AT1G09647	3.86710811103855	0	0	0	0	0	0	0	0	0	0	0	293.286860338418	296.323865037452	258.876658778858
AT1G09650	13.5348783886349	7.99754576640501	10.6280958913772	5.66339258835339	7.2724595266939	20.4833883074272	9.41619235584048	14.6561434138849	9.19050807809543	15.3668532554963	10.6473921058064	6.29420696456249	723.440922168098	676.132162639635	672.727099683834
AT1G09653	0	0	0	0	0	0	0	0	0	0	0	0	92.0594867173368	91.7411346865176	91.5754167108884
AT1G09657	4.83388513879818	0	0	0	0	0	13.0378048003945	13.0276830345644	12.2540107707939	0	4.73217426924728	2.0980689881875	0	2.75223404059553	0.880532852989311
AT1G09660	425.38189221424	452.861029022684	407.732406014654	475.724977421685	433.923418426069	409.667766148544	394.75575645639	451.083525071791	433.485631016834	461.005597664888	496.878298270964	436.398349542999	0	0	0
AT1G09663	0.966777027759637	2.99907966240188	0.966190535579748	0	0	0	0	0	0	0	0	2.0980689881875	0	0.917411346865176	0.880532852989311
AT1G09665	0	0	0	0	0	0	0	0	0	0	0	0	462.741490756171	521.08964501942	515.111718998747
AT1G09667	0	0	0	0	0	0	0	0	0	0	0	0	149.902173061858	137.611702029776	116.230336594589
AT1G09673	0	2.99907966240188	13.5266674981165	1.13267851767068	4.84830635112926	4.09667766148544	1.44864497782161	5.69961132762191	4.59525403904771	3.07337065109925	1.18304356731182	3.14710348228125	198.783316451594	208.252375738395	162.898577803023
AT1G09677	6.76743919431746	10.9966254288069	6.76333374905823	1.13267851767068	1.21207658778232	0	7.96754737801887	9.77076227592327	1.53175134634924	9.22011195329776	11.8304356731182	9.44131044684373	634.64017834341	578.886559871926	624.297792769422
AT1G09680	6.76743919431746	11.9963186496075	10.6280958913772	7.92874962369475	13.3328424656055	8.19335532297088	15.9350947560377	13.8419132242246	14.5516377903178	6.14674130219851	4.73217426924728	7.34324145865624	240.33228833287	181.647446679305	176.987103450852
AT1G09683	0	0	0	0	0	0	0	0	0	0	0	0	1.62937144632454	0	2.64159855896793
AT1G09687	21.269094610712	12.9960118704081	24.1547633894937	0	1.21207658778232	1.36555922049515	20.2810296895026	13.8419132242246	13.7857621171431	10.2445688369975	20.1117406443009	14.6864829173125	211.818288022191	163.299219742001	216.611081835371
AT1G09690	4865.78878071425	4592.59065635808	4582.64171025474	6802.86717713009	7147.61563815232	8220.66650738078	4582.78838733867	4716.83548870196	5021.84678900598	5280.05077858852	5512.98302367308	5499.03881803943	88.8007438246877	89.9063119927873	85.4116867399632
AT1G09693	0	0	0	0	0	0	0	0	0	0	0	0	685.150693179471	620.170070480859	679.771362507748
AT1G09697	0	0	0	0	0	0	0	0	0	0	0	0	103.465086841609	114.676418358147	89.8143510049098
AT1G09700	163.385317691379	180.944472964913	161.353819441818	160.840349509236	169.690722289524	137.92148127001	170.94010738295	165.288728501035	170.79027511794	149.570705020164	143.14827164473	186.728139948687	203.671430790568	217.426489207047	248.310264542986
AT1G09703	0	0	0.966190535579748	0	0	0	0	0	0	0	0	0	1326.30835730818	1268.77989271454	1112.1129933255
AT1G09710	99.5780338592426	74.976991560047	91.788100880076	100.80838807269	112.723122663755	94.2235862141651	94.8862460473157	100.150313328214	115.647226649367	91.1766626492778	98.1926160868811	96.5111734566248	1.62937144632454	2.75223404059553	0.880532852989311
AT1G09713	5.80066216655782	3.99877288320251	7.72952428463798	1.13267851767068	0	1.36555922049515	2.17296746673242	4.88538113796164	0	3.07337065109925	4.73217426924728	8.39227595274999	13.0349715705964	25.6875177122249	20.2522556187542
AT1G09720	0	0	0	0	1.21207658778232	1.36555922049515	0	0	0	0	0	0	104.279772564771	163.299219742001	96.8586138288242
AT1G09723	0	0.999693220800627	0	0	0	0	0	0	0	0	0	0	474.147090880443	561.455744281488	527.439178940598
AT1G09730	552.996459878512	491.849064633908	544.931462066978	564.073901799998	409.681886670423	464.29013496835	546.863479127659	544.719996882722	549.898733339376	515.301812500975	474.40047049204	486.752005259499	3516.18358116837	2874.2497497286	2993.81170016366
AT1G09733	0	0	0	0	0	0	0	0	0	0	0	0	9.77622867794727	1.83482269373035	4.40266426494656
AT1G09737	0	0	0	0	0	0	0	0	0	0	0	0	45.6224004970873	66.0536169742927	45.7877083554442
AT1G09740	457.285534130308	446.86286969788	448.312408509003	591.258186224094	538.162004975348	619.963886104797	447.631298146878	432.356230709605	428.890376977787	467.152338967087	519.356126049889	474.163591330374	11.4056001242718	12.8437588561125	8.80532852989311
AT1G09743	0	0	0	0	0	0	0	0	0	0	0	0	62.730800683495	66.0536169742927	42.2655769434869
AT1G09750	294.866993466689	297.908579798587	228.9871569324	137.054100638152	218.173785800817	188.44717242833	225.264294051261	238.56944557046	246.611966762227	128.057110462469	128.951748836988	119.589932326687	0	0	0
AT1G09753	0.966777027759637	0	2.89857160673924	0	0	0	0	1.62846037932055	0.765875673174619	0	1.18304356731182	2.0980689881875	562.133148981968	556.868687547162	596.120741473764
AT1G09757	2.90033108327891	1.99938644160125	2.89857160673924	0	2.42415317556463	0	0	0	1.53175134634924	4.097827534799	0	3.14710348228125	682.706636009984	699.984857658129	637.505785564261
AT1G09760	557.83034501731	523.839247699528	536.23574724676	632.034612860238	610.886600242287	704.628557775496	581.630958595378	565.88998181389	572.10912786144	524.521924454273	609.267437165587	518.223040082312	46.4370862202495	58.7143261993713	64.2788982682197
AT1G09763	0	0	0	0	0	0	0	0	0	0	0	0	0	0	0.880532852989311
AT1G09767	0	0	0	0	0	0	0	0	0	0	0	0	26.884628864355	24.7701063653598	34.3407812665831
AT1G09770	1593.24854174788	1489.54289899293	1662.81391173275	1853.06205490923	1716.30044829976	1799.8070526126	1505.14213195666	1667.54342842424	1567.74750298845	1858.36478703135	1547.42098604386	1869.37946847506	13.0349715705964	8.25670212178659	17.6106570597862
AT1G09773	0	0	0.966190535579748	0	0	0	0	0	1.53175134634924	2.0489137673995	0	0	60.2867435140082	56.8795035056409	66.9204968271877
AT1G09777	0.966777027759637	0.999693220800627	0.966190535579748	0	0	0	2.17296746673242	0	0	0	0	1.04903449409375	0	0	0
AT1G09780	2320.26486662313	2382.26894516789	2308.22918950002	2839.62504380039	2684.74964193783	2642.35709165811	2587.2799303894	2697.54461834448	2844.46225017053	3245.47940756081	3091.29284138579	2591.11520041156	21.1818288022191	25.6875177122249	19.3717227657649
AT1G09783	18.3687635274331	15.99509153281	28.9857160673924	21.5208918357429	32.7260678701225	38.2356581738641	16.6594172449485	21.9842151208274	21.4445188488893	19.4646807902953	11.8304356731182	14.6864829173125	0	0	0
AT1G09787	5.80066216655782	0	1.9323810711595	0	0	0	0	1.62846037932055	0.765875673174619	0	1.18304356731182	4.19613797637499	10.5909144011095	18.3482269373035	6.16372997092518
AT1G09790	0	0	0	0	2.42415317556463	0	0.724322488910807	0	0	0	0	0	324.244917818584	299.993510424913	278.248381544622
AT1G09793	0	0	0	0	0	2.73111844099029	0	0	0	0	1.18304356731182	0	37.4755432654645	39.4486879152026	43.1461097964763
AT1G09794	20.3023175829524	16.9947847536107	26.0871444606532	33.9803555301203	27.8777615189933	25.9456251894078	24.6269646229674	31.7549773967506	31.4009026001594	23.5625083250943	24.8439149135482	24.1277933641562	115.685372689043	112.841595664417	128.557796536439
AT1G09795	975.478021009474	986.697208930218	830.923860598583	1159.86280209477	1149.04860521764	1211.2510285792	905.403111138508	1100.83921642069	906.030921365574	1159.68519234812	1110.8779097058	1018.61249376503	604.496806586406	586.225850646848	590.837544355828
AT1G09797	6.76743919431746	6.99785254560439	7.72952428463798	7.92874962369475	14.5449190533878	5.46223688198059	3.62161244455403	5.69961132762191	5.36112971222233	2.0489137673995	7.09826140387092	7.34324145865624	0.814685723162272	0.917411346865176	4.40266426494656
AT1G09800	81.2092703318095	83.9742305472526	59.9038132059444	80.4201747546182	67.8762889158097	113.341415301097	74.6052163578131	84.6799397246684	86.5439510687319	88.1032919981786	89.9113111156983	53.5007591987812	206.930173683217	228.435425369429	219.252680394339
AT1G09803	0	0	0	0	0	0	0	0	0	0	0	0	51.3252005592232	39.4486879152026	46.6682412084335
AT1G09807	0	0	0	0	0	0	0	0	0	0	0	0	762.545836879887	749.525070388849	637.505785564261
AT1G09810	123.747459553234	120.962879716876	124.638579089787	148.380885814859	122.419735366014	102.416941537136	122.410500625926	119.69183788006	114.115475303018	147.521791252764	131.317835971612	143.717725690844	276.17846015201	229.352836716294	221.013746100317
AT1G09812	4.83388513879818	7.99754576640501	6.76333374905823	7.92874962369475	16.9690722289524	5.46223688198059	13.0378048003945	6.51384151728218	7.65875673174619	14.3423963717965	3.54913070193546	5.24517247046874	0	0.917411346865176	0.880532852989311
AT1G09815	172.086310941215	170.947540756907	192.27191658037	244.658559816867	206.053019922994	211.661679176748	185.426557161166	197.857936087446	204.488804737623	221.282686879146	181.005665798708	224.493381736062	16.2937144632455	11.9263475092473	18.4911899127755
AT1G09817	2.90033108327891	0.999693220800627	0.966190535579748	0	0	0	4.34593493346484	0	1.53175134634924	0	0	2.0980689881875	79.8392008699027	99.9978368083042	81.889555328006
AT1G09820	47.3720743602222	29.9907966240188	45.4109551722481	35.113034047791	25.4536083434286	24.5800659689126	42.0107043568268	39.8972792933534	41.3572863514294	27.6603358598933	28.3930456154837	26.2258623523437	145.014058722884	102.7500708489	111.827672329643
AT1G09823	8.70099324983673	16.9947847536107	10.6280958913772	0	0	0	4.34593493346484	8.14230189660273	3.06350269269848	4.097827534799	4.73217426924728	10.4903449409375	432.598118999167	378.890886255318	327.558221312024
AT1G09827	0	0	0	0	0	0	0	0	0	0	0	0	114.87068696588	95.4107800739783	87.1727524459418
AT1G09830	376.076263798499	413.872993411459	384.54383316074	508.572654434135	494.527247815185	497.063556260233	438.215105791038	420.142777864701	428.124501304612	412.856124131	410.516117857202	442.692556507562	870.899038060469	966.951559595896	840.908874604792
AT1G09833	1.93355405551927	0.999693220800627	0	0	0	0	0.724322488910807	0	0	0	2.36608713462364	2.0980689881875	4.88811433897363	4.58705673432588	7.04426282391449
AT1G09837	7.7342162220771	16.9947847536107	11.594286426957	0	0	0	4.34593493346484	1.62846037932055	3.06350269269848	4.097827534799	9.46434853849456	9.44131044684373	663.968864377252	567.877623709544	583.793281531913
AT1G09840	457.285534130308	431.867471385871	409.664787085813	408.896944879115	414.530193021552	386.453259400127	355.642342055206	392.458951416251	394.425971684929	506.081700547677	494.512211136341	469.967453353999	3486.85489513453	3307.26790544896	3127.65269381803
AT1G09843	2.90033108327891	0.999693220800627	1.9323810711595	0	0	0	5.79457991128645	0	0.765875673174619	1.02445688369975	8.28130497118274	1.04903449409375	6.51748578529818	2.75223404059553	34.3407812665831
AT1G09847	0	0	0	0	0	0	0	0	0	0	0	0	171.084001864077	203.665319004069	180.509234862809
AT1G09850	103.445141970281	123.961959379278	110.145721056091	113.267851767068	86.0574377325444	148.845955033971	85.4700536914752	76.5376378280656	94.2027078004781	88.1032919981786	82.8130497118274	73.4324145865624	5.70280006213591	2.75223404059553	9.68586138288243
AT1G09853	0	0	0	0	0	0	0	0	0	0	0	0	373.126061208321	398.156524539486	252.712928807932
AT1G09857	0	0	0	0	0	0	0	0	0	0	0	0	165.381201801941	129.35499990799	132.960460801386
AT1G09860	0	0.999693220800627	4.83095267789874	0	4.84830635112926	2.73111844099029	0	0.814230189660273	0	0	1.18304356731182	3.14710348228125	0	0	0
AT1G09863	85.0763784428481	99.9693220800627	96.6190535579748	87.2162458606422	55.7555230379865	25.9456251894078	82.5727637358319	79.7945585867067	81.9486970296842	95.2744901840769	76.8978318752683	80.7756560452186	0.814685723162272	0.917411346865176	0
AT1G09867	1.93355405551927	2.99907966240188	7.72952428463798	0	0	0	5.07025742237565	3.25692075864109	7.65875673174619	0	7.09826140387092	1.04903449409375	1.62937144632454	1.83482269373035	1.76106570597862
AT1G09870	288.099554272372	277.914715382574	287.924779602765	289.965700523694	256.960236609851	271.746284878534	291.901963031055	299.63670979498	267.290609937942	250.991936506439	265.001759077848	291.631589358062	359.276403914562	298.158687731182	315.230761370173
AT1G09873	0	0	0	0	0	0	0	0	0	0	0	0	147.458115892371	122.015709133068	121.513533712525
AT1G09877	0	0	0	0	0	0	0	0	0	0	0	0	170.269316140915	167.886276476327	198.119891922595
AT1G09880	2.90033108327891	2.99907966240188	1.9323810711595	3.39803555301203	2.42415317556463	4.09667766148544	5.07025742237565	1.62846037932055	9.19050807809543	9.22011195329776	2.36608713462364	2.0980689881875	448.07714773925	519.25482232569	487.815200556079
AT1G09883	0	0	0	0	0	0	0	0	0	0	0	0	17.92308590957	19.2656382841687	25.53545273669
AT1G09887	0.966777027759637	2.99907966240188	0	0	0	0	0	0.814230189660273	0	0	0	0	0	0	0
AT1G09890	50.2724054435011	38.9880356112244	42.5123835655089	37.3783910831324	48.4830635112926	43.6978950558447	32.5945120009863	39.0830491036931	39.8255350050802	48.1494735338883	41.4065248559137	37.7652417873749	0	0	0
AT1G09893	8.70099324983673	9.99693220800627	9.66190535579748	0	0	0	4.34593493346484	5.69961132762191	1.53175134634924	10.2445688369975	3.54913070193546	7.34324145865624	0	0	0
AT1G09897	0	6.99785254560439	0	0	0	0	1.44864497782161	0.814230189660273	0.765875673174619	1.02445688369975	7.09826140387092	4.19613797637499	33.4021146496532	63.3013829336972	42.2655769434869
AT1G09900	190.455074468648	181.944166185714	249.277158179575	200.48409762771	166.054492526177	170.694902561893	206.43190933958	210.07138893235	183.044285888734	164.93755827566	121.853487433117	180.433932984125	39.1049147117891	28.4397517528205	29.0575841486473
AT1G09903	0.966777027759637	2.99907966240188	2.89857160673924	0	0	1.36555922049515	2.17296746673242	0	1.53175134634924	1.02445688369975	0	1.04903449409375	368.237946869347	341.277021033846	334.602484135938
AT1G09907	0.966777027759637	5.99815932480376	0	0	0	0	1.44864497782161	4.07115094830136	1.53175134634924	2.0489137673995	8.28130497118274	4.19613797637499	21.9965145253814	23.8526950184946	32.5797155606045
AT1G09910	219.458385301438	228.929747563343	217.392870505443	245.791238334537	202.416790159647	211.661679176748	231.783196451458	198.672166277107	232.06032897191	238.698453902042	238.974800596988	229.738554206531	626.493321111788	622.004893174589	562.66049306017
AT1G09913	8.70099324983673	6.99785254560439	11.594286426957	0	1.21207658778232	0	7.24322488910807	8.14230189660273	6.12700538539695	6.14674130219851	7.09826140387092	3.14710348228125	451.335890631899	458.705673432588	459.638149260421
AT1G09917	7.7342162220771	0.999693220800627	0.966190535579748	0	2.42415317556463	0	2.89728995564323	5.69961132762191	1.53175134634924	1.02445688369975	2.36608713462364	7.34324145865624	5741.9049768477	5435.66223017617	5601.06947786501
AT1G09920	320.969973216199	274.915635720172	233.818109610299	287.700343488352	284.837998128844	281.305199422	315.804605165112	265.439041829249	257.334226186672	326.801745900221	375.024810837847	286.386416887593	881.489952461579	847.688084503423	969.466671141232
AT1G09923	0.966777027759637	0.999693220800627	0	0	0	0	0	0	0	2.0489137673995	0	1.04903449409375	0	3.6696453874607	41.3850440904976
AT1G09927	331.604520521555	294.909500136185	269.56715942675	449.673371515259	6087.04862384279	355.045397328738	238.302098851655	273.581343725852	153.941010308098	229.478341948744	272.100020481719	222.395312747875	292.472174615256	288.98457426253	267.681987308751
AT1G09930	4.83388513879818	5.99815932480376	4.83095267789874	1.13267851767068	1.21207658778232	1.36555922049515	3.62161244455403	4.88538113796164	3.06350269269848	2.0489137673995	0	1.04903449409375	8.14685723162273	10.0915248155169	6.16372997092518
AT1G09932	31.903641916068	34.9892627280219	47.3433362434076	52.1032118128512	33.9381444579048	62.8157241427767	78.9511512912779	46.4111208106355	51.3136701026995	76.8342662774813	98.1926160868811	80.7756560452186	0	0.917411346865176	0
AT1G09935	0	0	0	0	0	0	0	0	0	0	0	0	47.2517719434118	65.1362056274275	62.5178325622411
AT1G09937	0	0	0	0	0	0	0	0	0	0	1.18304356731182	0	374.755432654645	449.531559963936	470.204543496292
AT1G09940	417.647675992163	388.880662891444	409.664787085813	479.123012974697	397.5611207926	380.991022518146	383.890919122727	374.545887243725	398.255350050802	535.79095017497	580.874391550104	488.850074247687	46.4370862202495	62.383971586832	80.1284896220273
AT1G09950	4.83388513879818	2.99907966240188	13.5266674981165	20.3882133180722	20.6053019922994	8.19335532297088	2.17296746673242	3.25692075864109	2.29762701952386	13.3179394880968	9.46434853849456	3.14710348228125	0	0	0
AT1G09957	0	0	0	0	0	0	0	0	0	0	0	0	73.3217150846045	66.9710283211579	88.9338181519204
AT1G09960	86.0431554706077	59.9815932480376	69.5657185617418	55.5012473658632	44.8468337479457	69.6435202452525	60.8430890685077	73.2807170694245	71.2264376052396	53.2717579523871	31.9421763174191	48.2555867283124	246.035088395006	244.031418266137	227.177476071242
AT1G09963	25.1362027217506	29.9907966240188	24.1547633894937	2.26535703534136	2.42415317556463	0	18.1080622227702	16.2846037932055	9.95638375127005	19.4646807902953	9.46434853849456	27.2748968464375	0	0	0
AT1G09970	1205.57095361627	1318.59535823603	1635.76057673651	1523.45260626706	1408.43299500305	1212.61658779969	1148.05114492363	1207.50337126618	1340.28242805558	2124.72357679328	1562.80055241891	1973.23388339034	0	0	0
AT1G09973	0	0	0	0	0	0	0	0	0	0	0	0	79.0245151467404	85.3192552584614	83.6506210339846
AT1G09977	0	0	0.966190535579748	0	0	0	0	0	0	0	0	0	19.5524573558945	27.5223404059553	23.7743870307114
AT1G09980	263.930128578381	329.898762864207	297.586684958562	327.344091606826	303.019146945579	207.565001515262	316.528927654022	316.735543777846	281.076372055085	398.513727759203	348.997852356987	333.592969121812	83.0979437625518	88.9889006459221	92.4559495638777
AT1G09983	0	0	0	0	0	0	0	0	0	0	0	0	0.814685723162272	0	1.76106570597862
AT1G09987	2.90033108327891	1.99938644160125	2.89857160673924	0	0	0	2.17296746673242	3.25692075864109	0.765875673174619	2.0489137673995	0	6.29420696456249	1028.94806835395	991.721665961255	1004.6879852608
AT1G09993	10.634547305356	6.99785254560439	9.66190535579748	0	1.21207658778232	2.73111844099029	5.79457991128645	8.956532086263	2.29762701952386	10.2445688369975	10.6473921058064	8.39227595274999	92.0594867173368	105.502304889495	103.902876652739
AT1G09995	40.6046351659048	36.9886491696232	38.6476214231899	37.3783910831324	26.665684931211	42.3323358353495	26.075609600789	25.2411358794685	32.9326539465086	37.9049046968908	35.4913070193546	33.5691038109999	0	0	7.04426282391449
AT1G09997	0	0	0	0	0	0	0.724322488910807	0.814230189660273	0	0	0	0	0	0	2.64159855896793
AT1G10000	0.966777027759637	0	3.86476214231899	0	2.42415317556463	4.09667766148544	0	1.62846037932055	2.29762701952386	5.12228441849876	0	2.0980689881875	279.437203044659	249.535886347328	224.535877512274
AT1G10010	0	0	0	0	0	0	0	0	0	2.0489137673995	0	0	302.248403293203	339.442198340115	383.91232390334
AT1G10020	323.870304299478	311.904284889795	401.935262801175	544.818366999596	454.528720418368	411.033325369039	263.653385963534	343.605140036635	340.814674562705	592.136078778456	456.654816982363	558.086350857874	32.5874289264909	30.2745744465508	28.177051295658
AT1G10030	209.790615023841	162.949994990502	177.779058546674	226.535703534136	218.173785800817	223.951712161204	200.637329428293	163.660268121715	176.151404830162	152.644075671263	177.456535096773	181.482967478218	1003.69281093592	985.299786533199	992.360525318954
AT1G10040	31.903641916068	11.9963186496075	25.1209539250734	23.7862488710842	15.7569956411701	17.7522698664369	22.453997156235	26.869596258789	27.5715242342863	33.8070771620918	27.2100020481719	25.17682785825	765.804579772536	710.993793820512	729.961735128139
AT1G10050	386.710811103855	335.896922189011	385.510023696319	582.196758082729	547.858617677607	499.794674701224	415.036786145892	368.846275916104	392.128344665405	577.79368240666	531.186561723007	701.804076548718	407.342861581136	409.165460701869	403.284046669105
AT1G10060	141.149446052907	125.961345820879	116.909054805149	112.135173249397	92.117820671456	86.0302308911942	127.480758048302	96.8933925695724	133.262367132384	213.087031809548	145.514358779354	156.306139619969	461.926805033008	464.210141513779	411.208842346008
AT1G10070	17.4019864996735	11.9963186496075	22.2223823183342	9.06142814136543	9.69661270225853	9.55891454346603	16.6594172449485	17.0988339828657	19.9127675025401	51.2228441849876	94.6434853849456	28.3239313405312	1.62937144632454	4.58705673432588	13.2079927948397
AT1G10090	367.375270548662	341.895081513814	332.369544239433	287.700343488352	247.263623907592	320.906416816359	302.766800364717	284.980566381095	257.334226186672	219.233773111747	160.893925154408	250.719244088406	836.682237687654	807.321985241355	677.12976394878
AT1G10095	63.807283832136	70.9782186768445	57.0052415992051	50.9705332951805	58.1796762135512	60.0846057017865	55.0485091572213	80.608788776367	80.416945683335	64.5407836730843	60.3352219329028	74.4814490806561	0	0	2.64159855896793
AT1G10100	0	0	0.966190535579748	0	0	0	0	0	0	0	0	0	190.636459219972	182.56485802617	196.358826216616
AT1G10110	10.634547305356	4.99846610400313	0.966190535579748	0	12.1207658778232	4.09667766148544	2.17296746673242	2.44269056898082	6.12700538539695	2.0489137673995	2.36608713462364	0	10.5909144011095	19.2656382841687	10.5663942358717
AT1G10120	221.391939356957	173.946620419309	197.102869258269	195.953383557027	201.204713571864	200.737205412787	173.837397338594	203.557547415068	205.254680410798	197.720178554052	201.117406443009	239.179864653375	0	0	0
AT1G10130	486.288844963097	472.854893438696	502.419078501469	448.540692997589	329.68483187679	340.024245903292	465.015037880738	511.336559106651	493.989809197629	501.983873012878	436.543076338062	501.438488176812	260.699431411927	267.884113284631	231.580140336189
AT1G10140	91.8438176371655	101.968708521664	85.0247671310178	64.5626755072287	98.1782036103676	69.6435202452525	86.9186986692968	70.8380265004437	107.988469917621	91.1766626492778	80.4469625772038	104.903449409375	247.664459841331	319.259148709081	262.398790190815
AT1G10150	294.866993466689	262.919317070565	221.257632647762	210.678204286746	259.384389785416	217.123916058728	243.372356274031	236.126755001479	229.762701952386	193.622351019253	149.063489481289	210.855933312843	254.181945626629	306.415389852969	264.159855896793
AT1G10155	31.903641916068	26.9917169616169	34.7828592808709	18.1228562827309	9.69661270225853	8.19335532297088	15.2107722671269	12.2134528449041	15.3175134634924	12.293482604397	13.01347924043	16.7845519055	109.982572626907	159.629574354541	147.048986449215
AT1G10170	755.052858680276	831.744759706121	965.224345044168	984.297631855819	990.266572218152	984.568197977001	853.25189193693	921.708574695429	853.185499916526	861.568239191491	737.036142435264	836.080491792717	567.835949044104	586.225850646848	493.098397674014
AT1G10180	301.634432661007	328.899069643406	315.944305134577	331.874805677509	368.471282685824	368.70098953369	325.220797520952	331.391687191731	301.7550152308	312.459349528424	257.903497673977	281.141244417125	1116.93412645548	1042.17929003884	1060.16155499913
AT1G10190	0	0	0	0	0	0	0	0	0	0	0	0	6930.53144694145	5854.91921569355	5570.25082801038
AT1G10200	845.929899289682	825.746600381318	844.450528096699	897.081385995177	935.723125767948	919.021355393234	886.570726426827	837.842865160421	792.681321735731	976.307410165863	1096.68138689806	1080.50552891656	97.7622867794727	84.4018439115962	98.6196795348029
AT1G10210	87.0099324983673	95.9705491968601	99.517625164714	131.390708049799	95.754050434803	116.072533742087	94.1619235584049	101.778773707534	90.373329434605	85.0299213470793	97.0095725195692	104.903449409375	158.049030293481	145.868404151563	140.0047236253
AT1G10220	0.966777027759637	4.99846610400313	0.966190535579748	7.92874962369475	7.2724595266939	2.73111844099029	5.07025742237565	3.25692075864109	0.765875673174619	2.0489137673995	7.09826140387092	5.24517247046874	0.814685723162272	1.83482269373035	0.880532852989311
AT1G10225	0	0	0	1.13267851767068	0	1.36555922049515	0.724322488910807	0	3.06350269269848	2.0489137673995	0	1.04903449409375	12.2202858474341	13.7611702029776	4.40266426494656
AT1G10230	220.425162329197	195.939871276923	201.933821936167	195.953383557027	176.963181816218	269.015166437544	237.577776362745	210.885619122011	222.10394522064	288.89684120333	229.510452058493	277.994140934843	71.69234363828	54.1272694650454	63.3983654152304
AT1G10240	182.720858246571	184.943245848116	156.522866763919	174.432491721284	214.53755603747	161.135988018427	179.63197724988	194.601015328805	193.000669640004	199.769092321451	151.429576615913	138.472553220375	8.961542954785	11.0089361623821	9.68586138288243
AT1G10250	0	0	0	0	0	0	0	0	0	0	0	0	31.7727432033286	16.5134042435732	21.1327884717435
AT1G10270	163.385317691379	223.93128145934	212.561917827544	192.555348004015	202.416790159647	128.362566726544	178.183332272058	162.846037932055	196.064172332702	204.89137673995	149.063489481289	182.532001972312	69.2482864687932	77.0625531366748	77.4868910630594
AT1G10280	32.8704189438277	43.9865017152276	34.7828592808709	29.4496414594376	29.0898381067756	25.9456251894078	31.8701895120755	32.5692075864109	34.4644052928579	18.4402239065955	28.3930456154837	29.372965834625	374.755432654645	402.743581273812	394.478718139211
AT1G10290	1528.47448088799	1522.53277527935	1603.87628906238	1691.08902688232	1655.69661891064	1585.41425499487	1579.74734831447	1685.45649259676	1653.525578384	1949.54144968063	1791.1279609101	1733.00498424287	7.33217150846045	14.6785815498428	18.4911899127755
AT1G10300	16.4352094719138	11.9963186496075	22.2223823183342	19.2555348004015	21.8173785800817	9.55891454346603	20.2810296895026	19.5415245518465	15.3175134634924	11.2690257206973	13.01347924043	5.24517247046874	2244.45916731206	1988.03038865684	1903.71202816289
[truncated: 30,053 more rows]
