# Supplementary material for: Arabidopsis bZIP18 and bZIP52 Accumulate in Nuclei Following Heat Stress where They Regulate the Expression of a Similar Set of Genes
Source: Int J Mol Sci. 2021 Jan 7;22(2):530. doi: 10.3390/ijms22020530 (PMC7830406; doi:10.3390/ijms22020530)
Supplement: Supplementary file 1 [file ijms-22-00530-s001.zip › ijms-1040585-proofback-suppl/ijms-1040585-proofback-Supplementary Tables/Supplementary Tables/Supplementary_Table_S4.xlsx]

## Sheet: Col-0 HS vs Col-0 Ctrl
Gene ID	baseMean	log2FoldChange	pvalue	padj	symbol	length	tairComputationalDescription
ATCG00220	3305.36940251152	-14.7733639161216	7.81584665386414e-32	2.90213408605821e-30	PSBM	105	photosystem II reaction center protein M
ATCG00400	548.388975032003	-12.181443950314	8.94353969395652e-25	2.31264132754837e-23	TRNL.1	597	pre-tRNA tRNA-Leu (anticodon: TAA);(source:Araport11, TAIR10)
ATCG00760	325.842408430704	-11.4310327182806	5.42868718466189e-22	1.17553908475342e-20	RPL36	114	ribosomal protein L36
ATCG00620	122.901239345787	-10.0231143387049	7.3523669491068e-17	1.1054791837171e-15	TRNP	74	pre-tRNA tRNA-Pro (anticodon: TGG);(source:Araport11, TAIR10)
AT1G67195	92.0147425292433	-9.60559703228041	1.54001990054675e-15	2.09649007612621e-14	MIR414	108	microRNA ath-MIR414 precursor
AT5G13565	48.900546978991	-8.6942092962579	9.41637070746202e-13	1.00635290263789e-11	AT5G13565	125	hypothetical protein
AT3G47348	41.3526432162436	-8.45214507018712	4.92646753657489e-12	4.89687914296183e-11	AT3G47348	85	snoRNA
AT5G14545	40.1125343466537	-8.40904334561064	6.54629008235007e-12	6.44339597315426e-11	MIR398B	116	microRNA ath-MIR398b precursor
AT2G13555	32.2572098449815	-8.09477173948834	7.14707895235199e-11	6.37159751158121e-10	AT2G13555	504	hypothetical protein
ATCG00080	29.6611725399857	-7.9719829018579	1.54253427915028e-10	1.31883834863144e-09	PSBI	111	photosystem II reaction center protein I
AT1G34315	29.0940280194253	-7.94569369915204	1.5102843804886e-10	1.29221894741215e-09	AT1G34315	2416	transmembrane protein
AT4G06075	28.9040075316731	-7.9358783031818	1.60879454598219e-10	1.37245101731986e-09	MIR5026	193	microRNA ath-MIR5026 precursor
AT4G23140	26.6383870322058	-7.81964628198693	7.14413590292319e-10	5.64369685887249e-09	CRK6	3196	cysteine-rich RLK (RECEPTOR-like protein kinase) 6
AT4G05785	26.1548741370863	-7.79154652512777	0.000164883391942141	0.000593406056430477	AT4G05785	237	Natural antisense transcript overlaps with AT4G10480
AT1G07993	25.9771716751631	-7.78175926323657	0.0017715951565389	0.00510164799614793	AT1G07993	526	Natural antisense transcript overlaps with AT1G54780
AT2G07875	24.4101077776335	-7.6919662609576	0.00127191039075862	0.00378404773419072	AT2G07875	272	Natural antisense transcript overlaps with AT2G23090
AT2G11215	23.6881827518699	-7.65003479759611	1.4685190861632e-09	1.11779195881739e-08	AT2G11215	93	hypothetical protein
AT1G09027	45.9506240092589	-7.63668931386154	3.62802374831422e-10	2.96617185068597e-09	AT1G09027	133	None
AT1G15165	45.9470861424893	-7.63489611718241	3.73415580248758e-10	3.0464926036492e-09	AT1G15165	2395	RING/FYVE/PHD zinc finger superfamily protein
AT2G08765	22.5075495108819	-7.57403282279819	2.20439363078433e-09	1.64230869534639e-08	AT2G08765	80	None
ATCG00550	22.2457705284009	-7.5566714668607	4.81299295859669e-09	3.42181794570989e-08	PSBJ	123	photosystem II reaction center protein J
AT4G13493	41.3957226652852	-7.48417514840521	9.85879895974413e-10	7.64997896507942e-09	MIR850A	221	microRNA ath-MIR850 precursor
AT3G09160	21.001243679972	-7.47378829459919	4.3506754131401e-09	3.10551907955811e-08	AT3G09160	1277	RNA-binding (RRM/RBD/RNP motifs) family protein
ATCG00290	20.9440418503406	-7.47017307331314	4.01990452591409e-09	2.88184368395512e-08	TRNS.2	92	pre-tRNA tRNA-Ser (anticodon: TGA);(source:Araport11, TAIR10)
ATCG00030	20.0200265294928	-7.40436884406305	7.18182309289843e-09	4.985106083357e-08	TRNK	2631	pre-tRNA tRNA-Lys (anticodon: TTT);(source:Araport11, TAIR10)
ATCG00450	19.8492975926349	-7.39415168212807	6.48468788387317e-09	4.52697252995906e-08	TRNV.1	673	pre-tRNA tRNA-Val (anticodon: TAC);(source:Araport11, TAIR10)
AT4G38775	71.587723252927	-7.37476078282065	1.15225737545188e-06	5.91444470297299e-06	AT4G38775	513	hypothetical protein
ATCG00300	66.1123082189771	-7.26543719353494	9.41469023041392e-12	9.14626300371868e-11	YCF9	189	YCF9
AT5G24215	17.8299486896772	-7.23916243442345	1.68327553268944e-08	1.11464687317561e-07	AT5G24215	1560	hypothetical protein
ATCG00090	16.4432372596967	-7.12090475994376	3.51972823073339e-08	2.23552914216263e-07	TRNS.1	88	pre-tRNA tRNA-Ser (anticodon: GCT);(source:Araport11, TAIR10)
AT2G11225	655.307397109804	-7.11104460498158	3.6361789372475e-104	4.98522283881802e-102	AT2G11225	5044	hypothetical protein
AT1G62920	16.1821069013178	-7.09905711427419	3.61544141514628e-08	2.29192277945114e-07	AT1G62920	2062	proteasome maturation factor
AT2G42865	15.5258785569563	-7.03944980666704	5.34246699972317e-08	3.31330193746215e-07	AT2G42865	324	hypothetical protein
ATCG00390	15.3086367919941	-7.01733048612437	1.44882180334898e-06	7.33272197107817e-06	TRNT.2	73	pre-tRNA tRNA-Thr (anticodon: TGT);(source:Araport11, TAIR10)
ATCG00100	15.1883437970749	-7.0083831152383	1.20517921566511e-07	7.10715256476475e-07	TRNG.1	786	pre-tRNA tRNA-Gly (anticodon: TCC);(source:Araport11, TAIR10)
AT1G44740	14.302099806053	-6.9203916568816	1.17125956469692e-07	6.93133597936664e-07	AT1G44740	1939	hypothetical protein
AT3G09985	27.8042406649321	-6.90782174290375	0.00101330500962156	0.00307750387638372	AT3G09985	303	Natural antisense transcript overlaps with AT3G63490
AT3G03105	99.18745921781	-6.86292551396977	0.0011184869221876	0.00336562882949178	AT3G03105	278	Natural antisense transcript overlaps with AT3G15353
AT2G03010	13.7397401411775	-6.8616258478068	1.96674988839754e-07	1.12740215027637e-06	AT2G03010	2225	hypothetical protein (DUF577)
AT4G06980	13.1139872142423	-6.79708522024689	2.72910968933633e-07	1.53218976258596e-06	AT4G06980	568	None
ATCG01020	1427.7431279627	-6.76638690505035	3.94475756902943e-42	2.0311118416536e-40	RPL32	159	ribosomal protein L32
ATCG00690	12.8278594077357	-6.76412531967477	2.73230203501261e-07	1.53361042033048e-06	PSBT	102	photosystem II reaction center protein T
AT3G18217	12.7312072540887	-6.75282911853507	3.07428968439093e-07	1.7151767875593e-06	MIR157C	217	microRNA ath-MIR157c precursor
ATCG01120	207.762090330712	-6.74382570840589	3.22754074219084e-40	1.56775930810402e-38	RPS15	267	chloroplast ribosomal protein S15
AT5G03985	12.5463033391655	-6.73159155456274	0.0058858302364634	0.01492554302056	AT5G03985	1377	Natural antisense transcript overlaps with AT5G25460
AT4G04135	12.5142823960846	-6.72667615092396	8.32621892550809e-06	3.75400841611252e-05	AT4G04135	266	Natural antisense transcript overlaps with AT4G02450
AT1G74453	12.0910811004791	-6.67678653083461	5.72808470307626e-07	3.07008379760067e-06	AT1G74453	110	snoRNA
AT4G37685	11.9101837980373	-6.65730772425107	5.69947879078305e-07	3.05616578529144e-06	AT4G37685	1041	hypothetical protein
AT4G04335	11.7058493833085	-6.63160056955653	0.00732883738120044	0.0181672367735545	AT4G04335	343	Natural antisense transcript overlaps with AT4G02890
AT3G01475	11.5804601061225	-6.61601680802988	0.00509564153933262	0.0131199038189062	AT3G01475	612	hypothetical protein
AT2G04955	10.9872581469748	-6.53947770774921	1.216687035801e-06	6.2189805028699e-06	AT2G04955	149	None
AT1G09467	10.9549202969359	-6.53402935030216	1.44871317692399e-06	7.33272197107817e-06	AT1G09467	68	None
ATCG00210	10.7901696747577	-6.51434846872337	1.19283957675504e-06	6.10381912398723e-06	YCF6	90	electron transporter, transferring electrons within cytochrome b6/f complex of photosystem II
AT4G26145	10.7452858709552	-6.50898166714834	1.21067700339845e-06	6.18962625082572e-06	AT4G26145	314	hypothetical protein
AT2G12461	10.6614965780297	-6.49703609240381	1.28179357273592e-06	6.53015766936925e-06	AT2G12461	135	hypothetical protein
AT4G05690	10.6567616922327	-6.49604923335756	0.00508287019277926	0.0130928407300384	AT4G05690	194	Natural antisense transcript overlaps with AT4G09010
AT4G37095	10.552481909042	-6.4801467769717	1.86525574245867e-06	9.28819590646191e-06	AT4G37095	223	hypothetical protein
AT1G31258	10.4618525595863	-6.46752424281726	3.04607423074331e-06	1.47189864288472e-05	AT1G31258	611	other_RNA
ATCG00510	10.0630148981924	-6.41297954028357	2.11229987729328e-06	1.04465289555785e-05	PSAI	114	photsystem I subunit I
AT5G27889	10.0044954708409	-6.40740728257113	2.71476524057044e-06	1.32200736914706e-05	AT5G27889	162	hypothetical protein
AT1G53801	9.94278668334704	-6.39467136569848	1.18602118455732e-05	5.20456644814262e-05	AT1G53801	963	Natural antisense transcript overlaps with AT1G53800
AT4G05631	36.0647635369539	-6.3814728403817	3.74832417970935e-09	2.69999352308845e-08	AT4G05631	2613	hypothetical protein
AT2G20721	9.59270596970205	-6.3453214961605	3.05740836503341e-06	1.4764516844065e-05	AT2G20721	91	snoRNA
AT5G01595	9.56698024825879	-6.34186439595919	3.18648660848054e-06	1.53367043453457e-05	AT5G01595	2315	Natural antisense transcript overlaps with AT5G01600
AT3G25880	9.46047663598575	-6.325363490186	3.88180770480915e-06	1.84042325599402e-05	AT3G25880	929	NAD(P)-binding Rossmann-fold superfamily protein
AT1G04237	9.41797042036283	-6.31655374195572	2.22294937500188e-05	9.30042199689302e-05	AT1G04237	298	Natural antisense transcript overlaps with AT1G04040
AT3G10960	34.0010311755746	-6.29488875843859	6.30922753902571e-09	4.41246006879643e-08	AZG1	2246	AZA-guanine resistant1
AT3G18915	9.25157048332066	-6.29234207318646	4.02242771938327e-06	1.90164558780066e-05	AT3G18915	517	transmembrane protein
AT3G61898	18.0732622667603	-6.28084575103881	8.41507329811326e-07	4.4092548240001e-06	AT3G61898	391	transmembrane protein
AT1G62670	32.7018748332238	-6.24760033979463	8.29092643342200e-09	5.71558361982706e-08	RPF2	2567	rna processing factor 2
AT3G26135	8.69167738564821	-6.20080542039999	7.42566163052559e-06	3.37954390059474e-05	AT3G26135	1366	2-oxoglutarate/Fe(II)-dependent oxygenase family protein
AT4G07975	8.57774439244049	-6.18156252103349	0.00013254025070048	0.00048522003614001	AT4G07975	5781	Natural antisense transcript overlaps with AT4G28080
AT1G06717	8.39077979629568	-6.15021718529794	0.000153464236149361	0.000554894873842182	AT1G06717	334	Natural antisense transcript overlaps with AT1G34000
ATCG00570	8.34734705874819	-6.14601250602137	1.7226880965968e-05	7.35077038639923e-05	PSBF	120	photosystem II reaction center protein F
AT2G15128	16.269450015282	-6.1239237263254	2.12170296443797e-06	1.04907933602278e-05	AT2G15128	213	other_RNA
AT2G08435	16.1328335172022	-6.11272683691901	4.5668503317067e-05	0.000181250294939439	AT2G08435	1754	Natural antisense transcript overlaps with AT2G31390
ATCG00590	8.12526113840346	-6.10445035175513	1.21010056560647e-05	5.30019472686237e-05	ORF31	96	electron carrier
ATCG00065	7.85477966677954	-6.05585427144737	1.50589725327947e-05	6.48543482499726e-05	RPS12A	114	ribosomal protein S12A
ATCG00560	7.85204068213022	-6.05544440137465	2.91477722266062e-05	0.000119637534542155	PSBL	117	photosystem II reaction center protein L
AT5G08185	7.76720620893111	-6.04143433144593	1.9500607632719e-05	8.24806642661738e-05	MIR162A	140	microRNA162A
ATCG00410	7.76469515221645	-6.03844446113847	1.7108288407904e-05	7.30689479098869e-05	TRNF	73	pre-tRNA tRNA-Phe (anticodon: GAA);(source:Araport11, TAIR10)
AT1G75166	7.56185629325436	-6.00174691833683	2.12414283490558e-05	8.91924419803592e-05	AT1G75166	86	snoRNA
AT2G04965	7.4939412631462	-5.9875191667381	2.19696424683968e-05	9.20001113306982e-05	AT2G04965	66	None
ATCG00630	68.8540221242201	-5.98509885161993	9.54409820504073e-17	1.42760978315554e-15	PSAJ	135	PSAJ
AT5G06720	14.7096636599333	-5.97896422572278	4.3472116751804e-06	2.04434533212766e-05	PA2	1624	peroxidase 2
AT5G60290	7.43291077908005	-5.97697941237877	2.17976143566429e-05	9.13457631838337e-05	AT5G60290	980	hypothetical protein
AT4G13885	7.31053290398972	-5.95291006690933	2.43716396622291e-05	0.000101417185878924	AT4G13885	1844	Polynucleotidyl transferase, ribonuclease H-like superfamily protein
AT5G45455	7.28106750713515	-5.95146736558198	7.52753847735091e-05	0.000288476788819419	AT5G45455	556	hypothetical protein
AT4G04225	7.10022017458126	-5.90892636027663	0.000353499310278689	0.00118945382212565	AT4G04225	425	Natural antisense transcript overlaps with AT4G02620
AT4G06215	7.09720877248561	-5.90804616296883	0.000207568386929161	0.000731239094594596	AT4G06215	375	Natural antisense transcript overlaps with AT4G14710
AT1G15085	7.08192383407268	-5.9064568617375	3.14685182365952e-05	0.000128480276218839	AT1G15085	636	hypothetical protein
AT1G02350	13.997400825642	-5.90295713426064	5.66111637215619e-06	2.61708033405544e-05	AT1G02350	876	protoporphyrinogen oxidase-like protein
AT1G13130	13.5017138971419	-5.85259805113154	8.05077156501048e-06	3.63831435851946e-05	AT1G13130	3322	Cellulase (glycosyl hydrolase family 5) protein
AT5G04790	6.82129382107474	-5.85241636995205	4.0778291275163e-05	0.00016304279703978	AT5G04790	165	transmembrane protein
AT4G03445	6.76984237818822	-5.84266891436209	4.63403607013265e-05	0.000183790852011252	MIR447A	237	microRNA ath-MIR447a precursor
AT2G08330	6.7399266058406	-5.83347695232638	0.000557806084979648	0.00179804771688626	AT2G08330	168	Natural antisense transcript overlaps with AT2G29180
AT2G08820	6.59870755534901	-5.80392693856428	7.71229062596934e-05	0.000294922881339676	AT2G08820	758	None
ATCG00710	23.9723555089451	-5.77846372106796	2.13535833590546e-07	1.21772711402731e-06	PSBH	222	photosystem II reaction center protein H
AT1G06283	6.48070316958602	-5.77761815808486	0.000110408220466589	0.000410290051036224	AT1G06283	140	None
AT2G26211	12.6808691843309	-5.76586862775391	1.52862515097784e-05	6.57598305758569e-05	MIR825A	186	microRNA ath-MIR825 precursor
AT3G63375	6.32854299068311	-5.74683301950627	7.93856824692069e-05	0.000303025743461536	MIR167B	109	microRNA ath-MIR167b precursor
AT5G44063	6.26194555829496	-5.72736170161031	0.000170864798108223	0.000613028394575338	AT5G44063	1107	hypothetical protein
AT5G14350	45.3510375654822	-5.70989235476328	6.61238321836897e-13	7.1326312462574e-12	AT5G14350	1564	Pentatricopeptide repeat (PPR) superfamily protein
AT3G45840	6.00355418456534	-5.6693951003484	0.00010155867599186	0.000379595825573706	AT3G45840	2041	Cysteine/Histidine-rich C1 domain family protein
AT3G17655	5.99365823642769	-5.66423688502837	0.000159265964906981	0.000574349012746264	AT3G17655	1376	hypothetical protein
AT5G20790	98.813411412749	-5.65519939746773	8.95312589905433e-25	2.31264132754837e-23	AT5G20790	1246	transmembrane protein
AT1G74875	5.93591157190353	-5.65145715095135	0.000113498053925679	0.000420827317884137	AT1G74875	1276	F-box protein
AT1G72545	5.9104582679066	-5.64588582071709	0.000122436790078557	0.000451153748947524	AT1G72545	678	hypothetical protein
AT2G39518	21.7184192213906	-5.63355590897779	4.21918101142355e-07	2.30834531368793e-06	AT2G39518	1327	Uncharacterized protein family (UPF0497)
AT5G60260	5.73635653248342	-5.6040317212216	0.000140778189435457	0.000513350747437761	AT5G60260	1014	hypothetical protein
AT5G44566	5.73986827996007	-5.6013992719577	0.000166633350269287	0.000599145674385379	AT5G44566	180	hypothetical protein
AT5G02115	5.65526173469562	-5.58015587093158	0.000707405125431197	0.00222698053753272	AT5G02115	189	Natural antisense transcript overlaps with AT5G13850
AT3G03025	30.330071828018	-5.56614288358663	0.0003232626340113	0.00109550902881992	AT3G03025	482	Natural antisense transcript overlaps with AT3G15190
AT1G09533	11.1070144149653	-5.56514732494764	3.23491197292388e-05	0.000131611782989721	AT1G09533	139	None
AT3G01745	5.58793602899182	-5.563527655246	0.000270953823035406	0.000932699462149809	AT3G01745	205	Natural antisense transcript overlaps with AT3G05760
AT3G09415	5.46560264341317	-5.53465615437353	0.000249168062107129	0.000863608675994342	AT3G09415	783	None
AT2G30770	5.27265973258872	-5.48623540014761	0.000799559176536525	0.00248135361912018	CYP71A13	2080	cytochrome P450 family 71 polypeptide
AT1G54773	5.27612699055369	-5.48187176863088	0.00023928911917095	0.000832731885129303	AT1G54773	284	hypothetical protein
AT2G46880	10.4974718132177	-5.47833124673113	7.99625229977489e-05	0.000304876033874912	PAP14	1884	purple acid phosphatase 14
AT3G09335	5.23776633632346	-5.46885976703762	0.000333897104205863	0.00112824790789702	AT3G09335	1404	None
AT2G39675	29.0481530664954	-5.46273914856943	5.47818214785587e-09	3.85921192963881e-08	AT2G39675	990	other_RNA
AT3G58875	5.1053090746725	-5.43571470841259	0.000306742524443933	0.00104323782363617	AT3G58875	941	hypothetical protein
AT3G01375	5.0984245286305	-5.43093814675111	0.000884358562932612	0.00272010990351103	AT3G01375	246	Natural antisense transcript overlaps with AT3G03920
AT1G05123	5.01463523570506	-5.40675342060691	0.00226124057741125	0.00634681334689505	AT1G05123	323	Natural antisense transcript overlaps with AT1G14810
AT2G08440	9.90193867574555	-5.39849654809952	0.000443634575504437	0.00146278826162485	AT2G08440	294	Natural antisense transcript overlaps with AT2G31570
AT4G09845	4.96705693676489	-5.39640748900667	0.000370103169054274	0.00124009984482828	AT4G09845	103	None
AT5G01545	9.85008056168404	-5.38840802800403	0.00100656746841375	0.00305744208746022	AT5G01545	420	Natural antisense transcript overlaps with AT5G08280
AT3G20760	4.921583808558	-5.38076952156589	0.000577501874602905	0.00185379861936122	AT3G20760	3199	Nse4, component of Smc5/6 DNA repair complex
AT1G21890	4.81890885071962	-5.34938109296732	0.000520528123398664	0.00168821901163873	UMAMIT19	3079	nodulin MtN21 /EamA-like transporter family protein
AT4G25000	4.78665997970406	-5.34464699892524	0.000531022369964005	0.00171840618883603	AMY1	2051	alpha-amylase-like protein
AT1G09083	4.78989930973437	-5.34151604231694	0.000487425277670399	0.0015917750082626	AT1G09083	138	None
AT4G20935	4.78360408809672	-5.33976696121256	0.000459600976120498	0.00151070430085288	AT4G20935	820	hypothetical protein
ATCG00650	44.4680195883442	-5.33946836090649	1.57555695321779e-13	1.80008158806983e-12	RPS18	306	ribosomal protein S18
AT2G44460	26.6068115460229	-5.33662020702924	2.49154237470133e-08	1.62023678983525e-07	BGLU28	3721	beta glucosidase 28
AT2G18010	4.74829932547383	-5.33021755473417	0.000496426865784581	0.00161775112239504	AT2G18010	872	SAUR-like auxin-responsive protein family
AT4G19395	4.73872028429419	-5.32758940120916	0.00056269481353892	0.00181103470338891	MIR168A	138	microRNA ath-MIR168a precursor
ATCG00010	4.73129090335952	-5.32312253269148	0.0028347071103649	0.00776912275220662	TRNH	73	pre-tRNA tRNA-His (anticodon: GTG);(source:Araport11, TAIR10)
AT3G04825	4.68366811490766	-5.30847547890567	0.000618592920916854	0.00197394270453705	AT3G04825	238	Natural antisense transcript overlaps with AT3G24860
AT2G32860	249.273258958486	-5.30039799927596	8.241178864802e-67	7.09844291068633e-65	BGLU33	3697	beta glucosidase 33
AT1G07150	9.29781395840535	-5.29896370154403	0.000101267308492868	0.000378628939451306	MAPKKK13	2056	mitogen-activated protein kinase kinase kinase 13
AT1G05207	247.605889707164	-5.29305438954772	0.00217508651860072	0.00612801004814915	AT1G05207	358	Natural antisense transcript overlaps with AT1G15820
AT2G20723	4.6259214503835	-5.29235499252295	0.000560707007969437	0.00180617608575685	AT2G20723	74	snoRNA
AT3G42725	17.1312650964124	-5.29067246884049	3.79852762494868e-06	1.80352223504223e-05	AT3G42725	870	Putative membrane lipoprotein
AT1G05773	16.6493675505585	-5.29010129146865	0.0054581803067594	0.0139479472491028	AT1G05773	484	Natural antisense transcript overlaps with AT1G22840
AT3G63215	4.59933398708955	-5.28228870532404	0.00313727033075083	0.00850778950883624	AT3G63215	350	hypothetical protein
AT1G04883	4.58318730682593	-5.27756813878739	0.00348231511442503	0.00933640837783245	AT1G04883	280	Natural antisense transcript overlaps with AT1G11750
AT1G69320	4.55832332723336	-5.27326915890029	0.000763489508791241	0.00238538995667382	CLE10	763	CLAVATA3/ESR-RELATED 10
AT1G50055	25.1378856191873	-5.24888162609603	2.02805400482054e-08	1.33229405420164e-07	AT1G50055	839	other_RNA
AT1G62930	41.358188657777	-5.24710888340776	4.2487623887239e-13	4.65895998801386e-12	RPF3	2153	Tetratricopeptide repeat (TPR)-like superfamily protein
AT5G09385	4.47066089036157	-5.24113791446208	0.00296353744652113	0.00808491259106259	AT5G09385	253	Natural antisense transcript overlaps with AT5G65480
AT5G03552	16.5548639220066	-5.23685125368946	5.46521620617639e-06	2.53460887704377e-05	MIR822A	337	microRNA ath-MIR822 precursor
AT1G04187	4.44903624079932	-5.23345260699228	0.000870132301239663	0.00268026660724847	AT1G04187	134	None
AT5G35927	4.42937781305905	-5.23209087774534	0.00078475589080805	0.00244293886739521	AT5G35927	486	hypothetical protein
ATCG00200	4.41323113279543	-5.22734548713995	0.000841458442814478	0.00260093278015094	TRNC	71	pre-tRNA tRNA-Cys (anticodon: GCA);(source:Araport11, TAIR10)
AT1G64583	8.80554510317597	-5.22697941500756	0.00013092671854478	0.000479691977970043	AT1G64583	1923	Tetratricopeptide repeat (TPR)-like superfamily protein
AT5G14565	4.42002669981407	-5.22489227018409	0.000810890056258583	0.00251348797371389	MIR398C	115	microRNA ath-MIR398c precursor
AT1G29775	4.39074474138248	-5.21634666623	0.000795386121747381	0.00247237676963869	AT1G29775	1326	hypothetical protein
AT2G08220	15.9957697064544	-5.20768546279775	7.82931138569066e-06	3.54445378676148e-05	AT2G08220	1562	None
AT1G09687	16.2517713977038	-5.20393433807915	4.76515864515597e-06	2.22822857332521e-05	MIR4228	158	microRNA ath-MIR4228 precursor
AT3G26512	4.31954589173233	-5.1914969123135	0.00194959960868854	0.00555692249148892	AT3G26512	496	hypothetical protein
AT3G08405	4.22289373808526	-5.15858939193882	0.00420119499011556	0.0110314696193311	AT3G08405	266	Natural antisense transcript overlaps with AT3G54500
AT4G02970	4.21331469690562	-5.15519206702215	0.00298353578406212	0.00813334486356125	AT7SL-1	1681	7SL RNA1
AT4G09432	23.3843383154814	-5.15179968344404	6.38692424630199e-08	3.91598398483242e-07	AT4G09432	2281	Natural antisense transcript overlaps with AT4G09430
AT3G02525	4.18731655801603	-5.1472154788904	0.00477270331283442	0.012370906785812	AT3G02525	286	Natural antisense transcript overlaps with AT3G12490
AT1G05777	4.18430515592037	-5.14577392544566	0.00245446714155077	0.00681976300152671	AT1G05777	240	Natural antisense transcript overlaps with AT1G22850
AT1G78476	8.32944129842896	-5.14410858483876	0.000191364011050226	0.000678693423547181	AT1G78476	2303	hypothetical protein
AT5G64490	4.1460334807135	-5.13773165780222	0.00127439772751	0.00379047437052717	AT5G64490	1084	ARM repeat superfamily protein
AT5G04475	4.14872797585114	-5.13457880595842	0.00381183687165017	0.0101099199079824	AT5G04475	338	hypothetical protein
AT3G02495	8.24388324709684	-5.12540480217794	0.00198075872342726	0.0056318787117204	AT3G02495	725	Natural antisense transcript overlaps with AT3G12260
AT2G32620	4.10740040903693	-5.12106227666787	0.00117232378685418	0.00351257495686168	CSLB02	3739	cellulose synthase-like B
AT1G72755	4.0876530022733	-5.11175395253419	0.0052089893622744	0.0133834867513748	AT1G72755	321	hypothetical protein
AT3G08275	4.04003021382145	-5.09486723409424	0.00138429374023599	0.00408275024965222	AT3G08275	42	None
AT5G25990	3.95929681250335	-5.06885545096772	0.00146156904669059	0.0042888240643137	AT5G25990	1273	core-2/I-branching beta-1,6-N-acetylglucosaminyltransferase family protein
AT5G19060	14.6104788782096	-5.0669544123552	1.1665667123512e-05	5.12599103454907e-05	AT5G19060	2169	cytochrome P450 family protein
AT2G25095	3.93685491060208	-5.06152462754588	0.00148596822650249	0.00435270338913561	MIR156A	123	microRNA ath-MIR156a precursor
AT3G03815	3.9461170448237	-5.06076581492529	0.00414635043659294	0.0108985751124059	AT3G03815	2516	Natural antisense transcript overlaps with AT3G19290
AT1G26390	35.5032727290791	-5.05986898534354	0.000303560790240343	0.00103342690418289	AT1G26390	1767	FAD-binding Berberine family protein
AT3G07715	3.9368104210904	-5.05691372851393	0.00219767018806432	0.00618411686391186	AT3G07715	64	None
AT3G47347	3.9275037973571	-5.05349283887544	0.00175672849026889	0.00506202603379682	AT3G47347	77	snoRNA
AT1G23985	3.91112918915882	-5.05299956238495	0.00167421291710252	0.00484530518227146	AT1G23985	1693	hypothetical protein
AT2G41515	3.90451706056316	-5.04605362233545	0.0020275599617578	0.00575294689124765	AT2G41515	2087	hypothetical protein
ATCG00070	28.6904731218328	-5.02000042197311	1.25198527245522e-09	9.5959307849115e-09	PSBK	186	photosystem II reaction center protein K precursor
AT1G07313	3.81447703551175	-5.01578674627824	0.00178084500796557	0.00512573650118785	AT1G07313	282	None
AT3G48660	7.62121667628827	-5.01409649403598	0.000337677399654878	0.00113969196649724	AT3G48660	475	transmembrane protein, putative (DUF 3339)
AT1G19620	7.61793285674627	-5.01354601281888	0.00032942207205281	0.00111475236007939	AT1G19620	1056	transmembrane protein
ATCG00370	3.7826840203655	-4.99977625836294	0.00207584049093594	0.0058748288964194	TRNS.3	87	pre-tRNA tRNA-Ser (anticodon: GGA);(source:Araport11, TAIR10)
AT3G01425	3.7594693556369	-4.99645085901016	0.00327020303954152	0.00882284634678353	AT3G01425	710	None
AT2G27400	41.6787102136655	-4.99620001544203	4.47106555166032e-13	4.88884326720008e-12	AT2G27400	930	other_RNA
AT5G15360	3.76325352055989	-4.99307271665243	0.00194632120064709	0.00554894330244778	AT5G15360	1746	transmembrane protein
AT3G25012	3.72110870140667	-4.97862312294901	0.0020524350519131	0.00581705762011795	AT3G25012	483	hypothetical protein
AT5G01190	20.6956265751878	-4.97469732121891	2.46769106797591e-07	1.39488660758726e-06	LAC10	2478	laccase 10
AT2G11035	3.70496202114305	-4.97302305068652	0.00217466943203135	0.00612758004866427	AT2G11035	2153	reverse transcriptase zinc-binding protein
AT3G26445	20.4032296663366	-4.97115143162358	2.87269015529431e-07	1.60812348147304e-06	AT3G26445	627	beta-1,4-N-acetylglucosaminyltransferase family protein
AT1G69530	1655.06428922365	-4.96765253059746	2.21259641853128e-63	1.79251255305489e-61	EXPA1	1813	expansin A1
AT3G05035	3.68908775832577	-4.96745399084993	0.00214546938782945	0.00605266354754758	AT3G05035	1171	exportin-4 protein
AT2G34210	3.6950660730054	-4.96575713582674	0.00667348669536373	0.0167324625832245	AT2G34210	4585	Transcription elongation factor Spt5
AT3G02455	13.7174885048634	-4.96423901985256	0.000196036903397058	0.000694097654601134	AT3G02455	3030	Natural antisense transcript overlaps with AT3G11560
AT1G74035	3.67262417110413	-4.95709001172706	0.00416598782924194	0.0109464660924854	AT1G74035	333	hypothetical protein
AT1G76430	3.66660136691282	-4.95433454436121	0.00258586833067375	0.00714544653806926	PHT1;9	3128	phosphate transporter 1
AT5G03635	3.65018226920286	-4.9487200440416	0.00313281104798441	0.0084976857857409	AT5G03635	219	Natural antisense transcript overlaps with AT5G23680
AT1G29460	20.3866193811295	-4.93695704572276	2.11450288954745e-07	1.20613077180735e-06	AT1G29460	895	SAUR-like auxin-responsive protein family
AT4G20690	13.7414143034682	-4.93444470488421	3.05779787868026e-05	0.000125131008210918	AT4G20690	783	hypothetical protein
AT1G08293	3.60885470238866	-4.93367660414506	0.00273267001287565	0.00751168159904245	AT1G08293	272	None
AT4G06175	3.60201464585834	-4.9312979319476	0.00245970141083575	0.00683102980811032	AT4G06175	217	Natural antisense transcript overlaps with AT4G14090
AT1G14071	3.56342606369345	-4.91742609216966	0.00253300924100113	0.00701527899999955	MIR830A	195	microRNA ath-MIR830 precursor
AT5G44620	3.51498602290258	-4.89958689846313	0.00333593294532848	0.00898135792973051	CYP706A3	2855	cytochrome P450, family 706, subfamily A, polypeptide 3
AT5G28340	7.09172838723744	-4.89520712185411	0.00181542909444356	0.00521685379117663	AT5G28340	3043	Tetratricopeptide repeat (TPR)-like superfamily protein
AT3G13403	3.50235109011561	-4.88951270556421	0.00286157690497058	0.00783627666802605	AT3G13403	290	Defensin-like (DEFL) family protein
AT5G02670	78.3414290407043	-4.88149482326516	4.82036347513172e-23	1.10582001701784e-21	AT5G02670	1961	hypothetical protein
ATCG00820	540.994050696416	-4.87950520783726	1.19068712874319e-129	2.1059710513725e-127	RPS19	279	ribosomal protein S19
AT1G04227	3.4736139665767	-4.87884425823413	0.00324060261688087	0.00875128747684249	AT1G04227	108	None
AT3G13404	3.46047868840873	-4.87401966201541	0.00287362870954914	0.00786556139400514	AT3G13404	829	hypothetical protein
AT2G47670	6.9091633997129	-4.87039533821267	0.000694697739800967	0.00219084614552721	AT2G47670	990	Plant invertase/pectin methylesterase inhibitor superfamily protein
AT3G12502	6.93377333207788	-4.86203229379045	0.00224991770806097	0.0063180939638556	AT3G12502	1817	Natural antisense transcript overlaps with AT3G12500
AT1G07807	3.42130078183949	-4.85527889597046	0.0127335442937136	0.0296131909349939	AT1G07807	334	Natural antisense transcript overlaps with AT1G52510
AT2G41105	3.42157319928583	-4.85463114129255	0.00636384451168337	0.0160237206406981	AT2G41105	827	hypothetical protein
AT2G43620	190.16921659778	-4.8521145014235	6.01594962835334e-14	7.15184981472278e-13	AT2G43620	1400	Chitinase family protein
AT4G31441	3.39310849319325	-4.84288351683359	0.00359116526492452	0.00959051396822283	AT4G31441	123	hypothetical protein
AT3G04720	448.225189915151	-4.83443645984447	4.15153269008719e-109	6.12681607830065e-107	PR4	1336	pathogenesis-related 4
AT3G28635	3.36738277174999	-4.83302115078063	0.00366718817396247	0.00977551196395655	AT3G28635	2079	hypothetical protein
AT5G28510	3.35451991102836	-4.82808335897862	0.00386618895701818	0.0102376683581842	BGLU24	3317	beta glucosidase 24
AT5G07475	30.8878514219791	-4.80956254326559	1.97136513670878e-10	1.66581073003437e-09	AT5G07475	900	Cupredoxin superfamily protein
AT2G30760	3.29290010255785	-4.7990817385971	0.00688342802723616	0.0171863176067954	AT2G30760	2452	hypothetical protein
AT1G06033	3.28687729836654	-4.79606228833287	0.00473785214069183	0.0122943278487964	AT1G06033	147	None
AT3G23120	6.55849336166356	-4.79505900541178	0.00109058934144502	0.00329108557453518	RLP38	2398	receptor like protein 38
AT5G08445	3.28359347882455	-4.79475864208432	0.00469680056903594	0.0121987298716021	AT5G08445	633	None
AT5G05735	3.27976482438988	-4.79419903430835	0.00992354313032115	0.0237113018799155	AT5G05735	201	hypothetical protein
AT4G35295	3.26744679856093	-4.7882636864565	0.00440641499038525	0.0115064392344445	AT4G35295	891	homoserine kinase, putative / HSK
AT5G53048	42.6190263327637	-4.7819994627377	1.54896518859795e-13	1.77407431635267e-12	AT5G53048	1990	Natural antisense transcript overlaps with AT5G53050
AT1G04313	3.25157253574365	-4.78194226318402	0.00474491933227915	0.0123071511170836	AT1G04313	348	None
AT1G06547	3.24199349456401	-4.77819567167359	0.00565459839087998	0.0144018034394521	AT1G06547	85	None
AT5G09295	3.20942771659043	-4.76509483234075	0.00422021672082104	0.0110738869106935	AT5G09295	1098	None
AT1G63130	89.9430174755909	-4.76279239361162	1.60049304442346e-27	4.879397873591e-26	AT1G63130	2638	Tetratricopeptide repeat (TPR)-like superfamily protein
AT1G63400	23.8264197089276	-4.75930076553724	1.62512677472056e-08	1.08024165034826e-07	AT1G63400	2307	Pentatricopeptide repeat (PPR) superfamily protein
AT3G04184	3.17083913442554	-4.74947077621091	0.00491150262452557	0.0127022564806627	AT3G04184	162	hypothetical protein
AT1G04363	3.16098767579956	-4.74551444583671	0.00495342740244662	0.0127978270422266	AT1G04363	350	None
AT5G24780	59.5659228824325	-4.74261353756435	1.09230254364482e-17	1.74904284286457e-16	VSP1	1612	vegetative storage protein 1
AT5G10336	3.13526195435631	-4.73487164289272	0.00550648081393364	0.0140605202180783	AT5G10336	220	hypothetical protein
AT4G19095	3.14808032556626	-4.73445405314925	0.00693311324065478	0.0172965709037854	AT4G19095	633	hypothetical protein
AT3G08635	6.33928458968582	-4.73432627441147	0.00126580073680238	0.00376780615001429	AT3G08635	288	Natural antisense transcript overlaps with AT3G56040
AT5G06090	11.6651929220938	-4.73183413197721	7.24575674869359e-05	0.000278138144246572	GPAT7	1991	glycerol-3-phosphate acyltransferase 7
AT3G27030	40.7033031085184	-4.71456568813176	1.06162435407856e-13	1.23235652725452e-12	AT3G27030	1718	transmembrane protein
AT2G08760	3.09991270222173	-4.71408028302094	0.00520690776287526	0.0133796221432649	AT2G08760	225	None
AT2G34240	3.09662888267974	-4.71274421428023	0.00541711280408398	0.0138567568636151	AT2G34240	2646	ubiquitin carboxyl-terminal hydrolase-like protein, putative (Protein with domains of unknown function DUF627 and DUF632)
AT3G44753	3.08376602195811	-4.70736839766718	0.00534923358057508	0.0137027907199475	AT3G44753	2755	transmembrane protein
AT1G14642	3.08349360451177	-4.70733420387048	0.00818404238209905	0.0200110027430598	AT1G14642	222	hypothetical protein
AT5G05275	3.08048220241612	-4.70601273857674	0.00565569106804014	0.0144018421855687	AT5G05275	267	None
AT4G06695	33.9964204077951	-4.69193526292486	0.0168337563155264	0.0378494064852738	AT4G06695	365	Natural antisense transcript overlaps with AT4G17390
AT3G04065	3.04868918726987	-4.68677400103136	0.00837732983084201	0.0204103819327665	AT3G04065	593	None
AT3G08645	3.02241863093394	-4.67576276596874	0.0104852878303348	0.0248943661265352	AT3G08645	229	Natural antisense transcript overlaps with AT3G56310
AT2G42200	68.0406979179015	-4.67199752414653	6.10162443547316e-21	1.23579229169504e-19	SPL9	2503	squamosa promoter binding protein-like 9
AT3G49970	6.04339430357666	-4.66725062770477	0.00134434318884774	0.00397605714648992	AT3G49970	2465	Phototropic-responsive NPH3 family protein
AT4G18215	3.00326054857466	-4.66694569948008	0.00740846524235704	0.0183372822766849	AT4G18215	2728	hypothetical protein
AT1G26410	6.01438476259141	-4.66079250307311	0.00147883881674523	0.00433346343543532	AT1G26410	1836	FAD-binding Berberine family protein
AT5G60650	11.1690685079432	-4.65832413730308	0.000103040029355015	0.000384760270774489	AT5G60650	620	proline-rich receptor-like kinase
AT5G06510	21.8074774771448	-4.63338003805585	5.6111846216636e-08	3.46511587643778e-07	NF-YA10	2242	nuclear factor Y, subunit A10
AT3G62499	2.92279956470289	-4.63173932349105	0.00696245194248302	0.0173649097424469	AT3G62499	306	YTH family protein
AT5G02865	2.884210982538	-4.61447549346634	0.00810450927908184	0.0198332784111033	AT5G02865	887	None
AT1G05293	2.89374553420596	-4.61272435246576	0.0113999753188756	0.0268296016392431	AT1G05293	279	Natural antisense transcript overlaps with AT1G17130
AT1G78206	2.89073413211031	-4.61095689104484	0.00896518366145328	0.021705674549203	MIR775A	123	microRNA ath-MIR775 precursor
AT4G38300	5.83417124395356	-4.60963539600284	0.00182101152357857	0.00523094929349311	AT4G38300	936	glycosyl hydrolase family 10 protein
AT5G65609	5.81150141411763	-4.60816373416056	0.0015327363598877	0.00447780878307882	AT5G65609	1014	hypothetical protein
AT3G28570	2.88142750837701	-4.60666446742014	0.00915280064598809	0.0220956075730038	AT3G28570	1624	P-loop containing nucleoside triphosphate hydrolases superfamily protein
AT1G09787	2.87184846719737	-4.6024915814139	0.0110990766092397	0.0262280066329509	AT1G09787	66	None
AT5G66335	2.8680198127627	-4.60072528577336	0.00926762399849146	0.0223329015127454	AT5G66335	435	hypothetical protein
AT2G43550	138.124670181461	-4.58345180272104	3.99935606637202e-41	1.99279742059871e-39	AT2G43550	347	scorpion toxin-like knottin superfamily protein
AT5G38743	2.81027314823854	-4.57426517775949	0.00807036792275003	0.0197622516138362	AT5G38743	498	hypothetical protein
AT2G02380	2.8100007307922	-4.57415623917276	0.00967575769695725	0.0231909905698251	GSTZ2	1835	glutathione S-transferase (class zeta) 2
AT5G57540	5.67028314881967	-4.57154128500384	0.00195335326586846	0.00556693667529794	XTH13	1309	xyloglucan endotransglucosylase/hydrolase 13
AT5G08495	2.7491981746607	-4.53885755517804	0.00994645309000946	0.0237513468098031	AT5G08495	155	None
AT5G65225	2.73961913348106	-4.53428506123901	0.00985331272093888	0.0235556392637385	AT5G65225	5295	hypothetical protein
AT5G66607	2.73305149439708	-4.53118542612854	0.00959068448207995	0.0230251952595371	AT5G66607	326	hypothetical protein
AT5G63180	444.398615773039	-4.52935410818115	3.96879218150071e-100	5.13725781259058e-98	AT5G63180	2456	Pectin lyase-like superfamily protein
ATCG00600	2.71060959249581	-4.52051652182432	0.00988525548945508	0.02362469001451	PETG	114	PETG
AT2G25440	2.69095116475554	-4.51705367899417	0.0159370619500471	0.0360889098301986	RLP20	2668	receptor like protein 20
AT3G09055	5.46055974381557	-4.51485931957558	0.00474102423451039	0.0123007441107629	AT3G09055	432	hypothetical protein
AT2G09945	5.45700350682724	-4.5145619334048	0.00771764365076082	0.0190130572448834	AT2G09945	1034	Natural antisense transcript overlaps with AT2G47580
AT1G05257	2.69090667524386	-4.51121395937301	0.0116620355186165	0.0273990430912943	AT1G05257	116	Natural antisense transcript overlaps with AT1G16730
AT1G08797	10.1086782919864	-4.50895770582418	0.0018119121180374	0.00520868533187676	AT1G08797	324	Natural antisense transcript overlaps with AT1G65960
AT1G55917	2.67804381452223	-4.5050035965765	0.0115988921426364	0.0272728162111716	AT1G55917	1153	hypothetical protein
AT1G07902	15.3004683888162	-4.50302042341948	5.45439865486502e-06	2.53009843509955e-05	AT1G07902	1223	hypothetical protein
AT1G58590	19.9315269642493	-4.49752570393809	1.86073295252482e-07	1.06954062292235e-06	AT1G58590	948	other_RNA
AT1G62910	14.7383888904613	-4.49313150468363	1.12366150078099e-05	4.95060600363101e-05	AT1G62910	2194	Pentatricopeptide repeat (PPR) superfamily protein
AT1G68360	10.1359632141204	-4.49256183680564	0.000194889697972129	0.000690352285891181	AT1G68360	1061	C2H2 and C2HC zinc fingers superfamily protein
AT3G13784	24.5803651805642	-4.49090164274612	2.19381814189647e-08	1.43589735445597e-07	CWINV5	2352	cell wall invertase 5
AT2G18660	10.2862746354468	-4.48992079288871	0.000469078747431417	0.00153880144102873	PNP-A	2326	plant natriuretic peptide A
AT3G08225	5.35041013033722	-4.4807280328808	0.0110804247032872	0.0261866014254554	AT3G08225	459	Natural antisense transcript overlaps with AT3G52040
AT2G09675	2.63941074284567	-4.47986599900479	0.0197886153529986	0.0436793576954346	AT2G09675	183	Natural antisense transcript overlaps with AT2G45990
AT2G08420	44.708313311031	-4.47320360203471	0.00186697555686228	0.00534575181073889	AT2G08420	201	Natural antisense transcript overlaps with AT2G30950
AT1G63630	2.62682029957037	-4.47279844134665	0.0129046120281895	0.0299689145728325	AT1G63630	1417	Tetratricopeptide repeat (TPR)-like superfamily protein
AT5G02650	35.0697180092459	-4.47132170258802	1.75610044622773e-11	1.65806223875699e-10	AT5G02650	2283	hypothetical protein
AT1G58150	19.6317819044126	-4.45880807745302	2.35728501390591e-07	1.33573719178772e-06	AT1G58150	356	phosphoglycerate kinase
AT5G22799	14.7007436300525	-4.44905986747722	9.35584709932099e-06	4.18161607429142e-05	AT5G22799	1144	transmembrane protein
AT5G27093	2.56880121759987	-4.4438058657332	0.0119136575651197	0.0279533615983618	AT5G27093	771	hypothetical protein
AT1G09913	5.18401019329504	-4.43636601824381	0.00296663265838003	0.00809145128836555	AT1G09913	434	Natural antisense transcript overlaps with AT1G79720
AT1G07603	9.61615538952945	-4.4341631130089	0.00323915271595829	0.00874926188257794	AT1G07603	600	Natural antisense transcript overlaps with AT1G50010
AT4G05315	2.52036117680901	-4.41923112103575	0.0145650793781063	0.0333339479643148	AT4G05315	427	None
AT5G43890	9.36422395568549	-4.41715073769852	0.000397698368929289	0.00132337659171214	YUC5	1800	Flavin-binding monooxygenase family protein
AT3G08785	37.8352535560613	-4.4169269528536	0.00857203177827321	0.0208387342674001	AT3G08785	179	Natural antisense transcript overlaps with AT3G56910
AT5G03485	2.50448691399172	-4.41075015552098	0.0171395021952354	0.0384361465218355	AT5G03485	242	None
AT3G08870	19.0510954345092	-4.40894268371639	4.09576484580585e-07	2.24453338404261e-06	AT3G08870	2485	Concanavalin A-like lectin protein kinase family protein
AT5G20630	1783.65424856227	-4.40620678539875	4.5290548813723e-300	1.61443387079071e-297	GER3	1008	germin 3
AT5G28380	2.4883402337281	-4.40228173103365	0.0181101913201562	0.040331904352943	AT5G28380	2469	Tetratricopeptide repeat (TPR)-like superfamily protein
AT1G05833	2.49130714631208	-4.3971001983815	0.0210766145336009	0.0461704792231761	AT1G05833	688	Natural antisense transcript overlaps with AT1G23820
AT5G02225	2.49130714631208	-4.3971001983815	0.0210766145336009	0.0461704792231761	AT5G02225	207	Natural antisense transcript overlaps with AT5G14440
AT2G05995	2.49185198120475	-4.39685168319358	0.0163103324868795	0.03682619408702	AT2G05995	1101	other_RNA
AT3G08895	2.48829574421642	-4.39508657784463	0.0161945634823764	0.0366147355336898	AT3G08895	199	Natural antisense transcript overlaps with AT3G57340
AT1G19320	2.4628424402195	-4.38161734512634	0.0166317248585925	0.0374460271085014	AT1G19320	972	Pathogenesis-related thaumatin superfamily protein
AT2G46455	4.96835374831662	-4.37529073878502	0.00351648943162334	0.00941713593743791	AT2G46455	1699	OxaA/YidC-like membrane insertion protein
AT2G08585	2.44642334250954	-4.37301951991435	0.0150185665262398	0.0342668819707511	AT2G08585	151	None
AT4G09240	2.44313952296755	-4.37131732453937	0.0157741174307688	0.035793389567223	AT4G09240	732	None
AT1G72230	78.3444420014128	-4.35647830886327	1.37986343987566e-24	3.51816894851818e-23	AT1G72230	1323	Cupredoxin superfamily protein
AT2G35343	2.41111857988665	-4.3542509065097	0.0163168948693251	0.0368374212337779	AT2G35343	373	hypothetical protein
AT4G06705	2.37905314729406	-4.32908820209997	0.0208182907665309	0.0456765261510111	AT4G06705	151	None
AT2G09190	8.9796299624199	-4.32849899687132	0.00172573638543564	0.00498135194350864	AT2G09190	655	Natural antisense transcript overlaps with AT2G40765
AT5G00760	2.37275792565642	-4.32555225009864	0.0207239951153935	0.0455055882130086	AT5G00760	75	None
AT5G03165	4.80679796665705	-4.32425959560807	0.0150958524958858	0.0344194944233098	AT5G03165	386	Natural antisense transcript overlaps with AT5G20500
AT5G08825	2.34977118886247	-4.31299697180448	0.0212359507086031	0.0464843625808535	AT5G08825	355	Natural antisense transcript overlaps with AT5G58310
AT3G29140	2.34374838467116	-4.30945827431252	0.020415408686487	0.0448960724436128	AT3G29140	399	hypothetical protein
AT2G40715	2.33389692604519	-4.30395168599458	0.0181232293699098	0.0403570614609141	AT2G40715	2705	hypothetical protein
AT3G13276	2.3306131065032	-4.30216125516806	0.0181884162686453	0.04048496822038	AT3G13276	520	hypothetical protein
AT4G32540	2.32431788486555	-4.29864086154733	0.018984832583731	0.0420488378927221	YUC1	2172	Flavin-binding monooxygenase family protein
ATCG00360	17.8769244993359	-4.29446559069514	1.34792296715382e-06	6.84748413702125e-06	YCF3	1168	photosystem I assembly protein
ATCG01000	2.29831974597596	-4.28423696083585	0.0193742006262324	0.0428421672561372	YCF1.1	1032	Ycf1 protein
AT1G72610	1726.69828385855	-4.27660170856275	4.03519583669684e-221	1.1542652782255e-218	GER1	931	germin-like protein 1
AT5G18300	13.1467404918972	-4.27324090186105	2.2041778971081e-05	9.22521710187763e-05	NAC088	444	NAC domain containing protein 88
AT1G78820	192.541908544125	-4.27246439991296	2.03381894649499e-46	1.20829705103305e-44	AT1G78820	1836	D-mannose binding lectin protein with Apple-like carbohydrate-binding domain-containing protein
AT1G73550	4.6305465709889	-4.2723616438832	0.00516101592400522	0.0132690566976477	AT1G73550	954	Bifunctional inhibitor/lipid-transfer protein/seed storage 2S albumin superfamily protein
AT5G07725	2.27587784407469	-4.27154954783674	0.0205440129945372	0.0451446112560154	AT5G07725	106	None
AT5G09970	8.7583304799386	-4.26829401003538	0.000578797229278982	0.00185769937697659	CYP78A7	2295	cytochrome P450, family 78, subfamily A, polypeptide 7
AT1G08937	2.25973116381107	-4.2623364046845	0.0218734804310672	0.0476968719797634	AT1G08937	133	None
AT3G29173	4.60113035882865	-4.25444595148534	0.00506144288608344	0.0130448978498947	AT3G29173	775	hypothetical protein
AT1G31173	12.7708267075669	-4.25335756429578	3.12808687441598e-05	0.000127781687024362	MIR167D	377	microRNA ath-MIR167d precursor
AT4G11320	1032.31026078521	-4.24640768184036	2.85740482935793e-140	5.47157602448127e-138	AT4G11320	2714	Papain family cysteine protease
AT1G65680	4.52732677825785	-4.23757550947914	0.0053777767294337	0.0137652548410273	EXPB2	1408	expansin B2
AT3G03350	41.8443803715781	-4.23230321624714	4.32096943590936e-14	5.18203218581884e-13	AT3G03350	3630	NAD(P)-binding Rossmann-fold superfamily protein
AT2G12170	8.47179209226804	-4.2316022254819	0.000636846147795698	0.0020262819367134	AT2G12170	1358	hypothetical protein
AT1G26420	25.1594975038491	-4.22662134152802	2.66033668648512e-08	1.72178773815252e-07	AT1G26420	1818	FAD-binding Berberine family protein
AT1G04223	2.18250950996961	-4.20877016539367	0.0230403973866719	0.0499385922738192	AT1G04223	117	None
AT5G56050	8.32674438734179	-4.20853217489371	0.000691076121564129	0.0021812060668357	AT5G56050	1282	late embryogenesis abundant (LEA) hydroxyproline-rich glycoprotein family protein
AT2G04380	8.02107873178753	-4.19615656620947	0.00267536546023506	0.00736727094291019	AT2G04380	1126	hypothetical protein
AT5G06730	8.1436837496189	-4.19387949022822	0.000749589862634455	0.00234766114047585	AT5G06730	1761	Peroxidase superfamily protein
AT4G08925	4.40098599500419	-4.18610431698416	0.0149845538344924	0.0342027497138398	AT4G08925	307	Natural antisense transcript overlaps with AT4G34120
AT3G56890	4.33064888720473	-4.16324968085609	0.00683804855418802	0.0170859036989687	AT3G56890	918	F-box associated ubiquitination effector family protein
AT4G25760	15.9167404967089	-4.14161401423591	2.7128375606433e-06	1.3213463586316e-05	GDU2	928	glutamine dumper 2
AT5G19221	52.302692861685	-4.13978196458008	6.71564515258979e-05	0.000259292614873364	AT5G19221	2386	Natural antisense transcript overlaps with AT5G19220
AT5G24770	430.379311805015	-4.13000669779147	3.9294596746633e-19	7.06327235546537e-18	VSP2	1757	vegetative storage protein 2
AT2G30766	90.4735038304077	-4.12113821857877	4.03389037757125e-25	1.06331331112999e-23	AT2G30766	2898	hypothetical protein
AT1G62590	54.5978661046726	-4.11031867599624	1.12976998432838e-17	1.80778802050336e-16	AT1G62590	2319	pentatricopeptide (PPR) repeat-containing protein
ATCG00640	23.0149196967269	-4.11025771040588	3.06691761847567e-08	1.96625570614502e-07	RPL33	201	ribosomal protein L33
AT5G51795	19.5906798495835	-4.10704570555801	4.45003521857662e-07	2.42719670467091e-06	AT5G51795	1112	DNA/RNA-binding protein Kin17, conserved region
AT5G48550	4.1950159404475	-4.1061112754392	0.00830061305455465	0.0202618209517521	AT5G48550	1736	F-box associated ubiquitination effector family protein
AT1G74290	23.2555958700407	-4.09689477078067	7.14648507169002e-08	4.34375810889448e-07	AT1G74290	2433	alpha/beta-Hydrolases superfamily protein
AT3G17185	70.1748902332315	-4.09564764930506	1.04876713127636e-18	1.82569003994539e-17	AT3G17185	947	other_RNA
AT2G33050	120.826119796316	-4.09428507442167	0.000531021837908003	0.00171840618883603	RLP26	2671	receptor like protein 26
AT2G45130	11.6585331028433	-4.09140627737896	0.000156231772552384	0.000564197345704293	SPX3	1444	SPX domain protein 3
AT2G29350	30.0781063562457	-4.08491769861772	2.98910428476936e-06	1.44557600246517e-05	SAG13	1643	senescence-associated gene 13
AT1G14880	7.65669698100834	-4.07952576571288	0.0080370693326181	0.0196931997077793	PCR1	1355	PLANT CADMIUM RESISTANCE 1
AT1G66700	7.59911929467744	-4.07926670059545	0.00165452733428241	0.00479312307268361	PXMT1	1561	S-adenosyl-L-methionine-dependent methyltransferases superfamily protein
AT1G08160	83.5660799346649	-4.07724116244253	2.64291372482248e-25	7.07934231261698e-24	AT1G08160	1020	Late embryogenesis abundant (LEA) hydroxyproline-rich glycoprotein family
AT2G32100	129.301611668406	-4.07535623358562	2.10761448767482e-39	1.00687479751393e-37	OFP16	1304	ovate family protein 16
AT4G11190	56.6057558357896	-4.0726565027918	1.97549357144251e-15	2.67048926781347e-14	AT4G11190	803	Disease resistance-responsive (dirigent-like protein) family protein
AT2G29090	83.948869295532	-4.0712040823825	6.56243885998744e-26	1.81013938554653e-24	CYP707A2	4898	cytochrome P450, family 707, subfamily A, polypeptide 2
AT5G05390	7.40312127743928	-4.04960879715201	0.00150248777595334	0.0043955355768736	LAC12	2358	laccase 12
AT2G40610	418.136324724484	-4.0436691370773	4.84245039907382e-103	6.59997504391414e-101	EXPA8	1915	expansin A8
AT1G51820	36.6702207650194	-4.03696834754555	8.02868781923444e-11	7.10560339081978e-10	AT1G51820	4747	Leucine-rich repeat protein kinase family protein
AT5G26790	7.32558193144618	-4.02076806476175	0.00171395813848151	0.00495228957084633	AT5G26790	821	transmembrane protein
AT1G47600	62.9440924557475	-4.02007505403077	8.23302936441797e-18	1.3358493723639e-16	BGLU34	3049	beta glucosidase 34
AT1G26500	11.0035286819958	-4.01641054291294	0.000144462948532067	0.000525464131473784	AT1G26500	1518	Pentatricopeptide repeat (PPR) superfamily protein
AT2G39681	69.6491110931022	-4.0054114711151	5.89125339882706e-21	1.19422870735628e-19	AT2G39681	1034	other_RNA
AT2G09975	3.93735284003354	-4.0046886744093	0.0219678567933101	0.0478829014017869	AT2G09975	556	Natural antisense transcript overlaps with AT2G47990
AT2G08865	3.89915646881392	-4.00084601498219	0.0179782683297473	0.0400612115022356	AT2G08865	852	Natural antisense transcript overlaps with AT2G37340
AT1G54010	1200.23818997639	-3.99575144315367	8.64079186938318e-125	1.45077643198267e-122	AT1G54010	2276	GDSL-like Lipase/Acylhydrolase superfamily protein
AT3G17717	21.5866735081454	-3.97815041951617	7.20610553834854e-08	4.37425898149163e-07	AT3G17717	583	S-adenosylmethionine decarboxylase proenzyme
AT4G23320	3.83210318055646	-3.97631452221594	0.0122012918778752	0.0285328959235335	CRK24	2616	cysteine-rich RLK (RECEPTOR-like protein kinase) 24
AT1G16905	3.84129001079082	-3.96948196557722	0.0116460521385721	0.0273690752478814	AT1G16905	1386	Curculin-like (mannose-binding) lectin family protein
AT3G10590	3.77381168113962	-3.95582483429039	0.0121562665113132	0.0284419564846134	AT3G10590	1120	Duplicated homeodomain-like superfamily protein
AT4G31330	21.4085191003419	-3.95127769651946	2.83489142713786e-07	1.58849901733456e-06	AT4G31330	1275	transmembrane protein, putative (Protein of unknown function, DUF599)
AT2G44735	3.74151832061238	-3.94420444680864	0.0135819648029255	0.0313502813791377	AT2G44735	3059	transmembrane protein
AT3G27270	28.035893371715	-3.94332052642048	2.97790033206085e-09	2.17934146221889e-08	AT3G27270	3276	TRAM, LAG1 and CLN8 (TLC) lipid-sensing domain containing protein
AT5G15780	599.764682898085	-3.93596310384423	4.14505733311201e-133	7.62229987366709e-131	AT5G15780	1830	Pollen Ole e 1 allergen and extensin family protein
AT1G06587	3.7509330787814	-3.93104242293494	0.0138204272284593	0.0318309442230022	AT1G06587	623	None
AT1G30282	3.72826324894547	-3.92875773432245	0.0157016036491621	0.0356504764431364	AT1G30282	1432	Natural antisense transcript overlaps with AT1G30280
AT3G62020	82.4316645758021	-3.9263160877034	5.99149352972649e-22	1.29017569780449e-20	GLP10	946	germin-like protein 10
AT3G28220	378.854621305798	-3.9193470870138	2.23224036237837e-14	2.76879064220058e-13	AT3G28220	2553	TRAF-like family protein
AT5G45950	291.469326942823	-3.91466297474334	4.26959751847284e-81	4.45615200464034e-79	AT5G45950	2680	GDSL-like Lipase/Acylhydrolase superfamily protein
AT3G02390	7.07069064613	-3.91199756957007	0.00236753645912076	0.00661152461827504	AT3G02390	695	hypothetical protein
AT5G28390	31.7183557219743	-3.9002181322101	7.27028421511235e-09	5.04499806122052e-08	AT5G28390	974	RNA-binding (RRM/RBD/RNP motifs) family protein
AT5G16640	13.6694799826742	-3.89501397578654	1.71498946217936e-05	7.32331475095758e-05	AT5G16640	2097	Pentatricopeptide repeat (PPR) superfamily protein
AT4G07455	55.0601374812808	-3.8937948815429	7.06302943944396e-15	9.11701348812905e-14	AT4G07455	589	hypothetical protein
AT3G44435	6.97381056454827	-3.89168590021702	0.00271311438136964	0.00746501130701039	AT3G44435	429	hypothetical protein
AT1G62515	13.9082913837735	-3.88505323518649	0.00102612373050927	0.00311276339825867	AT1G62515	694	transmembrane protein
AT5G59310	30.1311614895216	-3.88342103102787	3.29104501152032e-07	1.82993791497302e-06	LTP4	968	lipid transfer protein 4
AT3G49330	13.6526542137892	-3.88136794412711	3.53458605586089e-05	0.000142751192111377	AT3G49330	929	Plant invertase/pectin methylesterase inhibitor superfamily protein
AT4G05220	6.80361278754701	-3.87836783391927	0.00278375494192026	0.00763760828943663	AT4G05220	797	Late embryogenesis abundant (LEA) hydroxyproline-rich glycoprotein family
AT1G63380	3.5873474303758	-3.87462427176396	0.0154189312601755	0.0350767439664473	AT1G63380	1261	NAD(P)-binding Rossmann-fold superfamily protein
AT4G15165	13.4696525258077	-3.87343303289939	1.82457977441133e-05	7.75697493084596e-05	AT4G15165	1551	N-terminal nucleophile aminohydrolases (Ntn hydrolases) superfamily protein
AT1G74055	9.74578967067617	-3.87279558151389	0.00057980596095697	0.00186067924035637	AT1G74055	591	transmembrane protein
AT2G37870	61.6164327937339	-3.87134175317575	4.56912471870028e-15	5.98793098033289e-14	AT2G37870	739	Bifunctional inhibitor/lipid-transfer protein/seed storage 2S albumin superfamily protein
AT3G57920	33.4442854436086	-3.87033676320363	7.63457232941682e-11	6.77491539152002e-10	SPL15	1793	squamosa promoter binding protein-like 15
AT4G01380	9.91184110109113	-3.8679920987989	0.000275946873573126	0.000948196509074498	AT4G01380	929	plastocyanin-like domain-containing protein
AT4G21650	282.403696429009	-3.86783586750357	7.30915754030587e-63	5.83976483478921e-61	AT4G21650	3578	Subtilase family protein
AT4G01190	3.53926957124825	-3.86246745863065	0.0154361436319268	0.0351055602622443	PIPK10	2269	phosphatidylinositol phosphate kinase 10
AT5G60900	9.60407027480359	-3.85634800538377	0.000757456636228247	0.00237037685864512	RLK1	3402	receptor-like protein kinase 1
AT4G09415	3.55466185890328	-3.85148396059905	0.0158606194456465	0.0359509442922744	AT4G09415	534	None
AT3G61820	673.816844096306	-3.83494152765333	1.95015573939953e-140	3.76542570682392e-138	AT3G61820	2056	Eukaryotic aspartyl protease family protein
AT2G44570	12.8068682014255	-3.82367864471995	4.38806737874215e-05	0.000174603333617475	GH9B12	2142	glycosyl hydrolase 9B12
AT4G08780	19.5360764249341	-3.82176233382999	5.95666320507396e-07	3.18522701272937e-06	AT4G08780	4186	Peroxidase superfamily protein
AT5G07995	3.47091705548952	-3.81841614939953	0.022353055938693	0.0486492866897912	AT5G07995	315	None
AT1G04737	3.4291199577699	-3.80712365806992	0.0226768894682563	0.049261534687746	AT1G04737	501	Natural antisense transcript overlaps with AT1G09850
AT5G27300	85.6379741275615	-3.80571064152007	7.31122626558708e-26	2.00712218689162e-24	AT5G27300	4327	pentatricopeptide (PPR) repeat-containing protein
AT3G45860	6.15438487273743	-3.80569869335425	0.0103247533714033	0.0245459199277053	CRK4	3174	cysteine-rich RLK (RECEPTOR-like protein kinase) 4
AT5G27060	6.67112471142048	-3.80401414597453	0.0110107264358216	0.0260325032161211	RLP53	3501	receptor like protein 53
AT4G02330	106.04108245791	-3.79735797459614	1.59050334806099e-21	3.34106641655241e-20	ATPMEPCRB	2706	Plant invertase/pectin methylesterase inhibitor superfamily
AT5G24206	6.25414210268615	-3.79587689697389	0.00379838499326055	0.0100800114870973	AT5G24206	1064	other_RNA
AT5G03185	6.21793110870088	-3.79309595806085	0.0138875959525894	0.0319729330506257	AT5G03185	266	Natural antisense transcript overlaps with AT5G20650
AT3G56300	22.1361202557153	-3.78870392215877	5.0446051380701e-08	3.13612828143504e-07	AT3G56300	2351	Cysteinyl-tRNA synthetase, class Ia family protein
AT5G19040	21.7795479921672	-3.77497103454935	9.27749050392777e-08	5.55881704101387e-07	IPT5	1938	isopentenyltransferase 5
AT2G29130	9.37703912575228	-3.76938987690986	0.000386473128665645	0.00128972812778093	LAC2	2977	laccase 2
AT3G50310	3.32680718159484	-3.76532085326539	0.0213141484959916	0.046637909212591	MAPKKK20	1447	mitogen-activated protein kinase kinase kinase 20
AT5G16530	43.9039157930941	-3.76480975507402	3.28141719029468e-14	3.99739412718863e-13	PIN5	2246	Auxin efflux carrier family protein
AT2G11810	52.2970337609074	-3.75957572395778	2.47000527796502e-14	3.0534323779142e-13	MGDC	3652	monogalactosyldiacylglycerol synthase type C
AT3G62820	83.0553277286968	-3.75529034025155	3.11400988441517e-25	8.3028318782393e-24	AT3G62820	1195	Plant invertase/pectin methylesterase inhibitor superfamily protein
AT1G23205	119.857997809021	-3.75024834743629	4.20226110285662e-34	1.69332851744675e-32	AT1G23205	1067	Plant invertase/pectin methylesterase inhibitor superfamily protein
AT3G53840	3.30373068058392	-3.74952750181488	0.0223946532988447	0.0487260885467397	AT3G53840	2274	Protein kinase superfamily protein
AT2G39510	196.314561642852	-3.73843316728874	4.2621216310581e-46	2.50643041095472e-44	UMAMIT14	2201	nodulin MtN21 /EamA-like transporter family protein
AT1G62770	54.9666046198693	-3.73667812861055	1.06330785117064e-16	1.58538242674542e-15	AT1G62770	1115	Plant invertase/pectin methylesterase inhibitor superfamily protein
AT2G18480	15.1712685934667	-3.73496032038224	9.11403794948043e-06	4.0806233679123e-05	AT2G18480	2177	Major facilitator superfamily protein
AT3G26200	14.9194616483043	-3.73375288339586	0.000100203785478523	0.000374955056449835	CYP71B22	1931	cytochrome P450, family 71, subfamily B, polypeptide 22
AT5G46085	3.2522792376974	-3.72827389667876	0.0227471138939174	0.0493724242549946	AT5G46085	252	hypothetical protein
AT3G05690	108.828035831738	-3.72493426955756	4.07810696794609e-32	1.52896016905034e-30	NF-YA2	2558	nuclear factor Y, subunit A2
AT2G02850	11.8427500224711	-3.72029324435284	0.000124200723388708	0.000456710166785646	ARPN	1696	plantacyanin
AT4G33550	76.4086632344398	-3.71208135778282	7.39436185704193e-19	1.29990412919318e-17	AT4G33550	769	Bifunctional inhibitor/lipid-transfer protein/seed storage 2S albumin superfamily protein
AT1G45229	18.0552047426089	-3.71186325411458	2.03086983899407e-06	1.00674484744315e-05	AT1G45229	4533	transmembrane protein
AT4G04200	72.2716148253394	-3.70430290225445	1.00449021269469e-21	2.12548294320876e-20	AT4G04200	1849	Microsomal signal peptidase 25 kDa subunit (SPC25)
AT3G17580	6.19187603604277	-3.69979799639162	0.00536117839737249	0.0137288354848719	AT3G17580	761	SsrA-binding protein
AT5G24200	11.685986855919	-3.69553508454145	0.00275348535993659	0.0075635158019835	AT5G24200	2906	alpha/beta-Hydrolases superfamily protein
AT4G11460	57.4708720520833	-3.68947485841033	8.78510239334947e-05	0.000332907079806235	CRK30	3680	cysteine-rich RLK (RECEPTOR-like protein kinase) 30
AT4G37682	11.8533613644302	-3.67969359569117	0.000104660620143952	0.000390371308553665	AT4G37682	1234	hypothetical protein (DUF1399)
AT5G38610	29.8548835212333	-3.67331917373802	2.20596864260907e-09	1.64270446729278e-08	AT5G38610	769	Plant invertase/pectin methylesterase inhibitor superfamily protein
AT5G58360	5.69433876923068	-3.66854259786814	0.00676293645534043	0.0169201206856968	OFP3	1648	ovate family protein 3
AT1G02705	28.7151835229101	-3.6653720513478	3.71928087230055e-09	2.68042730361442e-08	AT1G02705	823	hypothetical protein
AT4G18210	20.4037164116031	-3.66278331051233	2.1394320781669e-07	1.21975003078561e-06	PUP10	2735	purine permease 10
AT4G18501	8.6724605048169	-3.66115093518913	0.000768040132649034	0.00239702180407841	AT4G18501	560	hypothetical protein
AT1G68570	236.786425895341	-3.65236038542586	5.04625541727763e-50	3.24782605606452e-48	AT1G68570	3595	Major facilitator superfamily protein
AT2G21100	20.1442068828661	-3.64903564976251	4.88137869773397e-07	2.64441300973804e-06	AT2G21100	1274	Disease resistance-responsive (dirigent-like protein) family protein
AT1G49750	608.091224841727	-3.64788835493742	5.71920526615213e-133	1.04341721273027e-130	AT1G49750	2160	Leucine-rich repeat (LRR) family protein
AT5G18740	5.86075629129797	-3.64704856818573	0.00533718324270754	0.0136764582762147	AT5G18740	2524	hypothetical protein (DUF3444)
AT2G41082	5.98908166659235	-3.64655162140135	0.00834682377023246	0.0203510372257483	AT2G41082	235	hypothetical protein
AT1G17030	11.2725051207917	-3.64356273524628	0.000148115050667207	0.000537230075760675	AT1G17030	2156	hypothetical protein
AT4G22520	204.743025372061	-3.64170292001588	2.72627501053678e-43	1.43563163623039e-41	AT4G22520	357	Bifunctional inhibitor/lipid-transfer protein/seed storage 2S albumin superfamily protein
AT4G15975	5.58208477021266	-3.6410680886803	0.00926000151043366	0.0223191755952094	AT4G15975	1371	RING/U-box superfamily protein
AT3G51600	1431.72072512428	-3.63929810059193	2.17272234950549e-29	7.42507033009473e-28	LTP5	1086	lipid transfer protein 5
AT1G17710	50.241343038996	-3.63491497976928	1.30476007129246e-10	1.12467599895262e-09	PEPC1	1623	Pyridoxal phosphate phosphatase-related protein
AT2G47015	29.3310066700162	-3.63273069008342	1.02664133179263e-08	6.97778810725585e-08	MIR408	218	microRNA ath-MIR408 precursor
AT3G24480	664.46014259759	-3.62707483945822	3.66096455092768e-83	4.02012078886229e-81	AT3G24480	1682	Leucine-rich repeat (LRR) family protein
AT4G28940	105.472252561757	-3.62494780807553	3.24110920223351e-27	9.72752593468271e-26	AT4G28940	2912	Phosphorylase superfamily protein
AT5G10760	51.9812916606932	-3.62402427224941	0.000217467302576887	0.000763557720973857	AT5G10760	2068	Eukaryotic aspartyl protease family protein
AT4G25780	20.2006426608258	-3.61854323463696	1.00477927629847e-06	5.20239906856661e-06	AT4G25780	1219	CAP (Cysteine-rich secretory proteins, Antigen 5, and Pathogenesis-related 1 protein) superfamily protein
AT3G46845	183.859439775732	-3.61486470770641	2.25531749700556e-45	1.28392399031005e-43	AT3G46845	1408	hypothetical protein
AT4G12870	42.0831140909867	-3.60870301982663	1.59245097339868e-12	1.65999855093069e-11	AT4G12870	1317	Gamma interferon responsive lysosomal thiol (GILT) reductase family protein
AT4G13290	45.4443273105394	-3.6002188629489	1.35982977695254e-13	1.56473683804277e-12	CYP71A19	2853	cytochrome P450, family 71, subfamily A, polypeptide 19
AT5G02190	31.0442737691834	-3.59958364811949	3.3489466577223e-10	2.74672899325401e-09	PCS1	1851	Eukaryotic aspartyl protease family protein
AT2G39850	289.723912992209	-3.59501088850959	3.38649113077304e-70	3.04127905038804e-68	AT2G39850	3843	Subtilisin-like serine endopeptidase family protein
AT2G24762	175.700363388501	-3.59343743792239	1.14908080772356e-45	6.67273240976313e-44	GDU4	1067	glutamine dumper 4
AT4G09012	10.8799181915238	-3.58940561947712	0.000214655963592319	0.000754372618903993	AT4G09012	3154	Mitochondrial ribosomal protein L27
AT4G30370	5.58406936225339	-3.58932247806685	0.00670703002406459	0.0168075050788604	AT4G30370	1060	RING/U-box superfamily protein
AT3G12610	419.379183840881	-3.58369686848549	1.73706785488316e-96	2.17556011879151e-94	DRT100	1673	Leucine-rich repeat (LRR) family protein
AT1G53070	96.5002721145554	-3.57791819427013	2.3889299717075e-27	7.22604535828496e-26	AT1G53070	1315	Legume lectin family protein
AT4G23170	46.7469815414036	-3.5755679243786	1.93538075328645e-12	1.99923192392541e-11	EP1	1824	receptor-like protein kinase-related family protein
AT3G18773	22.2867808925147	-3.57282880918263	2.86896579192307e-07	1.60720351544627e-06	AT3G18773	1428	RING/U-box superfamily protein
AT3G10527	7.84827380791607	-3.56728261491111	0.0150171186989865	0.0342668819707511	AT3G10527	375	hypothetical protein
AT4G30080	125.666572032741	-3.56557281686806	1.2267790044728e-34	5.08487827077546e-33	ARF16	3290	auxin response factor 16
AT3G44713	13.5511187483725	-3.56117625446813	5.0821476366208e-05	0.000200192724822346	AT3G44713	2280	hypothetical protein
AT1G12600	5.27251437104286	-3.55989161877161	0.0123904579808303	0.0289227192641384	AT1G12600	2866	UDP-N-acetylglucosamine (UAA) transporter family
AT1G63080	32.3115319291478	-3.55112819265836	1.28924058520627e-10	1.1121259999713e-09	AT1G63080	3265	Pentatricopeptide repeat (PPR) superfamily protein
AT5G45240	8.21147657027858	-3.5422775299638	0.00125354994522928	0.00373517904204765	AT5G45240	5727	Disease resistance protein (TIR-NBS-LRR class)
AT4G12310	226.254508107676	-3.53901572363803	7.29452090794083e-51	4.74758565834239e-49	CYP706A5	2787	cytochrome P450, family 706, subfamily A, polypeptide 5
AT2G27420	160.576663087583	-3.53461069610001	7.16614227675657e-35	3.00252290329927e-33	AT2G27420	1521	Cysteine proteinases superfamily protein
AT5G38240	10.438073969126	-3.52782384104385	0.000375763744515003	0.00125706698822013	AT5G38240	2456	Protein kinase family protein
AT3G07273	21.4987896205469	-3.5255289205059	2.51316937080961e-07	1.41920873316253e-06	AT3G07273	311	hypothetical protein
AT1G02335	82.0121739273623	-3.52190888718068	7.0543973222338e-23	1.6071817694804e-21	GL22	1228	germin-like protein subfamily 2 member 2 precursor
AT5G64110	72.3126755800255	-3.52082230333843	6.80316562708547e-20	1.28362660895416e-18	AT5G64110	1994	Peroxidase superfamily protein
AT1G16410	1508.23572458197	-3.51315629017997	7.30660511768871e-185	1.8810448952983e-182	CYP79F1	3383	cytochrome p450 79f1
AT5G51585	5.21458896327836	-3.51176033712812	0.00979306133331358	0.0234309408398261	AT5G51585	792	transmembrane protein
AT2G24220	34.0034347018985	-3.51170330572714	1.89577756335507e-10	1.60545197890851e-09	PUP5	1756	purine permease 5
AT1G16400	251.427792430775	-3.5110852810974	4.88204467197621e-62	3.84751615815268e-60	CYP79F2	2455	cytochrome P450, family 79, subfamily F, polypeptide 2
AT4G35685	5.46750473363845	-3.50406974681804	0.00956119507981434	0.0229615350330948	AT4G35685	1006	DNA-directed RNA polymerase III subunit
AT1G58270	588.503647180707	-3.49980247868568	3.02778037835229e-120	4.94039939200159e-118	ZW9	2367	TRAF-like family protein
AT3G61170	12.8798642080083	-3.49152505286383	6.69273790355283e-05	0.000258537407844813	AT3G61170	2669	Tetratricopeptide repeat (TPR)-like superfamily protein
AT1G09750	1148.54280980912	-3.48616625126056	3.98672982985554e-139	7.50996180144332e-137	AT1G09750	1648	Eukaryotic aspartyl protease family protein
AT1G14430	64.7409695352489	-3.47771391164084	8.928743533452e-18	1.44166541930371e-16	AT1G14430	2075	glyoxal oxidase-related protein
AT3G52720	395.860167248275	-3.47365454716293	5.08378455389665e-76	4.92850577881948e-74	ACA1	3747	alpha carbonic anhydrase 1
AT4G09785	7.7122189445605	-3.472991400197	0.00979523566125306	0.0234337233114335	AT4G09785	359	Natural antisense transcript overlaps with AT4G39040
AT5G59760	5.24257169420868	-3.46919215461517	0.0098310750552796	0.0235073280733569	AT5G59760	1062	hypothetical protein (DUF1635)
AT4G10695	5.13700512777359	-3.46803556679836	0.0137969883506761	0.0317832789903724	AT4G10695	1208	CDC68-like protein
AT4G27520	1693.55803041812	-3.46289334839776	8.45857127395048e-158	1.84891600393804e-155	ENODL2	1948	early nodulin-like protein 2
AT5G07030	867.103332961482	-3.45522586762646	2.76504857554515e-126	4.71074819818979e-124	AT5G07030	2645	Eukaryotic aspartyl protease family protein
AT1G66725	23.3508791238449	-3.45425300347586	2.88475714273979e-07	1.61409859930647e-06	MIR163	331	microRNA ath-MIR163 precursor
AT2G36030	7.72552130690559	-3.44494697841447	0.00187308964551895	0.00536193317107412	AT2G36030	213	hypothetical protein
AT3G26395	65.9921798562513	-3.44326015182578	6.67928030662312e-19	1.17776959440227e-17	AT3G26395	760	hypothetical protein
AT5G02360	15.258205036256	-3.44057535247321	1.17898566300782e-05	5.17663403674271e-05	AT5G02360	1704	DC1 domain-containing protein
AT3G14020	47.5884796847204	-3.43842894619161	1.8694152924232e-14	2.33500551619652e-13	NF-YA6	2642	nuclear factor Y, subunit A6
AT1G13250	133.236126065896	-3.42986051204957	7.01670969048395e-37	3.14462598701186e-35	GATL3	1738	galacturonosyltransferase-like 3
AT5G65730	183.199120658564	-3.41642787620604	3.64198707807947e-31	1.32264640437463e-29	XTH6	1802	xyloglucan endotransglucosylase/hydrolase 6
AT2G43930	5.0591633350522	-3.41491215709858	0.0112448861061867	0.026515775603536	AT2G43930	2446	Protein kinase superfamily protein
AT4G22485	1183.33465201689	-3.41228273134854	3.06320962601592e-20	5.90470607610557e-19	AT4G22485	1971	Bifunctional inhibitor/lipid-transfer protein/seed storage 2S albumin superfamily protein
AT3G10150	22.3438542367796	-3.40892153617663	1.07872130833823e-07	6.40378496392437e-07	PAP16	1808	purple acid phosphatase 16
AT2G32680	19.5465314342466	-3.40890435948771	1.44151657608549e-05	6.22668513570112e-05	RLP23	2846	receptor like protein 23
AT5G64620	109.29980693708	-3.40633124957425	2.70683564615548e-28	8.67460330863381e-27	C/VIF2	1097	cell wall / vacuolar inhibitor of fructosidase 2
AT4G37410	1691.96910248072	-3.3959404278574	3.47593978267864e-152	7.25563286168145e-150	CYP81F4	2149	cytochrome P450, family 81, subfamily F, polypeptide 4
AT1G53230	321.775200146428	-3.39259169780977	7.28971461850321e-74	6.81059224639998e-72	TCP3	1938	TEOSINTE BRANCHED 1, cycloidea and PCF transcription factor 3
AT5G25020	4.9849530833064	-3.38839134040782	0.0130018859836344	0.0301676044703394	AT5G25020	1062	enhanced disease resistance-like protein (DUF1336)
AT3G11430	29.3860309054267	-3.38455982291596	1.09283426256202e-08	7.39730349505168e-08	GPAT5	2259	glycerol-3-phosphate acyltransferase 5
AT4G17080	166.851085866749	-3.38199466725403	4.07681512442301e-42	2.09445247079559e-40	AT4G17080	2918	Histone H3 K4-specific methyltransferase SET7/9 family protein
AT1G69588	9.68142767641319	-3.38136468740585	0.000442693251997848	0.00146010002118009	CLE45	884	CLAVATA3/ESR-RELATED 45
AT3G16670	586.631825284169	-3.3783650473927	2.25351805116676e-71	2.04760836256996e-69	AT3G16670	983	Pollen Ole e 1 allergen and extensin family protein
AT2G19970	58.1868145032107	-3.37293447805628	2.30834931978445e-17	3.60893749928513e-16	AT2G19970	926	CAP (Cysteine-rich secretory proteins, Antigen 5, and Pathogenesis-related 1 protein) superfamily protein
AT5G58910	7.43601991664008	-3.36595255763076	0.00304163912301741	0.00827654474225643	LAC16	3020	laccase 16
AT4G13554	4.77621121365193	-3.35673139469888	0.016468556623652	0.0371355173341866	MIR857A	377	microRNA ath-MIR857 precursor
AT1G76410	9.40175937455491	-3.35271079432186	0.000650344671363822	0.00206389344411721	ATL8	989	RING/U-box superfamily protein
AT1G66100	240.275373918646	-3.34545672903194	1.42446855763915e-51	9.40311580640999e-50	AT1G66100	1185	Plant thionin
AT2G37710	321.35176439002	-3.34188740845353	7.09200003679359e-56	5.02512663157515e-54	RLK	2558	receptor lectin kinase
AT1G33440	45.0331521735879	-3.33796852246258	3.15142892109371e-13	3.4903732362209e-12	AT1G33440	3056	Major facilitator superfamily protein
AT3G53235	14.7572587732579	-3.33258023760497	0.000135310900027574	0.000494297686806038	AT3G53235	858	hypothetical protein
AT1G55910	146.702436272211	-3.33001142028452	6.1997044829198e-38	2.83887653891802e-36	ZIP11	1501	zinc transporter 11 precursor
AT2G06995	7.14978397569782	-3.32728123469313	0.00354290949708915	0.00947802944781846	AT2G06995	856	None
AT1G09257	7.1913539306764	-3.326252958221	0.00368627728496114	0.00981733035718107	AT1G09257	742	Natural antisense transcript overlaps with AT1G71490
AT4G13580	51.8057082156597	-3.32523874005773	0.000636265005187033	0.00202475761161702	AT4G13580	955	Disease resistance-responsive (dirigent-like protein) family protein
AT1G80200	11.563034029958	-3.32301638293849	0.000190999409901907	0.00067771153559375	AT1G80200	1148	transmembrane protein
AT2G45310	72.3188785358331	-3.32217529001352	0.00451735934149669	0.011773590094767	GAE4	1962	UDP-D-glucuronate 4-epimerase 4
AT3G45700	11.5834351912436	-3.32046281272656	0.000619909765057836	0.00197732781613299	AT3G45700	2556	Major facilitator superfamily protein
AT3G28155	4.67651762862724	-3.30911863260111	0.0162479106541116	0.0367031383304831	AT3G28155	1211	hypothetical protein
AT1G79360	13.8621686123234	-3.30607916512504	3.46773315932577e-05	0.000140320253757559	2002-10-01	1913	organic cation/carnitine transporter 2
AT1G78850	1345.33736980416	-3.30426931763536	6.25508782312062e-22	1.34568602471406e-20	AT1G78850	1676	D-mannose binding lectin protein with Apple-like carbohydrate-binding domain-containing protein
AT2G41770	189.979459181038	-3.30426450858132	1.32690167722801e-45	7.66691068862167e-44	AT2G41770	2925	transmembrane protein, putative (DUF288)
AT5G44390	43.5841500308272	-3.29651540902355	1.09963118090357e-12	1.16233825098247e-11	AT5G44390	2934	FAD-binding Berberine family protein
AT4G20000	15.8413493814946	-3.2932063840323	2.62820922774369e-05	0.000108625772042136	AT4G20000	1026	VQ motif-containing protein
ATCG00790	6145.17160659328	-3.28916383276487	2.34694157249231e-153	4.94351238496789e-151	RPL16	1464	ribosomal protein L16
AT4G16260	418.22780659002	-3.27938679335775	1.79563317272627e-73	1.66419282448271e-71	AT4G16260	1672	Glycosyl hydrolase superfamily protein
AT4G22790	34.9956011359636	-3.27886017537363	1.79999899355446e-09	1.35717463978708e-08	AT4G22790	1819	MATE efflux family protein
AT2G08750	7.19306610527079	-3.271773979371	0.0100985817328516	0.0240650147845491	AT2G08750	309	Natural antisense transcript overlaps with AT2G35680
AT2G37720	7.12300141491767	-3.27088861064943	0.00500578114678889	0.0129158072573606	TBL15	3230	TRICHOME BIREFRINGENCE-LIKE 15
AT3G03370	25.1426962984227	-3.26926062618976	5.19754199041706e-08	3.22687695385754e-07	AT3G03370	1895	hypothetical protein
AT1G10460	6.74094223173057	-3.26160722160844	0.00609380376666642	0.0154141302700503	GLP7	1330	germin-like protein 7
AT1G09421	4.53115301674297	-3.25913356778647	0.0211635333683737	0.046347738009945	AT1G09421	696	Natural antisense transcript overlaps with AT1G09420
AT1G55260	330.546442912713	-3.25737211398736	1.15155599827791e-65	9.73779287594862e-64	AT1G55260	1894	Bifunctional inhibitor/lipid-transfer protein/seed storage 2S albumin superfamily protein
AT5G45540	13.3569171028735	-3.25631684392087	5.71853126427204e-05	0.000223701450942399	AT5G45540	3045	transmembrane protein, putative (DUF594)
AT1G01190	27.1534160355126	-3.2553591644865	1.03300760404715e-08	7.01899888145822e-08	CYP78A8	1963	cytochrome P450, family 78, subfamily A, polypeptide 8
AT3G61460	190.497299969476	-3.25359887637844	9.12081049833308e-38	4.15185027988954e-36	BRH1	1262	brassinosteroid-responsive RING-H2
AT1G72600	53.0748466547562	-3.25306819830423	0.0128701680770066	0.0298949167262398	AT1G72600	2295	hydroxyproline-rich glycoprotein family protein
AT3G22070	31.6235983031245	-3.25277705631841	1.00096190711489e-08	6.8192553330938e-08	AT3G22070	781	proline-rich family protein
AT2G15370	10.9039293224231	-3.25103948552327	0.000581950009380562	0.00186704260832839	FUT5	1919	fucosyltransferase 5
AT1G26250	44.6595335359904	-3.24672880178518	1.50764764845635e-10	1.29043945381358e-09	AT1G26250	1627	Proline-rich extensin-like family protein
AT2G47550	15.6593839042816	-3.23737793607679	2.4426207185163e-05	0.000101626004754934	AT2G47550	2864	Plant invertase/pectin methylesterase inhibitor superfamily
AT3G46650	17.7879546179934	-3.23704681350438	4.01935046565399e-06	1.90057857733067e-05	AT3G46650	2369	UDP-Glycosyltransferase superfamily protein
AT1G05400	4.52449561344201	-3.23569937657696	0.0202897808210461	0.0446537064612118	AT1G05400	1349	hypothetical protein
AT4G20040	11.0536400839108	-3.23505226928341	0.00074492466618449	0.00233558213822429	AT4G20040	1817	Pectin lyase-like superfamily protein
AT3G21550	90.0304220338056	-3.22917629554786	2.54322603424518e-22	5.62813249412232e-21	DMP2	980	transmembrane protein, putative (DUF679 domain membrane protein 2)
AT5G05960	254.247988551984	-3.22658649711006	8.24020831655454e-56	5.82090325288319e-54	AT5G05960	1296	Bifunctional inhibitor/lipid-transfer protein/seed storage 2S albumin superfamily protein
AT2G25590	81.1888074748972	-3.22655806882889	1.97722741586376e-20	3.87255783817104e-19	AT2G25590	2870	Plant Tudor-like protein
AT1G47578	13.2111157905323	-3.2257153822104	0.000105016029420851	0.000391633896938858	AT1G47578	1123	Biotin/lipoate A/B protein ligase family
AT1G08747	12.9335826886892	-3.2218226688783	0.00457601598875889	0.0119077145619433	AT1G08747	1312	Natural antisense transcript overlaps with AT1G65230
AT1G16090	28.2189558207758	-3.22099266110796	1.25800856979555e-08	8.46343163825871e-08	WAKL7	1564	wall associated kinase-like 7
AT2G03895	6.55066457195542	-3.22050777121473	0.0156921091609041	0.0356352219208221	AT2G03895	214	Natural antisense transcript overlaps with AT2G01110
AT5G03170	99.2461965611286	-3.21918111768388	2.5942459850598e-26	7.37529809494914e-25	FLA11	908	FASCICLIN-like arabinogalactan-protein 11
AT3G57720	24.2170429981453	-3.21854835177922	3.94744513586577e-07	2.16683970144539e-06	AT3G57720	4069	Protein kinase superfamily protein
AT2G39030	8.96861922203562	-3.21296897776328	0.00611254028226322	0.0154547750261937	NATA1	1096	Acyl-CoA N-acyltransferases (NAT) superfamily protein
AT1G28765	15.2502404987797	-3.20718488709468	3.70382404544992e-05	0.000149144252925051	AT1G28765	2599	hypothetical protein
ATCG00810	1823.1652539256	-3.20419632913999	6.1517904309372e-218	1.71731306367247e-215	RPL22	483	ribosomal protein L22
AT4G08850	545.12144705122	-3.20284871888398	3.66049474679755e-59	2.72712743676204e-57	AT4G08850	4474	Leucine-rich repeat receptor-like protein kinase family protein
AT4G13494	6.53146121489085	-3.20063094988121	0.00480875261763068	0.0124490277263132	MIR863A	303	microRNA ath-MIR863 precursor
AT1G66270	508.840625803577	-3.20033342779892	3.79382718660052e-82	4.03224660153826e-80	BGLU21	3299	Glycosyl hydrolase superfamily protein
AT2G22810	4.42510447514563	-3.19877559657288	0.0216302422564755	0.0472492423006069	ACS4	1993	1-aminocyclopropane-1-carboxylate synthase 4
AT5G41170	13.3098153959505	-3.19684685603443	0.000120544596443581	0.000445173461842171	AT5G41170	2099	Pentatricopeptide repeat (PPR-like) superfamily protein
AT1G05310	26.2612121000298	-3.19036371869415	4.12938805050368e-08	2.59641577015388e-07	AT1G05310	2085	Pectin lyase-like superfamily protein
AT3G57157	23.432456448041	-3.18578863146479	1.96573614430754e-07	1.12711891503235e-06	AT3G57157	237	other_RNA
AT2G28100	104.156656025026	-3.18323692608084	4.25190663617903e-26	1.1941415364881e-24	FUC1	1938	alpha-L-fucosidase 1
AT5G18430	50.3243320868274	-3.17821669471467	3.21708219977957e-12	3.24227031617628e-11	AT5G18430	1889	GDSL-like Lipase/Acylhydrolase superfamily protein
AT3G22060	154.680827598098	-3.17302747839457	7.73953846831303e-23	1.75981458597461e-21	AT3G22060	1459	Receptor-like protein kinase-related family protein
AT1G33811	387.48080881399	-3.16909354916317	4.06220102359207e-63	3.2794842409975e-61	AT1G33811	2106	GDSL-like Lipase/Acylhydrolase superfamily protein
AT5G53660	6.30351677336542	-3.16701944282438	0.00650482933932009	0.0163520555269661	GRF7	1916	growth-regulating factor 7
AT4G39950	588.704640178745	-3.1666111307307	2.8408950928698e-91	3.46439680535754e-89	CYP79B2	2561	cytochrome P450, family 79, subfamily B, polypeptide 2
AT2G43530	51.6234032025441	-3.16593186228297	2.448227111244e-12	2.51108553198422e-11	AT2G43530	414	scorpion toxin-like knottin superfamily protein
AT1G71890	19.2982693406178	-3.16553572477284	3.56890839548956e-06	1.70112338044627e-05	SUC5	2406	Major facilitator superfamily protein
AT2G04570	160.973999256838	-3.15600730727623	3.13190695165968e-29	1.05474250101678e-27	AT2G04570	1785	GDSL-like Lipase/Acylhydrolase superfamily protein
AT2G30750	106.268436486338	-3.15170777529641	1.05001857135608e-14	1.33822498890651e-13	CYP71A12	1886	cytochrome P450 family 71 polypeptide
AT4G26950	16.9216406869645	-3.15076028278946	1.29403354669723e-05	5.62845077472777e-05	AT4G26950	1108	senescence regulator (Protein of unknown function, DUF584)
AT3G12500	354.929227666154	-3.15056706634336	2.2134471368726e-53	1.49957807489293e-51	HCHIB	1849	basic chitinase
AT5G44400	211.359041605916	-3.14935102417893	1.83279916143071e-43	9.73989829595171e-42	AT5G44400	2371	FAD-binding Berberine family protein
AT5G09535	6.44696280406212	-3.14237875837638	0.0172142873175055	0.0385814506816214	AT5G09535	453	Natural antisense transcript overlaps with AT5G65960
AT1G05065	14.4009166196463	-3.128298209813	3.92958712925326e-05	0.000157550672754452	CLE20	717	CLAVATA3/ESR-RELATED 20
AT3G02640	268.378782635215	-3.12619352911882	8.74292896360424e-50	5.5652105518327e-48	AT3G02640	918	transmembrane protein
AT4G38860	246.206241133712	-3.12434435811679	1.96723295712893e-46	1.17476256744013e-44	AT4G38860	1048	SAUR-like auxin-responsive protein family
AT1G10640	271.988182647044	-3.12252076387114	5.40908265782626e-34	2.17584106218462e-32	AT1G10640	2854	Pectin lyase-like superfamily protein
AT1G03820	138.043592941031	-3.12133171072993	2.33524040701558e-33	9.17076614077134e-32	AT1G03820	1127	E6-like protein
AT5G18020	28.9205686995378	-3.12068408197391	1.60147085224472e-08	1.06504246976206e-07	SAUR20	603	SAUR-like auxin-responsive protein family
AT3G48610	425.362794969962	-3.1179882747133	1.0996306918047e-86	1.24894329064289e-84	NPC6	2730	non-specific phospholipase C6
AT3G27400	65.1133392102219	-3.11756840618889	2.18445413545356e-16	3.18526131645431e-15	AT3G27400	3050	Pectin lyase-like superfamily protein
AT5G57685	105.237412235203	-3.11692556224981	3.51513104659344e-24	8.73879681862339e-23	GDU3	1259	glutamine dumper 3
AT3G20898	28.7148526922087	-3.1142093632758	3.10516820652412e-08	1.98781237662153e-07	AT3G20898	1000	hypothetical protein
AT1G68725	30.6323086432691	-3.11208407406635	5.76679195522691e-09	4.04992149038411e-08	AGP19	833	arabinogalactan protein 19
AT1G56340	1587.97194709788	-3.10696375743452	1.12695303308718e-175	2.83820671485108e-173	CRT1a	3145	calreticulin 1a
AT3G47960	419.317985844775	-3.10221017730266	6.14690364417083e-87	7.01594864213981e-85	GTR1	2982	Major facilitator superfamily protein
AT5G62220	250.36414317593	-3.09856647958228	2.27155273234266e-54	1.5571561185911e-52	GT18	2118	glycosyltransferase 18
AT4G35480	18.6571163769533	-3.09392260806893	1.08147879692739e-05	4.78203506198617e-05	RHA3B	1064	RING-H2 finger A3B
AT1G78480	12.6468106399827	-3.09275491444685	0.000392397283035936	0.00130717468699878	AT1G78480	863	Prenyltransferase family protein
AT4G39730	789.108884337886	-3.07844958181725	1.4464003489798e-100	1.8827582070709e-98	PLAT1	1095	Lipase/lipooxygenase, PLAT/LH2 family protein
AT5G02690	16.3252033341029	-3.07843673032666	2.52226165078587e-05	0.000104620126116557	AT5G02690	515	hypothetical protein
AT4G19810	136.445278123669	-3.07665520581043	8.05084215706238e-33	3.10379388983586e-31	ChiC	2590	Glycosyl hydrolase family protein with chitinase insertion domain-containing protein
AT5G55180	520.796132944368	-3.07499926081287	4.60378505939697e-73	4.23292459627888e-71	AT5G55180	2243	O-Glycosyl hydrolases family 17 protein
AT3G06890	9.91461737742394	-3.0722937239272	0.00071293359579706	0.00224316559133866	AT3G06890	829	transmembrane protein
AT5G64640	60.0858468384673	-3.07095476102049	5.8463894773547e-16	8.26258830047653e-15	AT5G64640	2707	Plant invertase/pectin methylesterase inhibitor superfamily
AT2G19190	26.5729149333091	-3.06765419490796	1.81931060040556e-06	9.07110536074819e-06	FRK1	3896	FLG22-induced receptor-like kinase 1
AT2G35960	214.083145820194	-3.05944686432122	1.36329799537922e-45	7.83811775507111e-44	NHL12	1147	NDR1/HIN1-like 12
ATCG00660	24.1376587178687	-3.05910486600136	4.00545063902877e-07	2.1960788288286e-06	RPL20	354	ribosomal protein L20
AT3G23110	31.6494619543378	-3.05696225774422	5.74568880968765e-09	4.03661642572659e-08	RLP37	2508	receptor like protein 37
AT2G45210	31.8398977184366	-3.05685883886118	5.76812296860922e-09	4.04992149038411e-08	SAUR36	1177	SAUR-like auxin-responsive protein family
AT2G18120	25.802454526532	-3.05554189993699	1.45493643907706e-07	8.49354429161386e-07	SRS4	1529	SHI-related sequence 4
AT1G79529	10.2565319025508	-3.05333946903561	0.00322683086668024	0.00872208016577008	AT1G79529	749	Natural antisense transcript overlaps with AT1G79530
AT1G21240	9.90993987098107	-3.04876640859783	0.00819033241379388	0.0200221567870441	WAK3	2596	wall associated kinase 3
AT2G23180	58.4410823554773	-3.04528019824931	1.04020425810754e-14	1.32717690860968e-13	CYP96A1	1805	cytochrome P450, family 96, subfamily A, polypeptide 1
AT4G33220	555.790985585048	-3.04375789177653	4.49376903668334e-63	3.61529960347059e-61	PME44	4160	pectin methylesterase 44
AT4G16640	5.82030049464175	-3.04092214497814	0.0138960640238258	0.0319858163087805	AT4G16640	1706	Matrixin family protein
AT3G47720	7.8009202357674	-3.0404494080104	0.00374263633210429	0.00994801925144619	SRO4	1575	similar to RCD one 4
AT3G02850	25.9967057419424	-3.03499141064443	2.5557718528858e-07	1.44151007379172e-06	SKOR	4062	STELAR K+ outward rectifier
AT2G22930	13.8950824969476	-3.03227188144754	0.000187216782361095	0.000665819316547442	AT2G22930	1646	UDP-Glycosyltransferase superfamily protein
AT3G22470	29.1095239797143	-3.02860992329602	1.7167504329301e-08	1.13519142497119e-07	AT3G22470	2037	Pentatricopeptide repeat (PPR) superfamily protein
AT1G17700	11.8201382204665	-3.02560028157094	0.000284792350225499	0.000974832139861843	PRA1.F1	880	prenylated RAB acceptor 1.F1
AT1G28600	261.378220016166	-3.01569392272147	2.65297056302181e-59	1.98929863900373e-57	AT1G28600	2262	GDSL-like Lipase/Acylhydrolase superfamily protein
AT3G26230	52.2030089855008	-3.01495774846302	3.8103402764088e-14	4.59820751064541e-13	CYP71B24	2048	cytochrome P450, family 71, subfamily B, polypeptide 24
AT4G29700	189.188074037703	-3.0144810785742	1.99114338519257e-34	8.16544995308175e-33	AT4G29700	2173	Alkaline-phosphatase-like family protein
AT5G23400	133.362666947136	-3.00669207470985	1.34278687330247e-31	4.93847172292351e-30	AT5G23400	2363	Leucine-rich repeat (LRR) family protein
AT1G56650	40.9823715425279	-3.00624531972551	3.4776984177265e-08	2.21065219036277e-07	PAP1	1738	production of anthocyanin pigment 1
AT4G14940	38.6035963430769	-3.00565949377154	7.44803094333456e-11	6.61951963778526e-10	AO1	2688	amine oxidase 1
AT4G08290	178.705047196158	-3.00037919051927	2.469790280527e-38	1.14450081599621e-36	UMAMIT20	2340	nodulin MtN21 /EamA-like transporter family protein
AT3G21340	9.87488610169421	-2.99779877422085	0.0016711618267354	0.00483768359888297	AT3G21340	4318	Leucine-rich repeat protein kinase family protein
AT5G58390	128.151158472472	-2.99771232048472	1.70981737195443e-25	4.62269177458391e-24	AT5G58390	1935	Peroxidase superfamily protein
AT3G45010	267.870491781433	-2.99765331980534	1.76564886989312e-56	1.27049951290135e-54	scpl48	2846	serine carboxypeptidase-like 48
AT4G12320	485.440642552241	-2.99103125803412	1.66399750892315e-83	1.83594391817854e-81	CYP706A6	3093	cytochrome P450, family 706, subfamily A, polypeptide 6
AT1G22900	19.3928783376997	-2.99089915859956	5.31609834535083e-06	2.46891157870874e-05	AT1G22900	994	Disease resistance-responsive (dirigent-like protein) family protein
AT5G52320	64.5151500856976	-2.98578870019911	6.8437908472714e-14	8.09033846588155e-13	CYP96A4	2052	cytochrome P450, family 96, subfamily A, polypeptide 4
AT5G64120	645.427870277358	-2.98528420785782	1.57572822121201e-17	2.49894749387285e-16	AT5G64120	1751	Peroxidase superfamily protein
AT1G03300	38.0986169274444	-2.98424351068741	1.48612515630509e-08	9.93179113688749e-08	ATDUF1	2054	agenet domain protein (DOMAIN OF UNKNOWN FUNCTION 724 1)
ATCG00750	454.361869411546	-2.9840917067537	4.02357949029864e-89	4.75644575460303e-87	RPS11	417	ribosomal protein S11
AT3G20570	122.593971396644	-2.98276589841848	1.5699577096094e-27	4.79261134804344e-26	ENODL9	1000	early nodulin-like protein 9
AT3G60630	233.961249424169	-2.98205260483844	1.95333258960436e-51	1.28211660343153e-49	HAM2	2424	GRAS family transcription factor
AT1G76120	78.8319143995702	-2.98202240071233	1.0174654884231e-18	1.77253198246339e-17	AT1G76120	1844	Pseudouridine synthase family protein
AT1G08857	17.3370921435779	-2.98165511603128	1.85902478785685e-05	7.88604985987609e-05	AT1G08857	5596	Natural antisense transcript overlaps with AT1G66880
AT2G25680	26.4461965653689	-2.9800202841443	4.45374185592843e-07	2.42864671221138e-06	MOT1	1600	molybdate transporter 1
AT5G45280	216.501628702401	-2.97943411776853	4.59110649530727e-36	2.00709316030697e-34	AT5G45280	4162	Pectinacetylesterase family protein
AT3G49120	1049.93774570299	-2.97748425677214	4.53094527419983e-119	7.2401380691869e-117	PRXCB	2683	peroxidase CB
AT4G34250	160.901742286504	-2.97691450260136	5.75528281940374e-30	2.00526169812909e-28	KCS16	2104	3-ketoacyl-CoA synthase 16
AT4G08300	129.015067272002	-2.97600465842174	2.4032222386189e-24	6.05904888670293e-23	UMAMIT17	3530	nodulin MtN21 /EamA-like transporter family protein
AT3G08770	695.233805224262	-2.97267151241006	6.20197355718378e-70	5.52691258922878e-68	LTP6	820	lipid transfer protein 6
AT2G19780	64.5645066553665	-2.97239105042072	1.09312434945783e-16	1.62774364890346e-15	AT2G19780	2561	Leucine-rich repeat (LRR) family protein
AT5G45530	22.9160433022464	-2.96984244488149	6.86313780379919e-07	3.6388764968885e-06	AT5G45530	3116	transmembrane protein, putative (DUF594)
AT1G53160	13.0558496634381	-2.96977842997708	0.000146407160828576	0.00053153461554342	SPL4	1443	squamosa promoter binding protein-like 4
AT1G78450	9.28712615660135	-2.96688924051336	0.00133566233686404	0.00395341036601172	AT1G78450	1040	SOUL heme-binding family protein
AT2G30210	106.068641018562	-2.96226308006443	4.65275526594428e-23	1.06948749515803e-21	LAC3	2486	laccase 3
AT5G64080	138.186142662806	-2.95994266730697	4.95351303303467e-28	1.55518830589991e-26	XYP1	1637	Bifunctional inhibitor/lipid-transfer protein/seed storage 2S albumin superfamily protein
AT3G48320	153.625648609318	-2.95378307532035	6.66099317001928e-34	2.67015937282607e-32	CYP71A21	1714	cytochrome P450, family 71, subfamily A, polypeptide 21
AT1G12300	44.7181904327667	-2.95271253856453	3.24280009772593e-12	3.26534890327292e-11	AT1G12300	3238	Tetratricopeptide repeat (TPR)-like superfamily protein
ATCG00770	1103.56602418455	-2.95268521059192	2.09686377652931e-150	4.29949855771542e-148	RPS8	405	ribosomal protein S8
AT1G12700	31.2242416054872	-2.95240689747003	1.19980629785415e-08	8.08595460188501e-08	RPF1	2845	RNA processing FACTOR
AT5G46330	79.7361920629093	-2.95142802900949	5.35642523053228e-17	8.14359400206253e-16	FLS2	4334	Leucine-rich receptor-like protein kinase family protein
AT3G55990	84.3380253212821	-2.95082641508427	6.33996829024785e-21	1.281824304407e-19	ESK1	3059	trichome birefringence-like protein (DUF828)
AT1G12030	7.1903745773287	-2.94837606495969	0.00752680143945957	0.0185863784879333	AT1G12030	1860	phosphoenolpyruvate carboxylase, putative (DUF506)
AT5G17860	109.064586362609	-2.94832733103968	1.09723691230848e-24	2.8185121128811e-23	CAX7	2139	calcium exchanger 7
AT1G76952	18.4729128880657	-2.9421260310893	1.53983597447076e-05	6.61929490324445e-05	IDL5	657	inflorescence deficient in abscission (IDA)-like 5
AT1G64450	68.3368943760274	-2.94155663072436	2.07607969152816e-17	3.25458501033203e-16	AT1G64450	1303	Glycine-rich protein family
AT5G55340	26.2008667465555	-2.94066219852544	7.62989758323691e-07	4.02149060517741e-06	AT5G55340	1402	MBOAT (membrane bound O-acyl transferase) family protein
AT5G44585	9.32540095660362	-2.93927067246478	0.00367923700332576	0.00980311883245835	AT5G44585	1905	hypothetical protein
AT4G12290	69.4302150835792	-2.93791155344272	5.41997377705768e-17	8.23480605996239e-16	AT4G12290	3253	Copper amine oxidase family protein
AT1G63150	20.5429411799285	-2.93656104055894	1.69048582283298e-05	7.22533785556911e-05	AT1G63150	2421	Tetratricopeptide repeat (TPR)-like superfamily protein
AT5G23000	5.67164040415228	-2.93523018422386	0.022095847238825	0.0481482912182427	MYB37	1888	myb domain protein 37
AT1G79410	112.266161048235	-2.93409993206606	6.86002312887805e-26	1.88772845482309e-24	2005-10-01	1931	organic cation/carnitine transporter5
AT2G21188	5.53026872971329	-2.93040205855691	0.0137705382800822	0.0317318122276981	AT2G21188	497	other_RNA
AT2G42370	27.4315373822501	-2.92714778337274	9.51189314619871e-07	4.94481858194804e-06	AT2G42370	2200	hypothetical protein
AT2G23010	71.7816445880425	-2.92688686730181	8.60460939846298e-16	1.19525659329968e-14	SCPL9	3920	serine carboxypeptidase-like 9
AT3G51740	331.298757064735	-2.923204020425	2.185897080466e-66	1.86890167359399e-64	IMK2	3318	inflorescence meristem receptor-like kinase 2
AT1G52410	279.346942249374	-2.92161205936886	1.48494608458339e-49	9.4006013059555e-48	TSA1	5083	TSK-associating protein 1
AT3G22800	58.8124926156098	-2.92125089705563	2.70241879965492e-15	3.6006350539393e-14	AT3G22800	1938	Leucine-rich repeat (LRR) family protein
AT5G47130	5.55918850648156	-2.92097642855439	0.0145455946966364	0.0332959325351775	AT5G47130	3445	Bax inhibitor-1 family protein
AT2G33750	5.54910911992093	-2.92035200073466	0.0207235126231591	0.0455055882130086	PUP2	1784	purine permease 2
AT3G54400	897.963188531508	-2.91704749774462	9.4104515831962e-121	1.54638413604721e-118	AT3G54400	2739	Eukaryotic aspartyl protease family protein
AT2G45180	3093.0757627751	-2.91642894724677	1.7948934392719e-25	4.84704906619231e-24	AT2G45180	970	Bifunctional inhibitor/lipid-transfer protein/seed storage 2S albumin superfamily protein
AT1G69170	47.1353546482984	-2.91080008727612	1.27079410548243e-12	1.33534237750693e-11	AT1G69170	2301	Squamosa promoter-binding protein-like (SBP domain) transcription factor family protein
AT1G67750	319.287615384686	-2.91031432920726	4.30749060794866e-53	2.88452477994712e-51	AT1G67750	2082	Pectate lyase family protein
AT4G28780	355.825813347318	-2.90992979384465	2.40388658430035e-59	1.80837831682595e-57	AT4G28780	2437	GDSL-like Lipase/Acylhydrolase superfamily protein
AT3G17130	21.800201968475	-2.90764467030802	8.31579997748059e-06	3.75004058929983e-05	AT3G17130	944	Plant invertase/pectin methylesterase inhibitor superfamily protein
AT3G26180	243.928989972032	-2.90486162884315	2.07601227319258e-37	9.39476647849062e-36	CYP71B20	2082	cytochrome P450, family 71, subfamily B, polypeptide 20
AT4G03010	35.9451581852405	-2.90271165576787	8.4632351945165e-09	5.82570289533415e-08	AT4G03010	1840	RNI-like superfamily protein
AT4G04460	40.0179355847259	-2.90245128979361	7.39788765818134e-11	6.58000218963769e-10	AT4G04460	3453	Saposin-like aspartyl protease family protein
AT1G02810	59.3951221552378	-2.89682303097558	1.91366311177607e-15	2.58992840536516e-14	AT1G02810	2442	Plant invertase/pectin methylesterase inhibitor superfamily
AT1G71880	628.937585080903	-2.89337580714583	2.02601086188938e-107	2.91569389254515e-105	SUC1	2435	sucrose-proton symporter 1
AT3G21690	517.220167544266	-2.89189496294277	6.39780891393031e-80	6.53027456104693e-78	AT3G21690	3806	MATE efflux family protein
AT3G30340	17.884386891301	-2.89147684314362	1.39796277306513e-05	6.05435466391011e-05	UMAMIT32	2641	nodulin MtN21 /EamA-like transporter family protein
AT5G20710	8.9040285042961	-2.88878684199271	0.00231476960296206	0.00648332442868164	BGAL7	3799	beta-galactosidase 7
AT2G26515	8.93842625036301	-2.88386747732863	0.0021829482476569	0.00614762810640902	AT2G26515	1140	hypothetical protein
AT1G75820	382.958621033809	-2.88296778989593	4.09080116974685e-71	3.68808805848384e-69	CLV1	3628	Leucine-rich receptor-like protein kinase family protein
AT3G59250	42.9179047126237	-2.88038084209841	3.00132682898931e-11	2.76724005681187e-10	AT3G59250	1715	F-box/RNI-like superfamily protein
AT5G41025	15.8701714373515	-2.87938675035315	0.00135682472736393	0.00400785682470962	AT5G41025	832	transmembrane protein
AT3G19002	14.4419576940015	-2.87921065076218	0.000491061949749065	0.00160229620837711	AT3G19002	1482	Natural antisense transcript overlaps with AT3G19000
AT5G59070	10.7388469330805	-2.8770978861527	0.00104443385350153	0.0031629241126167	AT5G59070	2321	UDP-Glycosyltransferase superfamily protein
ATCG00800	5524.35417686429	-2.87621467411822	1.39111646548841e-297	4.81077141871142e-295	RPS3	657	structural constituent of ribosome
AT5G22794	23.034748114045	-2.876115398072	8.45636292586084e-07	4.42888627920876e-06	AT5G22794	3663	hypothetical protein
AT1G31690	94.7536784523013	-2.87554820778652	1.75484982441184e-15	2.38055447491933e-14	AT1G31690	4092	Copper amine oxidase family protein
AT3G03690	73.7252150176232	-2.87509460377578	3.14844603776527e-17	4.86329964633476e-16	UNE7	2647	Core-2/I-branching beta-1,6-N-acetylglucosaminyltransferase family protein
AT1G76930	2189.34217645792	-2.8750165895062	1.49026179543375e-210	4.01504253490697e-208	EXT4	1820	extensin 4
AT1G56010	95.9499375895126	-2.87401550060214	1.36000062488232e-15	1.86236492189854e-14	NAC1	2711	NAC domain containing protein 1
AT5G15025	30.7819767945015	-2.87216177921756	5.73182827559659e-08	3.53490713722579e-07	AT5G15025	605	paired amphipathic helix Sin3-like protein
AT4G31405	9.38436225150769	-2.87064037196425	0.00478695580949908	0.0124036866591471	AT4G31405	1772	hypothetical protein
AT4G39480	8.66907581324072	-2.87026529457957	0.00332428924191957	0.00895313050508852	CYP96A9	2102	cytochrome P450, family 96, subfamily A, polypeptide 9
AT1G77138	10.5080108829584	-2.86942725957914	0.000745720326888859	0.00233743776704747	AT1G77138	704	other_RNA
AT5G54370	114.796476890195	-2.86673776687125	1.32104459784041e-23	3.17187599294946e-22	AT5G54370	1543	Late embryogenesis abundant (LEA) protein-like protein
AT3G43720	399.899923492302	-2.86389389666669	1.62208378350299e-68	1.41292034826182e-66	LTPG2	1924	Bifunctional inhibitor/lipid-transfer protein/seed storage 2S albumin superfamily protein
AT3G45638	5.39189679830674	-2.86042135912872	0.0185866890094782	0.0412740640549751	AT3G45638	1076	other_RNA
AT1G35230	7.06735044406551	-2.85654773588714	0.00945954256565827	0.0227527874230564	AGP5	760	arabinogalactan protein 5
AT2G39710	64.495795476386	-2.85002385136024	4.3141840333656e-16	6.16217792713685e-15	AT2G39710	1654	Eukaryotic aspartyl protease family protein
AT1G73220	12.0093483330642	-2.84931106581127	0.000659648797713303	0.0020896995683644	2001-10-01	2046	organic cation/carnitine transporter1
AT5G03395	10.859701562724	-2.84840501285888	0.00152691550814897	0.00446192865731008	AT5G03395	521	None
AT1G29450	18.9423505976441	-2.84672022813486	1.25654923718393e-05	5.47775086087518e-05	AT1G29450	1043	SAUR-like auxin-responsive protein family
AT1G30760	41.5357848639543	-2.84653050741163	8.65301331012183e-11	7.62610568259881e-10	AT1G30760	2443	FAD-binding Berberine family protein
AT3G20910	42.0395459584058	-2.84497106438687	8.05414545238258e-11	7.12541237616282e-10	NF-YA9	2227	nuclear factor Y, subunit A9
ATCG01110	251.131053054025	-2.84481053749201	1.20174870061161e-49	7.62863490223861e-48	NDHH	1182	NAD(P)H dehydrogenase subunit H
AT2G44300	63.127196782462	-2.84098873177408	2.86642988906334e-15	3.81477200055127e-14	AT2G44300	1272	Bifunctional inhibitor/lipid-transfer protein/seed storage 2S albumin superfamily protein
AT4G28330	10.2439143971891	-2.83945724543737	0.00164283446913289	0.00476640053215742	AT4G28330	1026	pyrroline-5-carboxylate reductase
AT2G40200	12.2008722228885	-2.83756065896747	0.00161850740093119	0.00470229673725086	AT2G40200	1367	basic helix-loop-helix (bHLH) DNA-binding superfamily protein
AT1G73325	20.6575593800758	-2.83592971315493	7.37888093349641e-06	3.36118488554697e-05	AT1G73325	863	Kunitz family trypsin and protease inhibitor protein
AT5G54570	6.84518641856701	-2.83524693650086	0.00890517398382928	0.021571655118173	BGLU41	2600	beta glucosidase 41
AT2G02455	8.48233914503057	-2.83335284792619	0.00395546831748198	0.0104513856672434	AT2G02455	808	transmembrane protein
AT4G36270	34.3676984557569	-2.82774930993204	4.67597027139377e-09	3.3274641028315e-08	AT4G36270	4218	ATP binding protein
AT3G06345	90.076651846981	-2.82753747012759	7.27466858286763e-21	1.46441417085181e-19	MIR5642a	374	microRNA ath-MIR5642a precursor
AT1G65570	10.3022542961066	-2.82615580395683	0.00164680880360711	0.0047764403601376	AT1G65570	2022	Pectin lyase-like superfamily protein
AT4G23930	15.5099555121998	-2.82238351022801	8.58747323260899e-05	0.000325809325036106	AT4G23930	882	Late embryogenesis abundant (LEA) hydroxyproline-rich glycoprotein family
AT2G18150	97.8120048043985	-2.82084409749346	4.99679344035542e-19	8.898978017912e-18	AT2G18150	1676	Peroxidase superfamily protein
AT2G15020	344.065363169769	-2.81706370902749	1.99997340909713e-46	1.19124380176814e-44	AT2G15020	2088	hypothetical protein
AT2G29120	51.5773012902648	-2.81625527685141	2.40582784967298e-09	1.78377700086154e-08	GLR2.7	4702	glutamate receptor 2.7
AT2G47560	61.8593807138353	-2.81614858440267	2.85264333758733e-13	3.17615310580963e-12	AT2G47560	1012	RING/U-box superfamily protein
AT4G28320	34.2763287123576	-2.81569145334435	2.91519462320734e-08	1.87435757974516e-07	MAN5	2141	Glycosyl hydrolase superfamily protein
AT2G09090	13.9107864744446	-2.81568487788881	0.000479672475634559	0.00156822509671973	AT2G09090	1249	Natural antisense transcript overlaps with AT2G39930
AT4G08770	72.2313496496079	-2.81441176559914	5.59266535329399e-17	8.47495462628003e-16	Prx37	2362	Peroxidase superfamily protein
AT5G01540	38.9647958225363	-2.81339952960691	2.84161003098981e-08	1.83143544973669e-07	LECRKA4.1	2494	lectin receptor kinase a4.1
AT2G35075	16.9315407727083	-2.80971315099327	4.21902073150665e-05	0.000168281477619227	AT2G35075	2645	hypothetical protein
AT3G50770	8.3246865365993	-2.80903579712277	0.00357795024188791	0.00956404096729844	CML41	926	calmodulin-like 41
AT3G10290	20.3199953761061	-2.80835740039278	5.42797804115154e-06	2.5193559938598e-05	AT3G10290	2025	Nucleotide-sugar transporter family protein
AT2G15980	38.4914532117425	-2.80690290478271	8.68121195465377e-09	5.96688463332328e-08	AT2G15980	1497	Tetratricopeptide repeat (TPR)-like superfamily protein
AT5G23660	91.2044489485703	-2.80434420394521	8.63734134374178e-20	1.62309163774937e-18	SWEET12	2349	bidirectional sugar transporter SWEET12-like protein
AT3G04290	744.924854078761	-2.80340101839181	2.81038569976028e-93	3.48217308360672e-91	LTL1	3078	Li-tolerant lipase 1
AT1G23110	54.3849610825898	-2.80310202772335	6.61159918512296e-09	4.60724069531726e-08	AT1G23110	1885	fold protein
AT4G01630	12.2363471944839	-2.79899665778962	0.000892901310784782	0.00274419994308044	EXPA17	1204	expansin A17
AT1G04360	26.0606343118132	-2.79863588408506	1.41284684376806e-06	7.16159732445986e-06	AT1G04360	1747	RING/U-box superfamily protein
AT5G43403	32.1580766485754	-2.79749271669136	9.59309232473298e-09	6.54703826698271e-08	AT5G43403	1227	other_RNA
AT1G69730	139.101537401714	-2.79246410230715	4.26079451199969e-28	1.34133979406295e-26	AT1G69730	2811	Wall-associated kinase family protein
AT5G44410	111.830174114813	-2.79241090004791	2.57812388869401e-21	5.31451338977226e-20	AT5G44410	1936	FAD-binding Berberine family protein
AT5G07150	11.8349324918495	-2.79166622260545	0.000844325362697331	0.00260875032053569	AT5G07150	2545	Leucine-rich repeat protein kinase family protein
AT4G17030	70.1709465400758	-2.78930272851355	7.34880849848974e-15	9.46480783268522e-14	EXLB1	1729	expansin-like B1
AT3G47675	47.3873698793104	-2.78762779170936	4.60232843350096e-12	4.57665020618958e-11	AT3G47675	3575	ternary complex factor MIP1 leucine-zipper protein
AT5G10278	8.51616515171824	-2.78760481181369	0.00337002790733736	0.00906367343157361	AT5G10278	6403	None
AT1G62790	268.971981483851	-2.78609306033442	8.70345612034882e-28	2.70683326588567e-26	AT1G62790	1604	Bifunctional inhibitor/lipid-transfer protein/seed storage 2S albumin superfamily protein
AT5G25090	163.0613617551	-2.78204765391161	3.46217477690561e-36	1.5221743753492e-34	ENODL13	800	early nodulin-like protein 13
AT2G01970	595.276925889348	-2.77692733179419	2.84517858476951e-104	3.92397546482796e-102	AT2G01970	3102	Endomembrane protein 70 protein family
AT3G53980	282.327111506189	-2.77590317320332	2.01464730566273e-47	1.22197324796349e-45	AT3G53980	902	Bifunctional inhibitor/lipid-transfer protein/seed storage 2S albumin superfamily protein
AT3G26320	21.3597572013402	-2.77393500386547	2.2587964851367e-05	9.44017217904353e-05	CYP71B36	1775	cytochrome P450, family 71, subfamily B, polypeptide 36
AT2G26710	61.9777885696301	-2.77282796450442	7.69206387918808e-15	9.89135450206634e-14	BAS1	3359	Cytochrome P450 superfamily protein
AT3G32980	1958.18362550368	-2.77280709253007	4.20437737275513e-108	6.16553314726179e-106	AT3G32980	4028	Peroxidase superfamily protein
AT1G20160	154.667059780441	-2.77205053717319	3.89902110121651e-31	1.41377650884486e-29	ATSBT5.2	3348	Subtilisin-like serine endopeptidase family protein
AT2G44790	229.000270461174	-2.77071175434215	1.83219357406541e-30	6.47133004742309e-29	UCC2	1671	uclacyanin 2
AT1G17620	224.996373944567	-2.76514484424518	6.79829079161065e-43	3.56371940365653e-41	AT1G17620	1468	Late embryogenesis abundant (LEA) hydroxyproline-rich glycoprotein family
AT5G03610	180.986964902549	-2.76204390667731	3.66003348814112e-32	1.37667168701672e-30	AT5G03610	3101	GDSL-like Lipase/Acylhydrolase superfamily protein
AT5G49740	511.658146191768	-2.76144989619166	7.66505359436575e-66	6.50546856342324e-64	FRO7	3476	ferric reduction oxidase 7
AT2G26440	68.6605248855487	-2.76075881171776	2.56486456498501e-12	2.62490777255754e-11	AT2G26440	2461	Plant invertase/pectin methylesterase inhibitor superfamily
AT2G04850	89.7289735689423	-2.75553803225493	7.7196355917918e-20	1.45299721090021e-18	AT2G04850	1668	Auxin-responsive family protein
AT4G23230	11.3856557373944	-2.75516594947692	0.000852932232633668	0.00263218431408126	CRK15	2453	cysteine-rich RECEPTOR-like kinase
AT2G20515	36.8593130528492	-2.75387276104376	3.92691030863326e-09	2.82033569755725e-08	AT2G20515	1108	pollen Ole e I family allergen protein
ATCG00140	41.9585733553068	-2.75323501674614	1.10552877096462e-09	8.52416027396017e-09	ATPH	246	ATP synthase subunit C family protein
AT4G17480	17.9435938651939	-2.75196709603705	2.40500831295768e-05	0.000100097076722165	AT4G17480	2192	alpha/beta-Hydrolases superfamily protein
AT3G25700	96.2341462424954	-2.75122090482018	7.72207006299071e-22	1.65360779445004e-20	AT3G25700	1864	Eukaryotic aspartyl protease family protein
AT4G27300	256.755038582144	-2.75101049631588	4.95533677004771e-41	2.45856858591018e-39	AT4G27300	3738	S-locus lectin protein kinase family protein
AT1G18140	21.3091843264632	-2.74870680830046	5.04685940527148e-06	2.35056278828403e-05	LAC1	2672	laccase 1
AT5G64700	29.2965195416041	-2.74535169426363	6.60780281206687e-08	4.03858589173277e-07	UMAMIT21	2089	nodulin MtN21 /EamA-like transporter family protein
AT2G23000	321.505822100179	-2.74279528882824	4.81626300758214e-47	2.89100554107975e-45	scpl10	4243	serine carboxypeptidase-like 10
AT4G19820	24.7977653762574	-2.73784153920665	1.38276915687933e-05	5.99303429945644e-05	AT4G19820	2232	Glycosyl hydrolase family protein with chitinase insertion domain-containing protein
AT4G13950	48.6248714444303	-2.73699616531754	1.96848828162169e-11	1.84730147773084e-10	RALFL31	752	ralf-like 31
AT3G58820	45.518144577354	-2.73690510923723	3.17091303999995e-11	2.92011347920504e-10	AT3G58820	2149	F-box/RNI-like superfamily protein
AT5G08835	41.5944885868587	-2.73652119928011	0.0119526176441459	0.0280399314110153	AT5G08835	487	Natural antisense transcript overlaps with AT5G58540
AT4G01440	84.2153266258995	-2.736297374066	1.20197288433625e-18	2.08612072884426e-17	UMAMIT31	2356	nodulin MtN21 /EamA-like transporter family protein
AT1G05440	37.7608480742749	-2.73437866308318	1.07188990978623e-08	7.2682731079154e-08	AT1G05440	1934	C-8 sterol isomerase
AT5G50160	371.405645074347	-2.73111749216802	2.02194892760375e-59	1.52601161734785e-57	FRO8	3084	ferric reduction oxidase 8
AT5G48850	76.5136439532584	-2.73094734492856	3.51914871976766e-18	5.91717531473271e-17	ATSDI1	2417	Tetratricopeptide repeat (TPR)-like superfamily protein
AT5G38565	8.14038953110556	-2.73024934878011	0.00412946602071896	0.0108615878873945	AT5G38565	1988	F-box/FBD-like domains containing protein
AT2G08655	10.4020159079574	-2.72899054483398	0.00675699217459109	0.0169089003872206	AT2G08655	665	Natural antisense transcript overlaps with AT2G34180
AT1G06980	13.456795220384	-2.72791108110541	0.000587764958623122	0.00188335141630448	AT1G06980	1039	6,7-dimethyl-8-ribityllumazine synthase
AT5G59090	168.018512566929	-2.72523677797031	2.02400031275111e-33	7.9891119670261e-32	SBT4.12	3821	subtilase 4.12
AT5G51710	115.911988673021	-2.72214448449702	3.84047041206959e-24	9.49665949281243e-23	KEA5	4599	K+ efflux antiporter 5
AT3G24460	176.997742451391	-2.7211151965505	2.72188071084574e-34	1.10255202920098e-32	AT3G24460	7386	Serinc-domain containing serine and sphingolipid biosynthesis protein
AT1G16490	6.67341979778465	-2.71983994906121	0.0137988433622254	0.0317843921565527	MYB58	1434	myb domain protein 58
AT1G12500	292.764088855667	-2.71799569296473	9.30237502457724e-55	6.43391132296879e-53	AT1G12500	2007	Nucleotide-sugar transporter family protein
AT3G29590	74.2091991593566	-2.71702565724433	1.42386445633074e-15	1.94178572414263e-14	AT5MAT	1741	HXXXD-type acyl-transferase family protein
AT1G54000	492.187596977742	-2.71505288419425	1.42521457054052e-59	1.07915756860862e-57	GLL22	2367	GDSL-like Lipase/Acylhydrolase superfamily protein
AT2G45220	133.524404026241	-2.7129381042088	3.89652078428332e-23	9.03727593311758e-22	AT2G45220	2546	Plant invertase/pectin methylesterase inhibitor superfamily
AT5G59670	6.52246908216603	-2.71122228820741	0.0132082968415162	0.0305944454481586	AT5G59670	4536	Leucine-rich repeat protein kinase family protein
AT3G62740	45.7166549793173	-2.70711006617986	4.29135658450664e-10	3.4802496346874e-09	BGLU7	2780	beta glucosidase 7
AT3G17070	95.2420147917436	-2.70362576307653	3.07654648855057e-20	5.92548479964394e-19	AT3G17070	2522	Peroxidase family protein
AT5G37300	9.63829333888854	-2.70343503956326	0.00165551000606283	0.004795370276344	WSD1	2971	O-acyltransferase (WSD1-like) family protein
AT3G43840	6.23069231219471	-2.69873387286496	0.0150330761766674	0.0342958099677819	AT3G43840	1492	3-oxo-5-alpha-steroid 4-dehydrogenase family protein
AT1G54330	6.33703164145714	-2.69864715725553	0.0125018563593428	0.0291475157824486	NAC020	1446	NAC domain containing protein 20
AT2G23130	140.917362597835	-2.69746600432098	4.47714784424229e-21	9.13164749569489e-20	AGP17	1252	arabinogalactan protein 17
AT5G46100	27.3709610469496	-2.69439991297405	3.74719398542584e-07	2.06621810191139e-06	AT5G46100	1541	Pentatricopeptide repeat (PPR) superfamily protein
AT4G12980	333.437867415339	-2.69282223972574	9.22665321881204e-51	5.95491796879874e-49	AT4G12980	2013	Auxin-responsive family protein
AT2G23755	22.2828959201309	-2.69220035697107	3.42195743579415e-06	1.63680333995356e-05	AT2G23755	1264	transmembrane family 220 helix protein
AT5G07620	20.2359249738666	-2.6919978436692	2.10071591582183e-05	8.82727380659988e-05	AT5G07620	1859	Protein kinase superfamily protein
AT3G16530	280.566487405416	-2.6900067442751	3.72551010065732e-21	7.61199903282452e-20	AT3G16530	1194	Legume lectin family protein
AT4G29140	195.51881239025	-2.68899579169239	1.05691010996339e-35	4.56877000892758e-34	ADS1	2319	MATE efflux family protein
AT2G45040	6.3112614305022	-2.68804948227836	0.0124770960969122	0.0290962388070383	AT2G45040	1446	Matrixin family protein
AT1G11580	1071.7999290697	-2.68780096043945	4.20087055775035e-112	6.40356386993918e-110	PMEPCRA	2215	methylesterase PCR A
AT1G08280	107.526124167257	-2.68615625886022	1.78336344109858e-23	4.23366095596866e-22	AT1G08280	2095	Glycosyltransferase family 29 (sialyltransferase) family protein
AT4G01430	51.5115033988223	-2.68510588664491	1.33112929388268e-11	1.26922904276797e-10	UMAMIT29	2529	nodulin MtN21 /EamA-like transporter family protein
AT4G23990	135.830619694048	-2.68397097780937	1.2932509679287e-26	3.75967690425446e-25	CSLG3	4412	cellulose synthase like G3
AT4G18253	17.0476486735643	-2.68336378239449	0.000239818880184867	0.000834199587732076	AT4G18253	1124	receptor Serine/Threonine kinase-like protein
AT5G20740	97.2309384851284	-2.6809781123555	1.60166653976214e-19	2.94295112817516e-18	AT5G20740	1189	Plant invertase/pectin methylesterase inhibitor superfamily protein
AT3G06455	30.7577273366962	-2.68084089243402	3.48361509558111e-07	1.93098951589986e-06	AT3G06455	1621	ubiquitin family protein
AT3G04110	117.131441689825	-2.67448777812774	4.60096826684736e-25	1.20456988410004e-23	GLR1.1	3269	glutamate receptor 1.1
ATCG00380	24.7244319541858	-2.67359543586671	4.28601781866283e-06	2.01843562720361e-05	RPS4	606	chloroplast ribosomal protein S4
AT1G14250	140.9740359582	-2.67296512873979	5.79012236343619e-21	1.17475599965689e-19	AT1G14250	3143	GDA1/CD39 nucleoside phosphatase family protein
AT5G47360	32.4784060741731	-2.66924968570598	6.12358302366717e-08	3.76348590605751e-07	AT5G47360	1434	Tetratricopeptide repeat (TPR)-like superfamily protein
AT1G34640	37.7618580081506	-2.66768964925831	1.68216586393667e-08	1.11445469839137e-07	AT1G34640	992	peptidase
AT2G14560	13.6432846476473	-2.66761894832525	0.00626995681734149	0.0158217054517319	LURP1	2316	LURP-one-like protein (DUF567)
AT1G29980	168.825006809204	-2.66371323826297	2.16121368099457e-27	6.54579359328681e-26	AT1G29980	2951	choice-of-anchor C domain protein, putative (Protein of unknown function, DUF642)
AT1G80340	7.80259759920119	-2.66252726602534	0.0072562011779298	0.0180103032986217	GA3OX2	1884	gibberellin 3-oxidase 2
AT1G80760	149.776266178838	-2.66032958786405	2.24985549698456e-26	6.4198462888094e-25	NIP6;1	1670	NOD26-like intrinsic protein 6
AT4G22470	58.8962194703488	-2.65981079401935	1.24814719129256e-07	7.35492635357287e-07	AT4G22470	1317	protease inhibitor/seed storage/lipid transfer protein (LTP) family protein
AT3G50760	55.3534913612496	-2.6593948497822	8.60453574184646e-12	8.38734089771067e-11	GATL2	1566	galacturonosyltransferase-like 2
AT2G21210	210.122886462017	-2.65629934630671	2.24999598572094e-35	9.60081160021257e-34	AT2G21210	1402	SAUR-like auxin-responsive protein family
AT4G30420	8.12621578381945	-2.65281444013097	0.00802772265484041	0.0196723779918194	UMAMIT34	2010	nodulin MtN21 /EamA-like transporter family protein
AT1G66250	135.116605737615	-2.64983348067266	4.10446026277164e-25	1.08012154073985e-23	AT1G66250	2862	O-Glycosyl hydrolases family 17 protein
AT1G22150	9.0719929751537	-2.6483102671909	0.00791796305443036	0.0194486593841992	SULTR1;3	3968	sulfate transporter 1
AT1G19630	11.4394477856462	-2.64808079261481	0.00392166006941236	0.0103715173848059	CYP722A1	4373	cytochrome P450, family 722, subfamily A, polypeptide 1
AT3G10720	283.017674917617	-2.64799425832816	8.28903167097138e-35	3.46673039379796e-33	AT3G10720	3349	Plant invertase/pectin methylesterase inhibitor superfamily
AT1G54540	20.9233161870706	-2.64751701202894	5.3517552190427e-05	0.000210169776991897	AT1G54540	959	Late embryogenesis abundant (LEA) hydroxyproline-rich glycoprotein family
AT2G40165	13.7214816581514	-2.64745130025704	0.000741822359857031	0.00232742370722917	AT2G40165	1645	hypothetical protein
AT1G54820	245.54839330409	-2.64720636128651	2.13527365149926e-31	7.80351585256117e-30	AT1G54820	3760	Protein kinase superfamily protein
AT1G29430	48.9681946416064	-2.64621568506067	5.34906852596624e-10	4.28850926458954e-09	AT1G29430	834	SAUR-like auxin-responsive protein family
AT1G78730	34.5212397509357	-2.63984700011766	3.6815813437423e-08	2.33066228782812e-07	AT1G78730	1753	FBD, F-box, Skp2-like and Leucine Rich Repeat domains containing protein
AT5G21100	579.597269393643	-2.63831905576042	3.58243441744838e-78	3.56244658593472e-76	AT5G21100	2856	Plant L-ascorbate oxidase
AT5G67280	315.378620867009	-2.63719306852022	2.26948941137741e-44	1.24019032220789e-42	RLK	3181	receptor-like kinase
AT1G67830	161.079204065714	-2.63405093928723	2.65431292931347e-24	6.67757118047699e-23	FXG1	1543	alpha-fucosidase 1
AT4G33730	7.65125467263729	-2.63393888725617	0.00877913659169876	0.0212930592305726	AT4G33730	611	CAP (Cysteine-rich secretory proteins, Antigen 5, and Pathogenesis-related 1 protein) superfamily protein
AT3G56060	149.448944798971	-2.62804495103665	1.47851497546584e-27	4.53137460073326e-26	AT3G56060	3296	Glucose-methanol-choline (GMC) oxidoreductase family protein
AT5G24150	587.854423345295	-2.62786167042921	1.60237718088103e-41	8.12408737002481e-40	SQP1	3226	FAD/NAD(P)-binding oxidoreductase family protein
AT5G59660	22.7662404502735	-2.62658945117324	1.18648894945883e-05	5.20563320563551e-05	AT5G59660	4330	Leucine-rich repeat protein kinase family protein
AT2G19990	23.0836086879595	-2.62560857094611	1.17536524130864e-05	5.16171581522389e-05	PR-1-LIKE	832	pathogenesis-related protein-1-like protein
AT1G10540	10.7562006606789	-2.62536723566415	0.00136968105490605	0.00404171039762776	NAT8	3171	nucleobase-ascorbate transporter 8
AT3G26610	30.7380273866398	-2.62373056521933	9.93088834724254e-08	5.92885037375959e-07	AT3G26610	3596	Pectin lyase-like superfamily protein
AT5G61370	19.941044779233	-2.62164642907252	1.7344122665251e-05	7.39535005803949e-05	AT5G61370	1888	Pentatricopeptide repeat (PPR) superfamily protein
AT2G40330	43.4785603650937	-2.61930923349627	1.37633890196696e-06	6.98418141887306e-06	PYL6	1607	PYR1-like 6
AT1G18735	12.5452774537991	-2.61453661968446	0.00580737250066996	0.0147524197829759	AT1G18735	961	Natural antisense transcript overlaps with AT1G18730
AT1G66280	302.853541987862	-2.61320180464431	5.11161104216184e-42	2.61448185092472e-40	BGLU22	3485	Glycosyl hydrolase superfamily protein
AT2G03330	66.250930995128	-2.6129638532779	2.78032623459731e-13	3.10182710474442e-12	AT2G03330	5663	transmembrane protein
AT4G15630	141.053495160037	-2.61168707279506	5.23231963670517e-28	1.63828170246566e-26	AT4G15630	1616	Uncharacterized protein family (UPF0497)
AT1G04110	133.802866422917	-2.61092160424763	2.63064000729484e-27	7.93644908450799e-26	SDD1	2513	Subtilase family protein
AT1G27950	791.502620320954	-2.60975091759489	1.57374891515604e-81	1.64994399837853e-79	LTPG1	1652	glycosylphosphatidylinositol-anchored lipid protein transfer 1
AT5G62350	826.713406969947	-2.60894148319636	3.50037587526966e-101	4.60816528579534e-99	AT5G62350	1234	Plant invertase/pectin methylesterase inhibitor superfamily protein
AT4G22200	326.338738445463	-2.60638986860373	6.29722257452911e-46	3.67523040432845e-44	KT2/3	4209	potassium transport 2/3
AT2G45160	269.034387949181	-2.60420531161283	7.58939738042247e-51	4.92566771160752e-49	HAM1	2590	GRAS family transcription factor
AT4G11210	7.50636070048095	-2.60388242946561	0.0165652408176837	0.0373144691566918	AT4G11210	849	Disease resistance-responsive (dirigent-like protein) family protein
AT4G21760	95.5435864038708	-2.60363579095474	3.1736834094936e-18	5.36354811071968e-17	BGLU47	2828	beta-glucosidase 47
AT1G01430	430.803833160656	-2.60363464160268	2.12915190730754e-65	1.79390726153875e-63	TBL25	2347	TRICHOME BIREFRINGENCE-LIKE 25
AT3G07540	184.516442583706	-2.59662258399043	5.19279319457959e-35	2.18361194770252e-33	AT3G07540	3142	Actin-binding FH2 (formin homology 2) family protein
AT3G26520	6935.01162753972	-2.59425503659165	5.98136231250687e-108	8.71623677866567e-106	TIP2	1462	tonoplast intrinsic protein 2
AT3G61490	116.981894585853	-2.58778886632077	1.73727396461284e-21	3.63619130624024e-20	AT3G61490	2710	Pectin lyase-like superfamily protein
AT1G06520	7.18587651262378	-2.58295392471869	0.0134878073532597	0.0311515646306846	GPAT1	2453	glycerol-3-phosphate acyltransferase 1
AT3G14463	6.14258073060913	-2.58081154303969	0.0200190971796642	0.0441544485152612	AT3G14463	908	hypothetical protein
AT3G14310	1217.0417633158	-2.57974336706158	3.39987227931877e-85	3.80555752230995e-83	PME3	3426	pectin methylesterase 3
AT1G14720	292.060049458295	-2.57972982330293	3.36015966821361e-46	1.98104070006385e-44	XTH28	2153	xyloglucan endotransglucosylase/hydrolase 28
AT1G77110	34.9688311589353	-2.57956118509499	1.47954339149773e-07	8.62492098037098e-07	PIN6	4092	Auxin efflux carrier family protein
AT4G26680	19.0311095314653	-2.57897030858326	4.70923563089352e-05	0.000186454185864325	AT4G26680	1980	Tetratricopeptide repeat (TPR)-like superfamily protein
AT3G27200	50.0367341198816	-2.57780052223606	4.39977898227895e-11	3.99619282710322e-10	AT3G27200	1018	Cupredoxin superfamily protein
AT1G76705	5.98236866596251	-2.57751341066968	0.0192274487329315	0.0425542064325172	AT1G76705	1039	calmodulin binding protein
AT3G09780	29.3931637122293	-2.57731051934369	1.77338613148574e-06	8.85990412972013e-06	CCR1	2741	CRINKLY4 related 1
AT2G45480	33.9440472595567	-2.57679777598901	2.69499190753682e-08	1.742270158974e-07	GRF9	2386	growth-regulating factor 9
AT4G13190	5.97580102687852	-2.57594515623693	0.019272583062929	0.0426418783009994	AT4G13190	2981	Protein kinase superfamily protein
AT2G39040	17.7608215991866	-2.57345689766165	4.24843828018701e-05	0.00016939651514702	AT2G39040	2004	Peroxidase superfamily protein
AT3G49510	7.41268991964757	-2.5723640904036	0.00920896866130203	0.0222146594359571	AT3G49510	1167	F-box family protein
AT1G12775	30.7064766020581	-2.5718501213638	3.24923598758628e-07	1.80886107237804e-06	AT1G12775	2088	Pentatricopeptide repeat (PPR) superfamily protein
AT1G59970	65.2462947892998	-2.57151076996306	1.27647413884919e-13	1.47363755840237e-12	AT1G59970	1580	Matrixin family protein
AT5G60020	102.481757778386	-2.57115424297132	9.89883017587875e-21	1.97891195146774e-19	LAC17	2467	laccase 17
AT1G52400	2063.15745282788	-2.57064127884487	5.5970850308935e-16	7.92208064543692e-15	BGLU18	3423	beta glucosidase 18
AT5G28262	8.53224028038377	-2.57017657102502	0.00870406719928254	0.0211220399044173	AT5G28262	1224	other_RNA
AT4G31500	1530.28162697126	-2.56968219125311	6.3261146291018e-120	1.02500752416985e-117	CYP83B1	1995	cytochrome P450, family 83, subfamily B, polypeptide 1
AT5G46590	17.5385338702001	-2.56899039326884	9.01663440992339e-05	0.000340585946002486	NAC096	1795	NAC domain containing protein 96
AT3G28540	66.1905036284299	-2.56873173973655	2.23349750534202e-09	1.66238796012768e-08	AT3G28540	2075	P-loop containing nucleoside triphosphate hydrolases superfamily protein
AT1G45616	14.3956194388735	-2.56805711313773	0.000517260351940272	0.00167856055384539	RLP6	3256	receptor like protein 6
AT1G61800	85.3682550511311	-2.5666989209868	2.26276923219297e-09	1.68309351877724e-08	GPT2	2489	glucose-6-phosphate/phosphate translocator 2
AT5G61570	62.2364627876639	-2.56668476086852	4.36670301081908e-13	4.78375927946468e-12	AT5G61570	2601	Protein kinase superfamily protein
AT1G56710	7.17539045488815	-2.56553206513339	0.0110267066259346	0.0260676249895832	AT1G56710	2247	Pectin lyase-like superfamily protein
AT1G20120	5.98501788639485	-2.56428671467569	0.0177485576578388	0.0396261472010649	AT1G20120	1929	GDSL-like Lipase/Acylhydrolase superfamily protein
AT1G53600	14.7575237589284	-2.56388121626585	0.000221895295635447	0.000777573200222824	AT1G53600	2820	Tetratricopeptide repeat (TPR)-like superfamily protein
AT3G16660	313.329611035695	-2.56274893248361	7.42418253967204e-36	3.22736040233023e-34	AT3G16660	1351	Pollen Ole e 1 allergen and extensin family protein
AT4G05200	72.7538287554444	-2.562655888186	2.08686810842716e-15	2.81120546931728e-14	CRK25	2662	cysteine-rich RLK (RECEPTOR-like protein kinase) 25
AT3G48290	10.4464507330751	-2.56052171698026	0.00324065802983637	0.00875128747684249	CYP71A24	2051	cytochrome P450, family 71, subfamily A, polypeptide 24
AT3G24535	13.1188083570225	-2.55936333860346	0.000443233989406234	0.00146167542478543	AT3G24535	894	hypothetical protein
AT4G19380	64.7296404141838	-2.5553253343852	1.26037313378009e-12	1.32559443984043e-11	AT4G19380	4194	Long-chain fatty alcohol dehydrogenase family protein
AT5G46830	55.023089901174	-2.55522801568687	4.48327733773888e-10	3.62574296388865e-09	NIG1	1821	calcium-binding transcription factor NIG1
AT3G06870	10.1067947878226	-2.55479088210457	0.00851203607126206	0.020708092794114	AT3G06870	1114	proline-rich family protein
AT3G17640	101.284245997459	-2.55426086354894	8.3418471240492e-20	1.56883602162516e-18	AT3G17640	1790	Leucine-rich repeat (LRR) family protein
AT1G61120	13.4224910012715	-2.55357872973108	0.0155483963958983	0.0353469725758402	TPS04	5202	terpene synthase 04
AT1G28230	51.4554860439206	-2.54987863625103	2.41625434905951e-09	1.79036179301915e-08	PUP1	2739	purine permease 1
AT2G42840	2046.87312785977	-2.54805597393119	1.92845363207069e-157	4.17591314533439e-155	PDF1	1578	protodermal factor 1
AT1G73330	1014.37446057573	-2.54723047105774	3.3648527674602e-55	2.34125040907065e-53	DR4	1110	drought-repressed 4
AT2G46970	8.6507181070412	-2.546836040905	0.00502107650976415	0.0129513446207694	PIL1	2428	phytochrome interacting factor 3-like 1
AT3G54990	49.3242917571564	-2.54499741526395	2.07799080006899e-11	1.94063066656987e-10	SMZ	2805	Integrase-type DNA-binding superfamily protein
AT1G55630	46.7289173088752	-2.54395552369051	6.52195275149616e-10	5.1804472146783e-09	AT1G55630	1947	Pentatricopeptide repeat (PPR) superfamily protein
AT2G36980	19.9059225122396	-2.54272932795719	4.27840705653434e-05	0.000170562098244839	AT2G36980	2452	Tetratricopeptide repeat (TPR)-like superfamily protein
AT1G75580	36.3276372572786	-2.53999928053085	2.46958788792463e-08	1.60686187484453e-07	AT1G75580	934	SAUR-like auxin-responsive protein family
AT1G09080	17.1146495759843	-2.53916529694943	0.000619357381335364	0.00197610995945199	BIP3	2634	Heat shock protein 70 (Hsp 70) family protein
AT1G62720	7.14291756592695	-2.53576968820879	0.0164044280440862	0.0370025893478853	NG1	1619	Pentatricopeptide repeat (PPR-like) superfamily protein
AT5G20150	276.475388978695	-2.53447251753562	5.28749133372778e-36	2.30284162034723e-34	SPX1	1374	SPX domain-containing protein 1
AT3G28840	17.2514982619439	-2.53282301022137	0.000274786163109552	0.000944908785878351	AT3G28840	1665	hypothetical protein (DUF1216)
AT5G04530	333.548287954447	-2.53214805056551	5.03836856785716e-48	3.08018468910951e-46	KCS19	2094	3-ketoacyl-CoA synthase 19
AT1G77850	73.2219034349976	-2.52514800032921	2.16771673724271e-14	2.69452772542455e-13	ARF17	3434	auxin response factor 17
AT5G07720	24.3762920519157	-2.51933513147935	8.73960757873463e-06	3.92739929401244e-05	XXT3	1724	Galactosyl transferase GMA12/MNN10 family protein
AT1G23010	29.0537795068089	-2.51729808371184	5.36409082467728e-07	2.89037173041331e-06	LPR1	2774	Cupredoxin superfamily protein
AT4G23250	148.388608398991	-2.51317866111539	1.53399841397415e-24	3.90579596173419e-23	EMB1290	5023	cysteine-rich receptor-like protein kinase 17
AT4G16120	142.656373111723	-2.51201436269882	9.93201996495232e-19	1.73286824237911e-17	COBL7	3171	COBRA-like protein-7 precursor
AT3G05345	124.227469589166	-2.51153316242161	4.29616296700116e-21	8.77022871765787e-20	AT3G05345	1441	Chaperone DnaJ-domain superfamily protein
AT3G24463	36.9979905494489	-2.51065516207363	1.21194627741169e-08	8.16539553580369e-08	AT3G24463	1359	nuclear transport factor 2 family protein
AT2G39450	417.737746549119	-2.51049374663767	4.54916270668083e-64	3.76443213977838e-62	MTP11	2501	Cation efflux family protein
AT1G78830	439.250538777983	-2.50945415503618	5.47633946051409e-30	1.91094556174867e-28	AT1G78830	1956	Curculin-like (mannose-binding) lectin family protein
AT5G43270	141.868802525574	-2.50819023406502	3.35099090130875e-24	8.33968412280599e-23	SPL2	3594	squamosa promoter binding protein-like 2
AT2G34810	107.507975617371	-2.50744149407606	4.65141651135327e-17	7.09501781224854e-16	AT2G34810	2047	FAD-binding Berberine family protein
AT3G51430	91.3719722426163	-2.50689303794507	1.01903387299863e-17	1.6373796697211e-16	YLS2	1807	Calcium-dependent phosphotriesterase superfamily protein
AT5G10080	55.6399742412726	-2.50379146806752	6.2419115796226e-12	6.15687915282485e-11	AT5G10080	2909	Eukaryotic aspartyl protease family protein
AT1G73010	145.962046065603	-2.49968022337446	3.66166617321252e-18	6.13898735407627e-17	PS2	1821	inorganic pyrophosphatase 1
AT3G22142	156.672503144287	-2.49874840637904	7.75425152036607e-22	1.65896590698875e-20	AT3G22142	4555	Bifunctional inhibitor/lipid-transfer protein/seed storage 2S albumin superfamily protein
AT2G15042	8.43793802523615	-2.49680609000087	0.00543277319180665	0.0138906814008122	AT2G15042	1801	Leucine-rich repeat (LRR) family protein
AT5G62680	553.611595423675	-2.4955310945936	9.97199411285422e-64	8.16434995034743e-62	GTR2	2924	Major facilitator superfamily protein
AT1G16390	63.4031924738042	-2.48890842329121	1.04319639345847e-11	1.00669972663193e-10	2003-10-01	1985	organic cation/carnitine transporter 3
AT2G15390	33.5116875322429	-2.4878880559018	2.62934299896396e-07	1.47940449941707e-06	FUT4	2041	fucosyltransferase 4
AT1G02420	45.7585118765453	-2.48597687972096	4.51567330198184e-09	3.21635875828218e-08	AT1G02420	1520	Pentatricopeptide repeat (PPR) superfamily protein
AT4G09490	12.5367313146653	-2.48506210493918	0.00125351315375514	0.00373517904204765	AT4G09490	1014	Polynucleotidyl transferase, ribonuclease H-like superfamily protein
AT5G15240	22.836492089062	-2.48434858904663	2.16901670905817e-05	9.0911934060922e-05	AT5G15240	2869	Transmembrane amino acid transporter family protein
AT4G04570	215.280629790748	-2.48398757561444	4.58758730345623e-26	1.28530106192359e-24	CRK40	4350	cysteine-rich RLK (RECEPTOR-like protein kinase) 40
AT4G25260	105.372226820025	-2.47856419776223	4.85596907741484e-20	9.24509478419901e-19	AT4G25260	1527	Plant invertase/pectin methylesterase inhibitor superfamily protein
AT4G38850	15.4384907223113	-2.47847411039034	0.00020646839044252	0.000727585187308469	SAUR15	773	SAUR-like auxin-responsive protein family
AT5G40150	87.5106961808574	-2.4729527335587	3.32585408735505e-16	4.78633783875879e-15	AT5G40150	1540	Peroxidase superfamily protein
AT3G23730	277.335331669262	-2.47251961250422	1.89980406610543e-25	5.11842560600731e-24	XTH16	1367	xyloglucan endotransglucosylase/hydrolase 16
AT1G48670	12.4300142346874	-2.46950901018015	0.000976101095400992	0.00297386750564641	AT1G48670	2495	auxin-responsive GH3 family protein
AT2G30040	26.0665223840323	-2.46896188920938	1.0244234467505e-05	4.55321144469769e-05	MAPKKK14	1601	mitogen-activated protein kinase kinase kinase 14
AT3G44990	923.738490378305	-2.46874819831582	1.33589325257257e-107	1.93454041638165e-105	XTH31	1910	xyloglucan endo-transglycosylase-related 8
AT1G51800	168.181904151867	-2.46456640100989	4.71834758271087e-17	7.19237588759281e-16	IOS1	3982	Leucine-rich repeat protein kinase family protein
AT2G45510	82.2299390656465	-2.46411115764689	1.46351428223003e-16	2.15710088544974e-15	CYP704A2	2150	cytochrome P450, family 704, subfamily A, polypeptide 2
AT2G30420	12.4741736751633	-2.46093979432905	0.00114972266906081	0.00345244611743637	ETC2	1316	Homeodomain-like superfamily protein
AT3G21670	497.914989294161	-2.45586394928742	9.40590967952504e-53	6.28054545459928e-51	AT3G21670	2449	Major facilitator superfamily protein
AT1G12620	62.317607706609	-2.45222229866104	3.94940642049296e-13	4.33480562590345e-12	AT1G12620	2627	Pentatricopeptide repeat (PPR) superfamily protein
AT4G13560	18.0052427810363	-2.45122332419508	0.000256762752826255	0.000887409454502434	UNE15	4369	Late embryogenesis abundant protein (LEA) family protein
AT3G11650	44.7919442801757	-2.44539307996283	8.88994197626775e-09	6.09768962670585e-08	NHL2	1327	NDR1/HIN1-like 2
AT1G08960	101.046267001095	-2.44524022969027	7.98343403739376e-19	1.39815696633721e-17	CAX11	2729	cation exchanger 11
AT3G26210	94.0744353281444	-2.4452325638373	3.9726981643594e-17	6.09585539524551e-16	CYP71B23	2557	cytochrome P450, family 71, subfamily B, polypeptide 23
AT4G34960	124.47829201158	-2.44480787072575	2.54198018143619e-22	5.62813249412232e-21	AT4G34960	2502	Cyclophilin-like peptidyl-prolyl cis-trans isomerase family protein
AT3G24040	216.670480296845	-2.44296465476537	4.14026209486342e-33	1.61226676870564e-31	AT3G24040	2413	Core-2/I-branching beta-1,6-N-acetylglucosaminyltransferase family protein
AT1G01230	147.467640795592	-2.44242504406339	4.62955442021396e-26	1.29549246275794e-24	AT1G01230	1829	ORMDL family protein
AT4G16220	7.10270119023956	-2.44240006715936	0.0171173030301958	0.0383975129450708	AT4G16220	1640	GDSL-like Lipase/Acylhydrolase superfamily protein
AT5G54140	35.8181316520236	-2.4420682259478	4.49420672485355e-08	2.80978871599721e-07	ILL3	2395	IAA-leucine-resistant (ILR1)-like 3
AT5G09530	319.187497852892	-2.44080364442258	4.56373782791569e-29	1.5302721486658e-27	PELPK1	1649	hydroxyproline-rich glycoprotein family protein
AT5G60490	43.30403087993	-2.44041407048056	1.53640902392964e-08	1.02471494198186e-07	FLA12	1371	FASCICLIN-like arabinogalactan-protein 12
AT5G39610	20.4013830068445	-2.44006902772369	2.4616892054514e-05	0.000102309128054366	NAC6	1514	NAC domain containing protein 6
AT5G23920	322.707762942201	-2.43966952578318	6.02267884993399e-41	2.9753831333256e-39	AT5G23920	1065	transmembrane protein
AT5G54145	49.3316609428107	-2.4365667368915	1.87748540895429e-09	1.41238106900879e-08	AT5G54145	998	hypothetical protein
AT4G38660	266.42400759451	-2.43458768312539	6.92834373902288e-44	3.71596584336019e-42	AT4G38660	2264	Pathogenesis-related thaumatin superfamily protein
AT3G49670	700.770158481497	-2.43365481321355	5.77986823242593e-87	6.62968054184697e-85	BAM2	3696	Leucine-rich receptor-like protein kinase family protein
AT1G05835	80.7980718759819	-2.43303695739365	8.15369227884875e-16	1.13534284916422e-14	AT1G05835	670	PHD finger protein
AT5G10990	6.85281128220485	-2.43250596070921	0.0140739099761204	0.0323472367966183	AT5G10990	904	SAUR-like auxin-responsive protein family
AT5G63595	10.851227987999	-2.43178527937339	0.00421092051914955	0.0110545012948895	FLS4	1350	flavonol synthase 4
AT1G74000	20.5922715123654	-2.43025885617286	3.83213924798814e-05	0.000153990056149645	SS3	2486	strictosidine synthase 3
AT3G55230	162.673891929137	-2.4291652382402	2.39738615315123e-28	7.72565190104505e-27	AT3G55230	1160	Disease resistance-responsive (dirigent-like protein) family protein
AT2G46660	46.7222867953011	-2.42316868349142	1.88789958446607e-09	1.41929374990522e-08	CYP78A6	2252	cytochrome P450, family 78, subfamily A, polypeptide 6
AT4G12390	177.833911216304	-2.42190775986433	2.03864981485636e-15	2.75104928422958e-14	PME1	1851	pectin methylesterase inhibitor 1
AT3G56450	34.7674901434022	-2.42174846240697	4.93775029342082e-07	2.67307650230281e-06	ALPHA-SNAP1	2313	alpha-soluble NSF attachment protein 1
AT2G27130	56.6894979885328	-2.42118364538276	3.8021426100396e-12	3.80871786747157e-11	AT2G27130	1473	Bifunctional inhibitor/lipid-transfer protein/seed storage 2S albumin superfamily protein
AT5G38040	22.7289435741528	-2.42056605597643	2.08765335030446e-05	8.77715988505794e-05	AT5G38040	1908	UDP-Glycosyltransferase superfamily protein
AT1G48750	369.853186297064	-2.4172080977573	1.26874457020247e-27	3.9091504909031e-26	AT1G48750	544	Bifunctional inhibitor/lipid-transfer protein/seed storage 2S albumin superfamily protein
AT3G61950	47.1857706171488	-2.41609657043299	1.75658759978527e-08	1.15987844648118e-07	AT3G61950	2121	basic helix-loop-helix (bHLH) DNA-binding superfamily protein
AT4G28700	8.03522721989593	-2.41456453914147	0.00878467434742558	0.0213042604804114	AMT1;4	1749	ammonium transporter 1
AT5G25755	7.98764970614937	-2.4122040369536	0.00871814295308458	0.0211539818015467	AT5G25755	2326	hypothetical protein
AT5G43160	42.0371625025071	-2.41072380669559	8.58961856117065e-08	5.17207541742006e-07	QWRF9	2078	QWRF motif protein (DUF566)
AT2G35770	36.8563882784007	-2.41057531267386	1.29803380366084e-07	7.63529911927436e-07	scpl28	2520	serine carboxypeptidase-like 28
AT5G42180	84.241711186962	-2.40936866841828	3.03622906965413e-12	3.06800817897454e-11	PER64	1597	Peroxidase superfamily protein
AT2G39200	99.1645930768454	-2.4070533671886	1.49744507114916e-14	1.88564142926772e-13	MLO12	3903	Seven transmembrane MLO family protein
AT1G62510	573.526562738738	-2.40683324178149	8.85330006090142e-77	8.728977123876e-75	AT1G62510	889	Bifunctional inhibitor/lipid-transfer protein/seed storage 2S albumin superfamily protein
AT5G43155	21.3451733477883	-2.40513542919691	3.10482145038254e-05	0.000126920806290338	AT5G43155	781	QWRF motif protein
AT1G53840	404.688169757406	-2.40323626750046	8.70189527914454e-56	6.12835603701456e-54	PME1	2392	pectin methylesterase 1
AT3G20500	170.867228636492	-2.40300897056614	1.56433165385731e-30	5.55062242264531e-29	PAP18	2547	purple acid phosphatase 18
AT4G12470	488.048816176752	-2.40281281537131	4.0001925889713e-10	3.25437016455284e-09	AZI1	865	azelaic acid induced 1
AT3G20370	973.399077094332	-2.40245228647971	1.80202805746139e-55	1.26141964022297e-53	AT3G20370	2019	TRAF-like family protein
AT5G38350	10.6259772564176	-2.40225173263204	0.00251972881386214	0.00698350677239065	AT5G38350	2960	Disease resistance protein (NBS-LRR class) family
AT1G73650	269.339567620547	-2.4020691109227	2.57691835027475e-43	1.36317804054488e-41	AT1G73650	2185	3-oxo-5-alpha-steroid 4-dehydrogenase (DUF1295)
AT1G52800	10.6672150590148	-2.40035576750734	0.00315674148445871	0.00855558547138943	AT1G52800	1609	2-oxoglutarate (2OG) and Fe(II)-dependent oxygenase superfamily protein
AT5G47500	850.190645032752	-2.39848001184107	3.20147515528247e-56	2.28240551839676e-54	PME5	1949	Pectin lyase-like superfamily protein
AT3G05620	14.4519720061719	-2.39805034855283	0.00172286424599279	0.00497430088219974	AT3G05620	2331	Plant invertase/pectin methylesterase inhibitor superfamily
AT1G54260	66.3468277431489	-2.39664455415573	1.88433706364651e-12	1.94998167774407e-11	AT1G54260	2482	winged-helix DNA-binding transcription factor family protein
AT1G32690	23.0244510500303	-2.39632469198226	3.80037875078329e-05	0.000152846338579498	AT1G32690	953	DUF740 family protein
AT4G01220	99.6140923864384	-2.39543391586687	1.15902090755694e-17	1.85075909221876e-16	MGP4	2801	Nucleotide-diphospho-sugar transferase family protein
AT3G62500	22.726210080228	-2.39334814093216	1.53450985381512e-05	6.59884805361849e-05	AT3G62500	2766	F-box protein RMF
AT2G47470	1255.59954731406	-2.39205767567429	1.59261992570712e-106	2.26386525635791e-104	UNE5	2762	thioredoxin family protein
AT5G57070	160.020303009002	-2.39107143192963	1.90387672503764e-20	3.74154569288567e-19	AT5G57070	2579	hydroxyproline-rich glycoprotein family protein
AT5G02350	13.7619541179227	-2.38897072254683	0.00199351756553311	0.00566398552954041	AT5G02350	2184	Cysteine/Histidine-rich C1 domain family protein
AT4G24890	6.57921027404956	-2.38877519723759	0.0196271482919089	0.0433518613845118	PAP24	3103	purple acid phosphatase 24
AT3G28960	13.6712158488376	-2.38697943104387	0.00205383055234358	0.00581964704632515	AT3G28960	3154	Transmembrane amino acid transporter family protein
AT4G01700	92.6775429003668	-2.38418451994859	1.36525758256843e-14	1.72387020098695e-13	AT4G01700	1198	Chitinase family protein
AT1G07897	10.7892190933786	-2.38311886710664	0.00264552614969411	0.00729164352088834	AT1G07897	150	None
AT3G15030	372.119915811279	-2.38297638926532	2.30871202305284e-45	1.31109945034643e-43	TCP4	2472	TCP family transcription factor 4
AT5G60630	13.2227984966313	-2.38053607298279	0.000754038540821481	0.00236063680459853	AT5G60630	755	transmembrane protein
AT3G27290	9.3842133036017	-2.38039895482842	0.0094345908891036	0.0226991123757194	AT3G27290	2072	RNI-like superfamily protein
AT4G16620	6.85165021842126	-2.37917028737773	0.021753236867498	0.0474776279408372	UMAMIT8	2396	nodulin MtN21 /EamA-like transporter family protein
AT4G02700	27.9131315124304	-2.37736940562408	3.89044852469221e-06	1.84376543909017e-05	SULTR3;2	4629	sulfate transporter 3
AT2G28670	208.302031253062	-2.37735437024006	4.3407039845931e-19	7.78179461795324e-18	ESB1	2094	Disease resistance-responsive (dirigent-like protein) family protein
AT1G51520	18.7624034793832	-2.37567328698089	0.000187750813451354	0.000667206495041084	AT1G51520	2962	RNA-binding (RRM/RBD/RNP motifs) family protein
AT1G18320	10.2856406521565	-2.37090937204138	0.00403534560017013	0.0106381792645286	AT1G18320	1330	Mitochondrial import inner membrane translocase subunit Tim17/Tim22/Tim23 family protein
AT2G28190	119.665894875848	-2.36928595516764	2.40917248528656e-20	4.67900473462612e-19	CSD2	2158	copper/zinc superoxide dismutase 2
AT5G11420	660.361708009365	-2.36757076631455	1.81188225881995e-42	9.39179237961036e-41	AT5G11420	2865	transmembrane protein, putative (Protein of unknown function, DUF642)
AT4G23240	11.9269936154316	-2.36601707732382	0.00170060628486098	0.00491861785298077	CRK16	2716	cysteine-rich RLK (RECEPTOR-like protein kinase) 16
AT2G33760	7.87715237123743	-2.36401934050392	0.010310698126043	0.0245150205829057	AT2G33760	1752	Pentatricopeptide repeat (PPR) superfamily protein
AT3G47580	27.9414647659608	-2.3609287066993	6.6863365180867e-06	3.06231304850897e-05	AT3G47580	3448	Leucine-rich repeat protein kinase family protein
AT5G19230	94.3700617693211	-2.36091053127273	3.1883137697252e-14	3.8860194657829e-13	AT5G19230	1656	Glycoprotein membrane precursor GPI-anchored
AT3G18950	36.4368171457399	-2.36049234078807	6.5358755350413e-08	3.99812175763637e-07	AT3G18950	2146	Transducin/WD40 repeat-like superfamily protein
AT1G45201	2591.23675972655	-2.36025219903841	3.57482757799451e-91	4.33658403047816e-89	TLL1	5439	triacylglycerol lipase-like 1
AT3G22160	25.5374015834422	-2.35711218131532	3.51859549703925e-05	0.000142204531076922	AT3G22160	1207	VQ motif-containing protein
AT5G45275	68.8115023027311	-2.3567523707867	9.88134979191582e-12	9.56752505970286e-11	AT5G45275	3192	Major facilitator superfamily protein
AT2G39430	73.2575039923227	-2.3559505253381	5.64806128856645e-13	6.12379878596559e-12	AT2G39430	1185	Disease resistance-responsive (dirigent-like protein) family protein
AT5G10130	56.7064324430995	-2.35153947295969	3.49661602002338e-11	3.20603851143418e-10	AT5G10130	1436	Pollen Ole e 1 allergen and extensin family protein
AT2G40460	337.497099228441	-2.34690760435456	4.05208042780948e-35	1.71326101299901e-33	AT2G40460	4764	Major facilitator superfamily protein
AT3G04485	27.8186057009019	-2.34673834511639	5.01002484548918e-06	2.33425046591563e-05	AT3G04485	1991	other_RNA
AT3G48810	52.7838939977627	-2.3457096877118	8.82170990131859e-10	6.89605325281888e-09	AT3G48810	2712	Pentatricopeptide repeat (PPR) superfamily protein
AT1G75880	27.0299976572264	-2.34546885622656	4.30371645427144e-06	2.02635867192581e-05	AT1G75880	2136	SGNH hydrolase-type esterase superfamily protein
AT4G16790	110.176638534521	-2.34457170652921	2.07982441393478e-20	4.06662714522101e-19	AT4G16790	1825	hydroxyproline-rich glycoprotein family protein
AT4G34550	10.1434556353675	-2.34410717428211	0.00672277782155023	0.0168432917523052	AT4G34550	1723	F-box protein
AT1G68530	1782.90205966469	-2.34060307014037	3.62429807732703e-102	4.85404545963395e-100	KCS6	2611	3-ketoacyl-CoA synthase 6
AT1G66840	157.272134897658	-2.33660942687405	1.0427469539659e-26	3.04287744627077e-25	PMI2	2736	PLASTID MOVEMENT IMPAIRED protein (DUF827)
AT1G62870	53.083725916209	-2.3358321274099	3.69199850582662e-10	3.01528394007764e-09	AT1G62870	2886	hypothetical protein
AT5G20885	119.716283165914	-2.33581409122154	1.35704035761458e-19	2.50339371703262e-18	AT5G20885	1452	RING/U-box superfamily protein
AT1G74800	115.975887213043	-2.33051277631513	3.56980224871819e-21	7.30674188187282e-20	AT1G74800	3432	Galactosyltransferase family protein
AT5G43180	81.3102757452357	-2.33028936527307	3.03302294712377e-12	3.06610565815261e-11	AT5G43180	1594	transmembrane protein, putative (Protein of unknown function, DUF599)
AT3G12750	58.0433009315871	-2.32228450542357	3.63061860998068e-10	2.96724632074964e-09	ZIP1	1551	zinc transporter 1 precursor
AT2G14890	910.115930368613	-2.32220964243192	1.17233935798896e-101	1.55217730997739e-99	AGP9	1745	arabinogalactan protein 9
AT2G23150	93.4271972651377	-2.32075026645703	2.19484227532788e-16	3.19839594461302e-15	NRAMP3	2630	natural resistance-associated macrophage protein 3
AT4G11000	7.65597346744869	-2.32031373295123	0.0139655546728848	0.0321204984882609	AT4G11000	1672	Ankyrin repeat family protein
AT1G14890	78.0665487886834	-2.31968102349551	3.47722225032891e-12	3.49380917346577e-11	AT1G14890	1109	Plant invertase/pectin methylesterase inhibitor superfamily protein
AT3G28450	149.021925889483	-2.31795885495847	1.74421901405931e-26	5.01408865456008e-25	AT3G28450	2294	Leucine-rich repeat protein kinase family protein
AT5G59320	188.739997448517	-2.31772619431333	2.4450313659018e-21	5.04914231265104e-20	LTP3	863	lipid transfer protein 3
AT5G38210	88.4890263789343	-2.31101675702698	4.86282397653037e-14	5.81981567852318e-13	AT5G38210	4881	Protein kinase family protein
AT4G10310	25.5583101615688	-2.31005537501605	1.77639396539808e-05	7.56461094987569e-05	HKT1	4069	high-affinity K+ transporter 1
AT3G51450	65.4468167656972	-2.30749938216823	1.04622064852509e-11	1.00919785288619e-10	AT3G51450	1565	Calcium-dependent phosphotriesterase superfamily protein
AT3G06435	26.9527553748165	-2.30649634111756	9.05004011771207e-06	4.05431998312816e-05	AT3G06435	2659	Expressed protein
AT1G03440	190.938298205798	-2.30525396733343	2.08812468734609e-29	7.14650650011948e-28	AT1G03440	2147	Leucine-rich repeat (LRR) family protein
AT1G20515	8.58840973288807	-2.30251546170814	0.0124283181980847	0.0290052510726856	AT1G20515	1981	Natural antisense transcript overlaps with AT1G20520
AT1G63230	13.9124675139198	-2.30146652997113	0.00184213215016031	0.00528506710242871	AT1G63230	1813	Tetratricopeptide repeat (TPR)-like superfamily protein
AT3G14770	111.593040710298	-2.3007606326378	2.60394617883566e-18	4.43628183556046e-17	SWEET2	2371	Nodulin MtN3 family protein
AT2G01610	73.9201776899719	-2.2994960524863	1.4300682939586e-11	1.35909279618625e-10	AT2G01610	1108	Plant invertase/pectin methylesterase inhibitor superfamily protein
AT4G26490	14.8773166097564	-2.29907542711381	0.000979217371757409	0.00298218539742628	AT4G26490	1032	Late embryogenesis abundant (LEA) hydroxyproline-rich glycoprotein family
AT5G60450	333.252498762827	-2.29827998948977	2.4935152373523e-49	1.56996597960469e-47	ARF4	4530	auxin response factor 4
AT5G15537	17.6305349352182	-2.29577959229197	0.000360160994935214	0.00120958548378735	AT5G15537	4593	transmembrane protein
AT3G46290	345.514542990969	-2.29548086916913	5.87858986256211e-40	2.83174484647743e-38	HERK1	3386	hercules receptor kinase 1
AT5G04990	245.661183401994	-2.294031883055	1.69652071660652e-36	7.48731142929009e-35	SUN1	2549	SAD1/UNC-84 domain protein 1
AT3G10450	75.1321096907972	-2.29207203319202	2.13917010744997e-09	1.59576855729607e-08	SCPL7	3070	serine carboxypeptidase-like 7
AT2G16580	21.4902370069838	-2.29191528605261	5.12666577720641e-05	0.000201843408764439	AT2G16580	2588	SAUR-like auxin-responsive protein family
AT3G14580	18.4388222012315	-2.29006234515168	0.000273314851505766	0.000940407649151857	AT3G14580	1277	Pentatricopeptide repeat (PPR) superfamily protein
AT5G20650	397.840931092122	-2.28629282020583	1.11748418759968e-42	5.84471978028998e-41	COPT5	740	copper transporter 5
AT4G23200	23.5704034775487	-2.28546779064431	2.58422443327962e-05	0.000106979596425029	CRK12	3007	cysteine-rich RLK (RECEPTOR-like protein kinase) 12
AT3G60900	91.3360464690171	-2.28540326463727	3.3669000976516e-14	4.09292105260166e-13	FLA10	1948	FASCICLIN-like arabinogalactan-protein 10
AT1G75500	1344.72711409437	-2.28216103723122	2.86224905857e-106	4.04379943213823e-104	WAT1	2550	Walls Are Thin 1
AT1G05300	48.4657678225429	-2.28115968441729	3.35382051744871e-08	2.13777225280018e-07	ZIP5	2923	zinc transporter 5 precursor
AT4G16980	2123.82852152316	-2.2808122738256	3.40754664491337e-72	3.10838014813554e-70	AT4G16980	1157	arabinogalactan-protein family
AT1G79770	15.2870294962879	-2.27966787766633	0.000932943842868038	0.00285476873207243	AT1G79770	1160	CASP-like protein (DUF1677)
AT1G62914	35.9953783989986	-2.27921108893643	3.92417867835283e-07	2.15480921601996e-06	AT1G62914	1848	pentatricopeptide (PPR) repeat-containing protein
AT2G17450	101.344602292155	-2.27616320794663	1.99258475063798e-17	3.13004668964623e-16	RHA3A	1459	RING-H2 finger A3A
AT2G37580	12.5365638305116	-2.27616051547539	0.00175790213267183	0.00506473419721541	AT2G37580	1144	RING/U-box superfamily protein
AT3G01580	9.69676804278074	-2.27589374418158	0.00790537167157217	0.0194280294474254	AT3G01580	2351	Tetratricopeptide repeat (TPR)-like superfamily protein
AT4G35880	114.532740497899	-2.27511546789242	9.79038702921477e-18	1.57639518740032e-16	AT4G35880	2760	Eukaryotic aspartyl protease family protein
AT5G01360	30.6834746844142	-2.27308895393152	1.8598564624147e-06	9.26590516499479e-06	TBL3	2080	trichome birefringence-like protein (DUF828)
AT2G20875	21.2198445143832	-2.27264444953234	7.64783084753197e-05	0.000292698881035637	EPF1	952	epidermal patterning factor 1
AT2G32810	449.685285010558	-2.27228930618317	3.46579952496875e-54	2.35491422268404e-52	BGAL9	6295	beta galactosidase 9
AT4G37740	104.409852731207	-2.27209500779653	1.66737952082081e-18	2.87663317181073e-17	GRF2	2573	growth-regulating factor 2
AT1G62200	143.078828677927	-2.27042258650771	1.33082459485744e-23	3.19205029636096e-22	PTR6	3489	Major facilitator superfamily protein
AT5G24160	140.569962232638	-2.27004794115454	1.42360284812394e-23	3.39700082296929e-22	SQE6	3788	squalene monooxygenase 6
AT1G51805	468.146783975341	-2.26983080555588	3.39163988961664e-53	2.29108735400634e-51	AT1G51805	5562	Leucine-rich repeat protein kinase family protein
AT5G45460	9.71907569095335	-2.26941475760907	0.0103669701364575	0.0246433233659382	AT5G45460	2919	transmembrane protein
AT5G45420	297.525399601371	-2.26790738045082	1.69324460231108e-34	6.95611302048717e-33	maMYB	2679	Duplicated homeodomain-like superfamily protein
AT2G08650	19.7421408444378	-2.26524630017909	7.41103792946599e-05	0.000284247225336413	AT2G08650	937	Natural antisense transcript overlaps with AT2G34080
AT5G05340	8.84346271923629	-2.26515128868074	0.0128015045392808	0.0297592916800577	PRX52	2007	Peroxidase superfamily protein
AT4G18910	115.623580202931	-2.26206332304292	7.19156858568593e-18	1.17592550550701e-16	NIP1;2	2467	NOD26-like intrinsic protein 1
AT4G04490	10.0129260319888	-2.26108897311286	0.00936655123533501	0.0225536839122373	CRK36	2973	cysteine-rich RLK (RECEPTOR-like protein kinase) 36
AT1G21670	138.74506481562	-2.25585877178577	9.89411330048575e-16	1.37027259517188e-14	AT1G21670	2481	DPP6 amino-terminal domain protein
AT3G25560	189.740533197206	-2.25316019972622	4.10697918598105e-25	1.08012154073985e-23	NIK2	3394	NSP-interacting kinase 2
AT4G17340	897.236750577708	-2.25313891007194	2.63305451768347e-54	1.79964227654059e-52	TIP2;2	1533	tonoplast intrinsic protein 2
AT1G66760	89.7165266835307	-2.25284200200922	2.87860125796863e-16	4.16077299732584e-15	AT1G66760	2562	MATE efflux family protein
AT5G28320	61.0725327206886	-2.250455339608	1.73270453610236e-10	1.47111631005833e-09	AT5G28320	4207	embryo defective protein
AT5G55450	67.857106992442	-2.25032192621647	1.05608100844386e-07	6.27742354172506e-07	AT5G55450	970	Bifunctional inhibitor/lipid-transfer protein/seed storage 2S albumin superfamily protein
AT3G26290	719.870708571088	-2.25003786105511	5.02189013025977e-82	5.28896337809631e-80	CYP71B26	2215	cytochrome P450, family 71, subfamily B, polypeptide 26
AT1G29440	44.4027691012251	-2.24999688929139	1.76474173530887e-08	1.16493065547312e-07	SAUR63	602	SAUR-like auxin-responsive protein family
AT3G25010	28.0820562709046	-2.24968476180685	0.00205612106095398	0.00582410901883891	RLP41	2880	receptor like protein 41
AT3G44150	121.211565499968	-2.24958963005503	8.71962043720347e-21	1.74769554956751e-19	AT3G44150	1390	Expp1 protein
AT1G62500	113.08172729193	-2.24368495543318	8.82893316104665e-15	1.13145122423369e-13	AT1G62500	1580	Bifunctional inhibitor/lipid-transfer protein/seed storage 2S albumin superfamily protein
AT1G66970	859.630008143985	-2.24311676957021	3.3895558181133e-79	3.44456176779321e-77	SVL2	3974	SHV3-like 2
AT1G49470	138.115459341032	-2.23761518937766	2.52609957392705e-21	5.21190802563577e-20	AT1G49470	1287	transmembrane epididymal protein (DUF716)
AT2G41190	91.3260295402912	-2.23655091643609	2.17266049150235e-15	2.92337651498893e-14	AT2G41190	3281	Transmembrane amino acid transporter family protein
ATCG01130	11277.714478059	-2.23628993762777	1.35214284447716e-113	2.10262749708293e-111	YCF1.2	5361	Ycf1 protein
AT1G61930	19.717797946374	-2.2339948176932	0.000124883761617779	0.000458930492733376	AT1G61930	964	senescence regulator (Protein of unknown function, DUF584)
AT4G14480	56.6740544884361	-2.23386540081057	2.643235402242e-10	2.19433050053555e-09	AT4G14480	1959	Protein kinase superfamily protein
AT4G27710	552.274054848885	-2.23380105226831	2.36708359723823e-64	1.97285348733848e-62	CYP709B3	2494	cytochrome P450, family 709, subfamily B, polypeptide 3
AT4G21380	38.8457877106905	-2.23250201331682	5.20186384442074e-07	2.80949149825707e-06	RK3	4400	receptor kinase 3
AT1G70360	37.6991479605438	-2.23219505269086	9.74249222693292e-08	5.82387886733839e-07	AT1G70360	840	F-box family protein
AT5G67200	135.524899984451	-2.23063676111203	1.27611153333337e-22	2.87063147838195e-21	AT5G67200	3092	Leucine-rich repeat protein kinase family protein
AT4G36220	1218.78072019799	-2.23042880788507	4.19720414473408e-61	3.26339664541908e-59	FAH1	2465	ferulic acid 5-hydroxylase 1
AT2G45470	1188.46309377138	-2.22962603088014	1.58128387015909e-89	1.89835996225834e-87	FLA8	1846	FASCICLIN-like arabinogalactan protein 8
AT4G17430	84.2628959900285	-2.22835712284284	1.64398631639884e-14	2.05898178113303e-13	AT4G17430	2125	O-fucosyltransferase family protein
AT5G16190	57.9019639668531	-2.22547715640137	1.32855320917969e-10	1.14433374931946e-09	CSLA11	3396	cellulose synthase like A11
AT3G14220	408.964359453611	-2.22474322006259	1.86557434635815e-49	1.17780265954001e-47	AT3G14220	1782	GDSL-like Lipase/Acylhydrolase superfamily protein
AT3G47480	11.6883978903664	-2.22267720172491	0.00692809502664593	0.0172885257692392	AT3G47480	1080	Calcium-binding EF-hand family protein
AT3G57010	171.828599040252	-2.22201716743578	1.86985230717685e-23	4.4344399137449e-22	AT3G57010	1882	Calcium-dependent phosphotriesterase superfamily protein
AT4G23410	21.8389489575023	-2.22131294869882	5.27845589388343e-05	0.00020743185729525	TET5	1556	tetraspanin5
AT1G56670	39.6298226280506	-2.21807213506908	4.27633370143209e-08	2.68371213061163e-07	AT1G56670	2629	GDSL-like Lipase/Acylhydrolase superfamily protein
AT4G34950	155.784494414658	-2.21771168378397	1.65325619023075e-21	3.46660144141596e-20	AT4G34950	2787	Major facilitator superfamily protein
AT4G13810	103.099755350126	-2.21768042976186	7.97407991552926e-16	1.11377276626798e-14	RLP47	3049	receptor like protein 47
AT3G09260	20871.3016322145	-2.21666860809767	4.9699568867335e-75	4.73884366525166e-73	PYK10	3305	Glycosyl hydrolase superfamily protein
AT1G68795	16.5924905810276	-2.21528628138672	0.000490337434374626	0.00160015751471269	CLE12	1061	CLAVATA3/ESR-RELATED 12
AT3G54200	77.9104348308209	-2.21525634583043	3.50987236078808e-13	3.86519689160931e-12	AT3G54200	1011	Late embryogenesis abundant (LEA) hydroxyproline-rich glycoprotein family
AT1G23760	13.3781647751394	-2.21407138769143	0.0018750016169965	0.00536608046761473	JP630	2494	BURP domain-containing protein
AT1G63710	31.2119845128903	-2.21376643566332	5.2478272950627e-06	2.43916065048351e-05	CYP86A7	1896	cytochrome P450, family 86, subfamily A, polypeptide 7
AT5G20580	89.22108676203	-2.2132343888065	1.80403821822132e-15	2.44584935729597e-14	AT5G20580	4320	TMEM192 family protein
AT1G80080	214.539858383643	-2.21283048625985	5.47232038507425e-32	2.04176591501079e-30	TMM	1831	Leucine-rich repeat (LRR) family protein
AT2G28630	131.221418926865	-2.21101462348122	3.89562837664244e-10	3.1715287943361e-09	KCS12	2950	3-ketoacyl-CoA synthase 12
AT5G07990	77.683320786308	-2.21011156608544	2.07642962719797e-12	2.14016345472317e-11	TT7	2810	Cytochrome P450 superfamily protein
AT2G29900	79.2103349391919	-2.20977634117036	1.98599492393156e-14	2.47528253832675e-13	PS2	1404	Presenilin-2
AT3G17250	57.0768515332213	-2.20599936962646	2.22309795843485e-10	1.86424826988547e-09	AT3G17250	1969	Protein phosphatase 2C family protein
AT5G62210	162.732900542399	-2.20566196134655	6.40478433646997e-20	1.21141920878375e-18	AT5G62210	1518	Embryo-specific protein 3, (ATS3)
AT4G12545	95.2662742110946	-2.20557827739176	1.55920579104526e-13	1.78315884395452e-12	AT4G12545	660	Bifunctional inhibitor/lipid-transfer protein/seed storage 2S albumin superfamily protein
AT3G04210	96.6436992457804	-2.20437099658609	1.94923502608364e-07	1.11846893398608e-06	AT3G04210	2603	Disease resistance protein (TIR-NBS class)
AT2G04350	501.051649910128	-2.20362602884689	3.0924957284331e-46	1.82788586805599e-44	LACS8	3675	AMP-dependent synthetase and ligase family protein
AT1G49230	8.45095109395564	-2.2009294326452	0.0116518609835058	0.027377914916117	AT1G49230	984	RING/U-box superfamily protein
AT3G08040	80.4008278440009	-2.19869400017298	8.21988216543194e-14	9.61892271581101e-13	FRD3	3505	MATE efflux family protein
ATCG01100	145.206274957368	-2.19717548781367	7.11815607047542e-21	1.43540188122642e-19	NDHA	2163	NADH dehydrogenase family protein
AT5G18030	41.7560961379697	-2.19715802583507	4.11877276622221e-08	2.59044421806104e-07	AT5G18030	839	SAUR-like auxin-responsive protein family
AT1G72970	1056.84432561281	-2.19519403771148	3.68962651383568e-67	3.18987486289451e-65	HTH	3217	Glucose-methanol-choline (GMC) oxidoreductase family protein
AT4G15440	37.8558839637493	-2.19320509300086	3.57934342664272e-05	0.000144407778504809	HPL1	3309	hydroperoxide lyase 1
AT3G18280	247.886198420816	-2.19301482741667	4.72329669694664e-19	8.42484868885709e-18	AT3G18280	703	Bifunctional inhibitor/lipid-transfer protein/seed storage 2S albumin superfamily protein
AT2G45080	15.2709310579251	-2.19124166934148	0.00095486517106299	0.00291607038533405	cycp3;1	1102	cyclin p3
AT1G68850	43.2438569851718	-2.18879110875877	5.0925802636479e-07	2.75303510752967e-06	AT1G68850	1706	Peroxidase superfamily protein
AT3G26125	9.39644811876935	-2.18820418587095	0.00756020516132724	0.0186609090857518	CYP86C2	1791	cytochrome P450, family 86, subfamily C, polypeptide 2
AT5G40170	191.789311320965	-2.18795595001243	2.82593574693346e-27	8.51455542996726e-26	RLP54	2770	receptor like protein 54
AT1G74210	162.642212547013	-2.18763909573169	1.82685870667515e-22	4.0818048441334e-21	GDPD5	2628	PLC-like phosphodiesterases superfamily protein
AT2G31940	10.8476869200863	-2.18616363363196	0.00724821097427339	0.0179923985723071	AT2G31940	764	oxidoreductase/transition metal ion-binding protein
AT1G09390	120.599906798153	-2.18574830581595	5.74028394154879e-18	9.46636148937263e-17	AT1G09390	2537	GDSL-like Lipase/Acylhydrolase superfamily protein
AT5G60022	7.04388619334434	-2.18569530562601	0.0212888432841932	0.0465913383295321	AT5G60022	3121	Natural antisense transcript overlaps with AT5G60020
AT5G56490	14.2003616628835	-2.18472415955013	0.00142733978309318	0.00419664726595644	GulLO4	2039	D-arabinono-1,4-lactone oxidase family protein
AT4G33420	161.806214123873	-2.18414506278718	3.60577239268052e-24	8.95452801054745e-23	AT4G33420	1676	Peroxidase superfamily protein
AT1G68862	17.9502307044998	-2.18383776686265	0.000403341226785795	0.00134022891504759	AT1G68862	2455	transmembrane protein
AT1G23080	863.063589243928	-2.18347791179597	9.02838253709628e-69	7.95390202982969e-67	PIN7	3462	Auxin efflux carrier family protein
AT3G50400	29.1833298214133	-2.1821122770887	8.67302925979327e-06	3.89823642966848e-05	AT3G50400	1909	GDSL-like Lipase/Acylhydrolase superfamily protein
AT1G54790	42.4385597922691	-2.17972708344686	9.31832599197585e-07	4.85290207314184e-06	AT1G54790	3088	GDSL-like Lipase/Acylhydrolase superfamily protein
AT3G28880	12.0781990871236	-2.17869642134647	0.00382642878242443	0.0101439765318964	AT3G28880	2280	serine/threonine-protein phosphatase 6 regulatory ankyrin repeat subunit
AT4G27595	210.258795417178	-2.17515371684858	3.40340613665587e-26	9.62843958318883e-25	AT4G27595	5374	WEB family protein (DUF827)
AT4G20840	125.518320526036	-2.17465797111199	1.20494284288731e-18	2.089710005217e-17	AT4G20840	1952	FAD-binding Berberine family protein
AT5G35490	29.976358209857	-2.17446790266384	8.15299379621383e-06	3.68235606741276e-05	MRU1	732	mto 1 responding up 1
AT1G10330	21.1507897579057	-2.17308920294687	0.000150678615384524	0.000545674197946143	AT1G10330	1552	Tetratricopeptide repeat (TPR)-like superfamily protein
AT5G01840	68.1086764418833	-2.17293132483406	5.27859633901177e-10	4.23640724540709e-09	OFP1	1251	ovate family protein 1
AT5G61340	113.20978273662	-2.17245395381083	1.05491941397023e-17	1.69269271618353e-16	AT5G61340	1539	transmembrane protein
AT1G04220	157.025679876039	-2.17203916016827	3.10827212220276e-20	5.98161670028555e-19	KCS2	3088	3-ketoacyl-CoA synthase 2
AT3G10710	21.4938389038944	-2.17110949372339	0.000250652528525717	0.000867585761269921	RHS12	2299	root hair specific 12
AT5G23210	178.180963850249	-2.16961955578747	8.63720608621017e-24	2.09773653058165e-22	SCPL34	4445	serine carboxypeptidase-like 34
AT4G33330	15.4075546171166	-2.1692958731562	0.000767780793978648	0.00239653522787084	PGSIP3	3498	plant glycogenin-like starch initiation protein 3
AT2G21080	83.9479460221804	-2.16874999412323	1.47156134549474e-11	1.3956641987357e-10	AT2G21080	1691	Ras guanine nucleotide exchange factor K
AT4G23690	139.486118030818	-2.16847608690423	5.6014871003704e-22	1.2118249870736e-20	DIR6	1139	Disease resistance-responsive (dirigent-like protein) family protein
AT2G04690	158.365642429176	-2.16817880612705	3.51043542776956e-15	4.62929930913038e-14	AT2G04690	1988	Pyridoxamine 5-phosphate oxidase family protein
AT3G45290	41.5131245576481	-2.16629328525564	1.67730765608861e-07	9.70985387736937e-07	MLO3	3973	Seven transmembrane MLO family protein
AT4G14590	17.6643269159389	-2.16520912106962	0.000540729588831259	0.00174689132365034	emb2739	1963	embryo defective 2739
AT1G58160	8.17158523882565	-2.16510990844151	0.0176355814289967	0.0393999056706058	JAX1	717	jacalin lectin-like protein
AT1G06580	18.4187094116614	-2.1593930872569	0.000749885394285621	0.00234826930471656	AT1G06580	2278	Pentatricopeptide repeat (PPR) superfamily protein
AT3G22620	215.988937346885	-2.15790788137072	8.82888373366062e-22	1.87159410895624e-20	AT3G22620	1057	Bifunctional inhibitor/lipid-transfer protein/seed storage 2S albumin superfamily protein
AT1G08040	170.855099524484	-2.15675016493584	3.81770788305205e-25	1.00862362201045e-23	AT1G08040	3456	trimethylguanosine synthase (DUF707)
AT1G49940	19.374241333524	-2.15535275304379	0.000511082739454004	0.00166037395865806	AT1G49940	3643	hypothetical protein
AT5G18080	23.29677784414	-2.15453238432028	7.21091819048037e-05	0.000276938462578204	SAUR24	626	SAUR-like auxin-responsive protein family
AT2G46870	124.064025321527	-2.15437939665825	1.73701783241487e-19	3.1865956593074e-18	NGA1	1628	AP2/B3-like transcriptional factor family protein
AT4G11690	11.5162393822677	-2.15068043227473	0.00657420686699166	0.016513917292736	AT4G11690	1863	Pentatricopeptide repeat (PPR-like) superfamily protein
AT1G48100	193.412494680557	-2.14895037846057	5.64274760987803e-12	5.5825133271082e-11	AT1G48100	3214	Pectin lyase-like superfamily protein
AT1G49180	57.6755413872998	-2.14880660474729	1.40626293943887e-09	1.07322504304343e-08	AT1G49180	2876	protein kinase family protein
AT4G11290	104.818725339463	-2.14777560110705	2.47425170146253e-15	3.30804454257858e-14	AT4G11290	1843	Peroxidase superfamily protein
AT5G24205	10.5296579639978	-2.14732510349641	0.00556912985110075	0.0142079650572566	AT5G24205	2265	other_RNA
AT3G21310	13.4744846188053	-2.14670867024726	0.0033559517921505	0.00902791164798876	AT3G21310	3084	Core-2/I-branching beta-1,6-N-acetylglucosaminyltransferase family protein
AT3G06035	157.878053872087	-2.14622227854089	2.38386872480632e-22	5.29570837524089e-21	AT3G06035	1406	Glycoprotein membrane precursor GPI-anchored
AT2G41510	32.1152273885966	-2.14587941446116	4.25146572182732e-06	2.00420062613915e-05	CKX1	2943	cytokinin oxidase/dehydrogenase 1
AT4G12330	24.5616566191398	-2.14450416678101	3.07398271830354e-05	0.000125682335597482	CYP706A7	2267	cytochrome P450, family 706, subfamily A, polypeptide 7
AT5G60890	384.468175948387	-2.1432332896398	1.7587686658039e-41	8.8781416092977e-40	MYB34	2081	myb domain protein 34
AT1G48390	15.0737111331459	-2.14004114081347	0.00101393016487144	0.00307899894103163	AT1G48390	1883	RNI-like superfamily protein
AT2G31360	771.953871069339	-2.13807195187239	2.72253355320859e-88	3.18591426403248e-86	ADS2	2361	16:0delta9 desaturase 2
AT5G08030	32.9369684204713	-2.13775313625476	5.2654088843989e-06	2.44635098960342e-05	GDPD6	1795	PLC-like phosphodiesterases superfamily protein
AT3G20820	612.285939246956	-2.13749644373728	1.34032438585281e-45	7.72520299010189e-44	AT3G20820	1586	Leucine-rich repeat (LRR) family protein
AT1G78860	36.159286282043	-2.1371603972481	2.76751537414199e-06	1.34515064440675e-05	AT1G78860	1689	D-mannose binding lectin protein with Apple-like carbohydrate-binding domain-containing protein
AT5G10040	17.1998389829981	-2.13696841305922	0.00193250125531592	0.00551293450943977	AT5G10040	435	transmembrane protein
AT4G36190	361.12491119361	-2.13691884687943	1.11466329515235e-48	6.90554774028873e-47	AT4G36190	3053	Serine carboxypeptidase S28 family protein
AT5G02480	1396.15663849037	-2.13430055828704	1.38963170098088e-117	2.20532647340596e-115	AT5G02480	2561	HSP20-like chaperones superfamily protein
AT3G22910	13.5661907585521	-2.13395736520479	0.00619425342104034	0.0156494222838845	AT3G22910	3199	ATPase E1-E2 type family protein / haloacid dehalogenase-like hydrolase family protein
AT1G36622	15.1446414753387	-2.13304861864201	0.00243234445911352	0.00676722155591501	AT1G36622	1335	transmembrane protein
AT5G10580	233.012312947204	-2.13094244853966	1.17971711271747e-26	3.43824471719041e-25	AT5G10580	2691	plant/protein (Protein of unknown function, DUF599)
AT4G18220	87.2076988181097	-2.13070545078282	1.06703207635994e-09	8.24654209781851e-09	AT4G18220	1725	Drug/metabolite transporter superfamily protein
AT5G67460	49.5411924793582	-2.13048945399462	8.33522476847401e-09	5.74441278660151e-08	AT5G67460	1905	O-Glycosyl hydrolases family 17 protein
AT3G05370	80.453947505318	-2.12990495171874	2.03867343664317e-11	1.90852781927363e-10	RLP31	2921	receptor like protein 31
AT5G06740	20.6546805891785	-2.12840677412105	0.000121736982785615	0.000448932976467087	AT5G06740	2255	Concanavalin A-like lectin protein kinase family protein
AT3G48310	181.665629146721	-2.12711689470981	3.31226517917588e-25	8.80105323411756e-24	CYP71A22	1947	cytochrome P450, family 71, subfamily A, polypeptide 22
AT4G32460	246.83972713566	-2.12664651331279	4.0539235160937e-26	1.14130507737413e-24	AT4G32460	2767	choice-of-anchor C domain protein, putative (Protein of unknown function, DUF642)
AT5G19600	118.623083817477	-2.12594960615565	7.5992927627831e-18	1.23822512878822e-16	SULTR3;5	4233	sulfate transporter 3
AT1G66920	61.348121568703	-2.12314195289248	7.55418349672568e-09	5.22634910776751e-08	AT1G66920	2453	Protein kinase superfamily protein
AT2G14460	57.5886183168012	-2.12204285485088	8.61043635950347e-10	6.73771734041525e-09	AT2G14460	674	hypothetical protein
AT1G11670	197.710537152346	-2.11802863258584	7.10914251844485e-27	2.09299659659933e-25	AT1G11670	3587	MATE efflux family protein
AT5G65760	278.842462258197	-2.11790668778129	1.1192592522215e-35	4.82928060967822e-34	AT5G65760	2818	Serine carboxypeptidase S28 family protein
AT5G01550	17.3989788169754	-2.1176635253657	0.000676580370632686	0.00213926059611158	LECRKA4.2	2401	lectin receptor kinase a4.1
AT3G06170	281.644861826393	-2.11764099025027	1.24081891576728e-36	5.50761959354939e-35	AT3G06170	2549	Serinc-domain containing serine and sphingolipid biosynthesis protein
AT4G28720	26.06085174775	-2.11376198370538	0.00011210700841053	0.000416069098970362	YUC8	1734	Flavin-binding monooxygenase family protein
AT4G01740	23.9265509982241	-2.11321612150865	0.00011960547941691	0.000441987074655472	AT4G01740	2035	Cysteine/Histidine-rich C1 domain family protein
AT1G23460	103.180337739268	-2.11037825742487	4.36521579163246e-15	5.72718289309875e-14	AT1G23460	3036	Pectin lyase-like superfamily protein
AT5G02680	35.3406470544229	-2.10743273973438	3.61420749835846e-06	1.72200673939884e-05	AT5G02680	3276	methionine-tRNA ligase
AT1G51645	29.7685025705902	-2.10601038676437	1.07184305945845e-05	4.7439548591504e-05	AT1G51645	2835	Natural antisense transcript overlaps with AT1G51640
AT1G33610	34.8810024549955	-2.10518322776204	1.76293616651315e-06	8.81468083256575e-06	AT1G33610	1784	Leucine-rich repeat (LRR) family protein
AT5G37690	116.509422307435	-2.10387664257417	1.08667792692717e-15	1.50049627931481e-14	AT5G37690	2877	SGNH hydrolase-type esterase superfamily protein
AT1G58440	308.158220598903	-2.10240266337299	1.73257048751248e-35	7.42026953709136e-34	XF1	3539	FAD/NAD(P)-binding oxidoreductase family protein
AT2G30890	42.8998554519102	-2.10184576596602	8.31016774460085e-08	5.01162380641337e-07	AT2G30890	2199	Cytochrome b561/ferric reductase transmembrane protein family
AT1G09880	9.05131890974906	-2.10144478108945	0.0126752798857897	0.0294924919616135	AT1G09880	4757	Rhamnogalacturonate lyase family protein
AT3G27540	52.4470752475221	-2.10107725615441	4.14504977063673e-08	2.60484955751703e-07	AT3G27540	2350	beta-1,4-N-acetylglucosaminyltransferase family protein
AT3G13061	33.19689142877	-2.09958223896519	7.59941605534967e-05	0.000290942614015948	AT3G13061	786	Natural antisense transcript overlaps with AT3G13060
AT5G64000	17.5255445693974	-2.09890630098164	0.0013515514056467	0.0039943171006166	SAL2	2007	Inositol monophosphatase family protein
AT1G27360	63.9511012315227	-2.09760804990398	4.00508519999795e-09	2.87210845199482e-08	SPL11	3132	squamosa promoter-like 11
AT1G63440	104.969817217227	-2.09609333443222	3.28959543161201e-14	4.00525098005519e-13	HMA5	3657	heavy metal atpase 5
AT5G46530	31.5885893434262	-2.09416037248912	1.21049953177976e-05	5.30073168365351e-05	AT5G46530	1547	AWPM-19-like family protein
AT5G19730	210.728466562953	-2.09290127172911	4.96088655084209e-29	1.66103672518803e-27	AT5G19730	3351	Pectin lyase-like superfamily protein
AT3G26960	70.119974511569	-2.09254233947179	2.34064991070458e-09	1.73767569468199e-08	AT3G26960	1396	Pollen Ole e 1 allergen and extensin family protein
AT2G20230	571.299844383109	-2.08739903098256	8.18833887510921e-58	5.98497828821074e-56	AT2G20230	2202	Tetraspanin family protein
AT1G65270	375.28407001823	-2.08680622382887	3.94399004098459e-40	1.90777138308169e-38	AT1G65270	3369	ER membrane protein complex subunit-like protein
AT1G51470	70.7869811672775	-2.0815691213288	4.03698881152393e-09	2.89230150782342e-08	BGLU35	3140	beta glucosidase 35
AT1G19840	35.2721276205161	-2.07939269875556	3.64616904596064e-05	0.000146950316220052	AT1G19840	1084	SAUR-like auxin-responsive protein family
AT5G36110	9.07980198606038	-2.07922591780813	0.0122885431105242	0.0287178707399495	CYP716A1	2406	cytochrome P450, family 716, subfamily A, polypeptide 1
AT5G10310	19.1206130780884	-2.07683515264566	0.000286042767449338	0.000978678517690663	AT5G10310	942	EPIDERMAL PATTERNING FACTOR-like protein
AT4G01030	69.9474391495568	-2.07604965107001	1.01253127514234e-11	9.78737991032462e-11	AT4G01030	2702	pentatricopeptide (PPR) repeat-containing protein
AT1G69870	219.787574394719	-2.07555382256286	1.28654903285675e-28	4.19259368372588e-27	NRT1.7	4447	nitrate transporter 1.7
AT1G66345	31.1221051593815	-2.0755441171764	8.66220010921372e-06	3.89412449612887e-05	AT1G66345	1635	Pentatricopeptide repeat (PPR) superfamily protein
AT5G65830	47.6766580352519	-2.07550778290083	1.05110945710216e-08	7.13780953137661e-08	RLP57	1584	receptor like protein 57
AT2G25790	172.286026838691	-2.07445467000422	7.75673040837152e-26	2.12439058583887e-24	AT2G25790	3787	Leucine-rich receptor-like protein kinase family protein
AT4G31730	80.2813380641497	-2.07354577459001	2.72890403404114e-12	2.78172927711101e-11	GDU1	1063	glutamine dumper 1
AT5G54870	246.591027577257	-2.07111661598839	5.1980531315547e-31	1.87016911580936e-29	AT5G54870	2756	inositol-1,4,5-trisphosphate 5-phosphatase
AT2G33380	98.58309647567	-2.07017750541348	2.0953114439741e-09	1.56759335346723e-08	RD20	1725	Caleosin-related family protein
AT1G62610	90.6050551592295	-2.06872525254503	1.70967327001662e-12	1.77478179508446e-11	AT1G62610	1765	NAD(P)-binding Rossmann-fold superfamily protein
AT3G12145	147.173409206388	-2.06680916617812	3.35831368086662e-20	6.44673802698257e-19	FLR1	1816	Leucine-rich repeat (LRR) family protein
AT1G78130	68.8451685458861	-2.06615021592426	6.50155045242621e-10	5.16601248226047e-09	UNE2	1763	Major facilitator superfamily protein
AT2G34010	12.3897008969548	-2.06614883447599	0.0072875038831352	0.0180802510945757	AT2G34010	1903	verprolin
AT1G28360	8.62439116818276	-2.06613814306389	0.0174576807411463	0.0390566056525868	ERF12	1344	ERF domain protein 12
AT3G61810	13.5164734468389	-2.06408014528295	0.00848194550691269	0.0206392225787825	AT3G61810	1383	Glycosyl hydrolase family 17 protein
AT2G37380	54.7791287240075	-2.06336533874805	3.58884454490808e-08	2.27693121866156e-07	MAKR3	1364	membrane-associated kinase regulator
AT5G48430	18.1375129164485	-2.0620009606602	0.00320260974043574	0.00866433703245996	AT5G48430	1534	Eukaryotic aspartyl protease family protein
AT1G62440	27.7509556564643	-2.06165297232476	1.43544565712054e-05	6.20277431471147e-05	LRX2	2361	leucine-rich repeat/extensin 2
AT3G12090	59.9893254223192	-2.06053924069044	4.83257492507767e-10	3.89463516570607e-09	TET6	1742	tetraspanin6
AT2G28790	323.27788868657	-2.05971285621185	1.14708887603002e-23	2.76854679766829e-22	AT2G28790	1242	Pathogenesis-related thaumatin superfamily protein
AT5G15010	40.9274702497576	-2.05913281077599	1.48450302346389e-07	8.64653973194023e-07	AT5G15010	1979	Tetratricopeptide repeat (TPR)-like superfamily protein
AT1G58360	463.561949288056	-2.05860472501775	1.38226034497256e-34	5.71910217732397e-33	AAP1	4132	amino acid permease 1
AT2G15440	43.1436112201747	-2.05807343976674	2.03850686791593e-07	1.16622726245956e-06	AT2G15440	1308	polysaccharide biosynthesis protein (DUF579)
AT3G03840	11.0082235540691	-2.05724353390516	0.00789097936875576	0.0193967740265299	SAUR27	730	SAUR-like auxin-responsive protein family
AT5G22930	51.2053119754589	-2.05665487128814	5.59043890996266e-08	3.45506720575713e-07	AT5G22930	1781	enabled-like protein (DUF1635)
AT1G70518	33.1323107997065	-2.05446735794065	3.17452263602047e-06	1.52950071691816e-05	AT1G70518	1115	other_RNA
AT5G03285	22.406408677917	-2.05435719717819	0.000233283531419962	0.000813420530173142	AT5G03285	204	other_RNA
AT5G57570	12.5358398524019	-2.05308963890559	0.00751086947684659	0.0185509909155245	AT5G57570	1032	GCK domain-containing protein
AT5G53320	33.13215206587	-2.05293155150681	3.17637913274215e-05	0.000129526055096155	AT5G53320	2158	Leucine-rich repeat protein kinase family protein
AT1G66910	90.4578074986224	-2.05277308723077	5.32123425083455e-13	5.78026242812173e-12	AT1G66910	2313	Protein kinase superfamily protein
AT2G33860	242.303788196169	-2.05222567031545	3.75001563155735e-27	1.12258219874914e-25	ETT	3773	Transcriptional factor B3 family protein / auxin-responsive factor AUX/IAA-like protein
AT1G73570	64.4034142939498	-2.05072147544327	1.92929943117714e-10	1.63205066887091e-09	AT1G73570	3034	HCP-like superfamily protein
AT2G25510	387.543551013023	-2.05015111295088	4.9761864480276e-20	9.45842821991792e-19	AT2G25510	947	transmembrane protein
AT3G61750	147.054289406416	-2.04968386680787	1.89667055941778e-20	3.73054812068846e-19	AT3G61750	2093	Cytochrome b561/ferric reductase transmembrane with DOMON related domain-containing protein
AT5G61420	610.854265374078	-2.0479753455997	2.96168045850458e-44	1.60707578977871e-42	MYB28	2119	myb domain protein 28
AT3G07390	411.24646447748	-2.04714846793265	1.61523443475739e-43	8.60344410421351e-42	AIR12	1196	auxin-induced in root cultures-like protein
AT1G07743	8.67504372894901	-2.04684171759507	0.0205602412415606	0.0451759876308164	AT1G07743	1013	Natural antisense transcript overlaps with AT1G51402
AT1G28715	28.9089686375277	-2.04496913890291	4.07293772870288e-05	0.000162903447564381	AT1G28715	7116	hypothetical protein
AT1G69760	97.5899211412701	-2.04430649833824	2.45932097221131e-12	2.52134809407681e-11	AT1G69760	1584	suppressor SRP40-like protein
AT5G08350	26.889111932512	-2.0432673772951	0.000444489712435516	0.00146519087169311	AT5G08350	1765	GRAM domain-containing protein / ABA-responsive protein-like protein
AT1G65610	59.5059741046732	-2.04314298681188	1.90882143323513e-09	1.43362698891598e-08	KOR2	3832	Six-hairpin glycosidases superfamily protein
AT1G68780	171.724933556109	-2.04271932802944	5.09320980628554e-24	1.24745952655006e-22	AT1G68780	2305	RNI-like superfamily protein
AT3G52500	584.094480175965	-2.04219210397265	2.69308047741569e-43	1.42138211074537e-41	AT3G52500	2192	Eukaryotic aspartyl protease family protein
AT1G75900	118.151147394864	-2.04203783312108	6.46229464522763e-16	9.10774738016571e-15	AT1G75900	2434	GDSL-like Lipase/Acylhydrolase superfamily protein
AT1G29500	28.4131719938565	-2.03808868085617	3.10824829672189e-05	0.00012703847774748	AT1G29500	968	SAUR-like auxin-responsive protein family
AT4G22513	437.122099771564	-2.03654586088001	1.20287432911345e-33	4.76420482146302e-32	AT4G22513	631	Bifunctional inhibitor/lipid-transfer protein/seed storage 2S albumin superfamily protein
AT5G67020	10.8311252004089	-2.03558101525848	0.01778039602636	0.0396889957544086	AT5G67020	1514	hypothetical protein
AT1G60390	123.737523044118	-2.03555652739275	1.97781481059015e-17	3.11106375840963e-16	PG1	2250	polygalacturonase 1
AT1G49570	12.0316865470051	-2.03518323303424	0.0124714587760092	0.0290883531145694	AT1G49570	2092	Peroxidase superfamily protein
AT3G30180	144.052546069747	-2.03178930066636	5.44339721495707e-17	8.26497467041646e-16	BR6OX2	3158	brassinosteroid-6-oxidase 2
AT4G15240	95.2963060608677	-2.03021115120632	1.00595085390848e-13	1.16948726969691e-12	AT4G15240	2617	glycosyltransferase (DUF604)
AT1G17255	34.8496636753109	-2.03007106789022	2.14613594534164e-06	1.05935172248755e-05	AT1G17255	3802	Natural antisense transcript overlaps with AT1G17250
AT5G59600	22.3864958793203	-2.02979426028688	0.00242630179444403	0.00675284235162379	AT5G59600	2057	Tetratricopeptide repeat (TPR)-like superfamily protein
AT5G03260	148.766952594581	-2.02789047501626	1.39146682242191e-20	2.75558002354835e-19	LAC11	2404	laccase 11
AT3G06868	218.483371078851	-2.02333068702021	3.04820166336151e-29	1.02954566384965e-27	AT3G06868	1493	vitellogenin-like protein
AT3G48460	205.498271878532	-2.02209783471624	4.18823219840415e-23	9.67510867766941e-22	AT3G48460	1835	GDSL-like Lipase/Acylhydrolase superfamily protein
AT5G14650	15.8649078855543	-2.02181386889075	0.0113600819269841	0.026752017303407	AT5G14650	2269	Pectin lyase-like superfamily protein
AT4G16590	15.7439985220424	-2.02169035456534	0.0166638263659405	0.0375073690401051	CSLA01	4109	cellulose synthase-like A01
AT5G38990	239.241932497349	-2.02081404263468	2.11032983145075e-27	6.40004478988403e-26	AT5G38990	2980	Malectin/receptor-like protein kinase family protein
AT4G06744	184.543609020027	-2.02044558920407	5.34681672668576e-18	8.84266549302706e-17	AT4G06744	1922	Leucine-rich repeat (LRR) family protein
AT1G25275	221.746169986589	-2.01727541206854	5.55349878819215e-19	9.85257020845422e-18	AT1G25275	996	thionin-like protein
AT1G66540	84.1957271501124	-2.01687952880867	2.54621142059599e-12	2.60696944830796e-11	AT1G66540	2328	Cytochrome P450 superfamily protein
AT1G17750	32.2379207871702	-2.01643208966503	9.01458317754048e-06	4.04077949745817e-05	PEPR2	3798	PEP1 receptor 2
AT1G01420	78.1270116613008	-2.01542259136693	1.9788540245199e-11	1.85552601166031e-10	UGT72B3	1812	UDP-glucosyl transferase 72B3
AT1G75000	22.9131204967357	-2.01337645599746	0.00025015864533009	0.000866389503833845	AT1G75000	1471	GNS1/SUR4 membrane protein family
AT3G44740	38.7498417807537	-2.01312287807255	6.51380778731989e-06	2.98979648241288e-05	AT3G44740	2118	Class II aaRS and biotin synthetases superfamily protein
AT3G54830	147.220356012921	-2.01088307427472	4.31116293365263e-13	4.72514877827491e-12	AT3G54830	3987	Transmembrane amino acid transporter family protein
AT3G21150	28.5442509800589	-2.01052525192405	2.36928735717407e-05	9.86990076694054e-05	BBX32	1283	B-box 32
AT4G38840	292.986612580098	-2.00698707895715	8.72279342094271e-29	2.86667881874709e-27	AT4G38840	582	SAUR-like auxin-responsive protein family
AT5G25160	19.0819829736074	-2.00607546201771	0.000397582989657432	0.00132318268749823	ZFP3	1228	zinc finger protein 3
AT3G46900	184.423050157188	-2.00308126039442	5.29808494769976e-18	8.76833058844311e-17	COPT2	811	copper transporter 2
AT5G40400	41.8021602358898	-2.00106052522902	1.05680573688849e-06	5.46200957477275e-06	AT5G40400	2640	Pentatricopeptide repeat (PPR) superfamily protein
AT5G46240	191.86081405869	-1.99874065553409	2.871758325838e-22	6.33701337234918e-21	KAT1	3897	1
AT4G01080	90.9754079608606	-1.99820613063683	4.96807367844702e-09	3.51696508187037e-08	TBL26	1997	TRICHOME BIREFRINGENCE-LIKE 26
AT1G78060	519.579982464669	-1.99723280455524	2.65333607865599e-54	1.80817049830763e-52	AT1G78060	3268	Glycosyl hydrolase family protein
AT1G68390	13.8760050399258	-1.99619521524933	0.00255196566157683	0.00705934149698367	AT1G68390	3074	Core-2/I-branching beta-1,6-N-acetylglucosaminyltransferase family protein
AT3G15930	12.6084014168775	-1.99466554195172	0.0123825167277648	0.0289070944667315	AT3G15930	2247	Pentatricopeptide repeat (PPR) superfamily protein
AT1G44970	24.6453157959427	-1.99465781515066	0.000255407893222043	0.000882990284385965	AT1G44970	1779	Peroxidase superfamily protein
AT2G10940	4744.72397103535	-1.99280012026522	4.65029712987647e-121	7.69624174994556e-119	AT2G10940	1842	Bifunctional inhibitor/lipid-transfer protein/seed storage 2S albumin superfamily protein
AT4G27820	213.366717504886	-1.99048565154928	1.07549341835768e-25	2.93166852980558e-24	BGLU9	3096	beta glucosidase 9
AT2G37320	18.8239982710528	-1.99042648108923	0.000944555681014189	0.00288648841059071	AT2G37320	1713	Tetratricopeptide repeat (TPR)-like superfamily protein
AT1G50950	36.9691152033828	-1.98904057683857	2.85300036305924e-05	0.00011735135524957	AT1G50950	4215	protein disulfide-isomerase 5-like protein (DUF1692)
AT3G24020	86.5593069171986	-1.98874162029616	9.81300640347391e-11	8.57666383887176e-10	AT3G24020	979	Disease resistance-responsive (dirigent-like protein) family protein
AT5G13890	114.756829438386	-1.98825502128115	7.99377939866271e-16	1.11575824498202e-14	AT5G13890	2363	plant viral-response family protein (DUF716)
AT5G48490	163.368728336709	-1.98763778453972	4.14659200187152e-17	6.34168558966094e-16	AT5G48490	579	Bifunctional inhibitor/lipid-transfer protein/seed storage 2S albumin superfamily protein
AT3G53380	192.499742514243	-1.98753067988566	1.12827742136405e-22	2.54301438258804e-21	AT3G53380	2658	Concanavalin A-like lectin protein kinase family protein
AT2G45560	387.94081903822	-1.98679262092315	6.08445095258254e-29	2.02262164377816e-27	CYP76C1	2662	cytochrome P450, family 76, subfamily C, polypeptide 1
AT2G36630	212.770740087941	-1.98628438915432	5.68854780447286e-26	1.57659871566551e-24	AT2G36630	2840	Sulfite exporter TauE/SafE family protein
AT5G63140	73.32830766028	-1.98342759997227	3.69745543603272e-11	3.37948885415693e-10	PAP29	1764	purple acid phosphatase 29
AT5G46050	14.3407160480187	-1.9813289192824	0.0061609104151285	0.0155702764309039	PTR3	4224	peptide transporter 3
AT3G59390	37.3184479119458	-1.98073029166728	2.97370010779381e-06	1.43842654483471e-05	AT3G59390	2287	glycosyltransferase family protein
AT2G38050	90.012408204203	-1.980365488421	2.21498016715297e-13	2.49616198798319e-12	DET2	1186	3-oxo-5-alpha-steroid 4-dehydrogenase family protein
AT1G67520	18.8819467442187	-1.9783098111899	0.000849415023515404	0.00262272735805596	AT1G67520	3730	lectin protein kinase family protein
AT4G37430	65.5246156648792	-1.97527154520758	6.64021717078277e-09	4.62579169714482e-08	CYP91A2	1849	cytochrome P450, family 91, subfamily A, polypeptide 2
AT5G52420	237.033909325211	-1.97323697787791	2.71400265833472e-24	6.82032989084766e-23	AT5G52420	1238	transmembrane protein
AT1G66140	104.727386489666	-1.97203746711241	3.31254023368611e-13	3.66006472172185e-12	ZFP4	2288	zinc finger protein 4
AT4G23490	125.744763251139	-1.97061000126193	6.76621744235514e-14	8.00271863906935e-13	AT4G23490	2942	fringe-like protein (DUF604)
AT3G28040	777.256994808061	-1.97040245771964	1.08136884498859e-69	9.59973798405582e-68	AT3G28040	3561	Leucine-rich receptor-like protein kinase family protein
AT3G61990	173.900434480102	-1.96923445489336	6.61547587026622e-21	1.33636073159606e-19	OMTF3	1965	S-adenosyl-L-methionine-dependent methyltransferases superfamily protein
AT5G45670	466.719242138182	-1.96878447866528	6.70362997342352e-45	3.74272545745115e-43	AT5G45670	2235	GDSL-like Lipase/Acylhydrolase superfamily protein
AT3G03640	187.255302942689	-1.9669129563218	1.71053235153555e-22	3.82927870387233e-21	BGLU25	3170	beta glucosidase 25
AT2G44940	189.679173169862	-1.96407515197362	5.57066595206202e-24	1.36152246950714e-22	AT2G44940	1303	Integrase-type DNA-binding superfamily protein
AT1G24147	42.5634240661628	-1.96359964315096	2.75062007049517e-07	1.54314448022695e-06	AT1G24147	1334	transmembrane protein
AT5G22870	9.61476973844932	-1.96283744145456	0.0174017553344933	0.0389488669919059	AT5G22870	777	Late embryogenesis abundant (LEA) hydroxyproline-rich glycoprotein family
AT1G72830	50.9285691535497	-1.9627383677694	4.32662468046181e-08	2.71233479021375e-07	NF-YA3	3077	nuclear factor Y, subunit A3
AT1G63930	11.4347320226037	-1.9610407286393	0.0113816494455986	0.0267973597860501	ROH1	1610	from the Czech roh meaning corner
AT2G40900	276.8848965188	-1.96103899845064	1.27408316573443e-26	3.70860640076215e-25	UMAMIT11	2716	nodulin MtN21 /EamA-like transporter family protein
AT1G79110	143.080464103742	-1.96090425169855	4.34262427320394e-19	7.78179461795324e-18	BRG2	1760	zinc ion binding protein
AT1G71695	965.308928665391	-1.96083063467685	6.42183550435655e-32	2.39218534784472e-30	AT1G71695	2602	Peroxidase superfamily protein
AT3G45680	45.5766991920872	-1.96009606386318	6.48124539682127e-07	3.44902287194187e-06	AT3G45680	2298	Major facilitator superfamily protein
AT5G39580	30.3186820527108	-1.95913918351722	3.33557037293733e-05	0.000135374260887998	AT5G39580	2077	Peroxidase superfamily protein
AT1G35710	88.3886239478287	-1.95876070518544	3.19818605113751e-06	1.53866218448622e-05	AT1G35710	4211	kinase family with leucine-rich repeat domain-containing protein
AT1G50970	50.2938415892335	-1.95855931493673	3.84227812334971e-08	2.42444401192845e-07	AT1G50970	4228	Membrane trafficking VPS53 family protein
AT1G64650	561.574129986964	-1.95614153411979	1.44162637201623e-47	8.76705591590972e-46	AT1G64650	3033	Major facilitator superfamily protein
AT4G08685	273.321059098222	-1.95588523819271	5.73776929629702e-35	2.40840787310148e-33	SAH7	967	Pollen Ole e 1 allergen and extensin family protein
AT3G13730	74.4212948623321	-1.95577412655316	4.50164282153391e-11	4.08550976008385e-10	CYP90D1	3028	cytochrome P450, family 90, subfamily D, polypeptide 1
AT1G11910	3328.7090564182	-1.95575675453601	1.49914351145369e-74	1.42357193280254e-72	APA1	4332	aspartic proteinase A1
AT5G06790	40.0123103156087	-1.95547823375524	1.85997949600305e-06	9.26590516499479e-06	AT5G06790	1387	cotton fiber protein
AT2G15320	62.2773449031372	-1.95419919154241	3.97027096205434e-08	2.50111958104402e-07	AT2G15320	1761	Leucine-rich repeat (LRR) family protein
AT5G19100	11.1074533765504	-1.95361957863935	0.0148042144227108	0.033827775954064	AT5G19100	1660	Eukaryotic aspartyl protease family protein
ATCG01070	12.4207124574061	-1.95337993792396	0.00588023415454979	0.014914616897747	NDHE	306	NADH-ubiquinone/plastoquinone oxidoreductase chain 4L
AT5G50800	19.8307030500169	-1.95313191021406	0.000957732395731797	0.00292367056773462	SWEET13	2245	Nodulin MtN3 family protein
AT1G77700	27.229822143552	-1.95053281856896	0.000255230322238972	0.000882508068389341	AT1G77700	1765	Pathogenesis-related thaumatin superfamily protein
AT5G08370	169.442332331211	-1.95005864216186	3.21336783189393e-19	5.80762345280674e-18	AGAL2	2707	alpha-galactosidase 2
AT2G34960	23.5630486799811	-1.94989312346547	0.000201706441738778	0.000712538230688748	CAT5	2128	cationic amino acid transporter 5
AT3G06150	175.636330491194	-1.94963308427278	1.71010611225325e-21	3.58256407060649e-20	AT3G06150	2808	cytochrome P450 family protein
AT5G48740	23.8658879525981	-1.94876797603908	0.000301213065872477	0.00102603745020072	AT5G48740	4175	Leucine-rich repeat protein kinase family protein
AT2G28260	47.3174109068768	-1.94377809757446	1.31858056004221e-07	7.74436288369533e-07	CNGC15	3201	cyclic nucleotide-gated channel 15
AT5G26731	13.2751582161657	-1.94300081536498	0.00429575326317558	0.0112440807848823	AT5G26731	1040	hypothetical protein
AT1G05470	122.807155317238	-1.94241062913743	3.05868613693375e-17	4.73411875703106e-16	CVP2	4639	DNAse I-like superfamily protein
AT2G03750	265.171007872852	-1.9423405417824	8.19859944618016e-33	3.15027444723042e-31	AT2G03750	1488	P-loop containing nucleoside triphosphate hydrolases superfamily protein
AT2G36970	50.2221780435622	-1.94029538705163	2.40286848211681e-06	1.17804618558287e-05	AT2G36970	1903	UDP-Glycosyltransferase superfamily protein
AT1G31710	257.473121022977	-1.93836906881501	8.44347058326898e-24	2.052835397842e-22	AT1G31710	5891	Copper amine oxidase family protein
AT1G25450	324.261625962383	-1.93812445960266	3.12709899748989e-33	1.21977918807813e-31	KCS5	2227	3-ketoacyl-CoA synthase 5
AT2G32530	192.819036926686	-1.9357493419995	1.34245155530457e-17	2.13777337019978e-16	CSLB03	4554	cellulose synthase-like B3
AT4G08950	214.582065087215	-1.93403566744868	0.000166803061592371	0.000599662829650152	EXO	1373	Phosphate-responsive 1 family protein
AT4G00090	210.679549361654	-1.93089166029435	4.77425332949715e-26	1.33276445354758e-24	AT4G00090	2827	Transducin/WD40 repeat-like superfamily protein
AT5G44820	16.4197945004377	-1.92976526939914	0.00133261039171477	0.00394689796446775	AT5G44820	1998	Nucleotide-diphospho-sugar transferase family protein
AT1G10560	14.1230207667891	-1.92858740425276	0.00374594075971607	0.00995566040406301	PUB18	2567	plant U-box 18
AT2G38530	873.59917127301	-1.92832896764059	4.64949773333729e-38	2.137477430187e-36	LTP2	1224	lipid transfer protein 2
AT1G44820	255.489490309199	-1.92824866400746	9.0146743867577e-30	3.11746276927128e-28	AT1G44820	2900	Peptidase M20/M25/M40 family protein
AT3G02040	262.190846420695	-1.92629054159563	3.56053635964169e-26	1.00362077193307e-24	SRG3	1844	senescence-related gene 3
AT5G47530	18.5147862144611	-1.92619982282973	0.00113839482421261	0.00342188404212953	AT5G47530	1688	Auxin-responsive family protein
AT2G41480	35.065486901721	-1.924372756768	0.000218729089150811	0.000767639048110315	AT2G41480	1832	peroxidase superfamily protein
AT5G03995	13.1311709369364	-1.92421221507018	0.00701348053268742	0.0174752493754562	AT5G03995	822	hypothetical protein
AT4G12550	147.437311156246	-1.92332023670899	1.24570884991888e-15	1.71091132499232e-14	AIR1	691	Auxin-Induced in Root cultures 1
AT3G13190	103.001189665812	-1.92246873927127	1.36092834192573e-14	1.71934076785274e-13	AT3G13190	1870	WEB family protein (DUF827)
AT3G53400	104.742771333091	-1.92231670685644	2.8467576482697e-12	2.8904195753904e-11	AT3G53400	2030	peptide upstream protein
AT5G56170	259.266371750908	-1.91809877937651	1.52520494093199e-27	4.66829570427928e-26	LLG1	1441	LORELEI-LIKE-GPI-ANCHORED PROTEIN 1
AT5G65820	50.9575935399817	-1.91735621884937	2.97409821982104e-08	1.9099183967088e-07	AT5G65820	1914	Pentatricopeptide repeat (PPR) superfamily protein
AT4G19975	10.9165551163306	-1.91703564591644	0.0194380188621596	0.042966885807693	AT4G19975	1817	nucleotide-diphospho-sugar transferase family protein
AT2G32920	542.309675474159	-1.91659298813765	1.54931747407233e-45	8.86362614179158e-44	PDIL2-3	3319	PDI-like 2-3
ATCG00580	21.610769775431	-1.91473358167768	0.00094299910567504	0.00288211176342048	PSBE	252	photosystem II reaction center protein E
AT4G19950	16.0443182017579	-1.91429324624404	0.00261951112689103	0.00722978830375999	AT4G19950	1366	polyadenylate-binding protein 1-B-binding protein
AT4G22580	87.1626601933914	-1.91392757225519	9.07374364463173e-12	8.82984629341105e-11	AT4G22580	1711	Exostosin family protein
AT5G13320	30.7890827801684	-1.91358040450204	0.00473745097714831	0.0122943278487964	PBS3	3609	Auxin-responsive GH3 family protein
AT4G19450	245.06178290407	-1.91311754983109	4.21112178472366e-25	1.10625500852661e-23	AT4G19450	3068	Major facilitator superfamily protein
AT3G25290	186.53568545279	-1.91284783532714	1.19722659859371e-15	1.64627538809591e-14	AT3G25290	1793	Auxin-responsive family protein
AT3G28200	316.035363163259	-1.91227969851617	1.8068207090144e-26	5.18761286590627e-25	AT3G28200	1540	Peroxidase superfamily protein
AT4G19120	301.60985165133	-1.91226204608555	2.94024480416531e-33	1.14882752297656e-31	ERD3	4066	S-adenosyl-L-methionine-dependent methyltransferases superfamily protein
AT3G16070	10.1486115158528	-1.91199335393129	0.0123520882705194	0.0288389646541651	AT3G16070	831	LOW protein: ATP-dependent RNA helicase-like protein
AT4G29740	49.7845732050472	-1.90942890024075	2.08088588022686e-07	1.18841818695727e-06	CKX4	3198	cytokinin oxidase 4
AT5G51550	468.657365799742	-1.90834199356223	1.08567611364762e-36	4.8375222217722e-35	EXL3	1533	EXORDIUM like 3
AT4G39510	306.969717669561	-1.90763367366316	1.88124601352423e-29	6.44799854043735e-28	CYP96A12	2014	cytochrome P450, family 96, subfamily A, polypeptide 12
AT2G14740	276.70225735871	-1.90689543445657	1.0769786350653e-31	3.97350238446864e-30	VSR3	4044	vaculolar sorting receptor 3
AT5G51920	15.1092474997448	-1.90642386776499	0.00346519516370227	0.00929373445340682	AT5G51920	1884	Pyridoxal phosphate (PLP)-dependent transferases superfamily protein
AT5G46080	27.7490979627242	-1.90639340858487	0.000194609890644351	0.000689571978319254	AT5G46080	1497	Protein kinase superfamily protein
AT3G57230	158.92380419293	-1.90582232224286	1.00048725412622e-19	1.86644844429183e-18	AGL16	3745	AGAMOUS-like 16
AT4G12490	100.651564091407	-1.9054134950233	2.21710489947752e-07	1.26124037615748e-06	AT4G12490	786	Bifunctional inhibitor/lipid-transfer protein/seed storage 2S albumin superfamily protein
AT4G17680	60.4548051317743	-1.90525110048992	3.50230316619261e-07	1.94088410334089e-06	AT4G17680	1746	SBP (S-ribonuclease binding protein) family protein
AT4G17905	11.3102708217505	-1.90457790879652	0.0134326318215938	0.0310454446802494	ATL4H	1336	RING/U-box superfamily protein
AT4G21170	43.7859046836277	-1.90454309073337	7.94311852465721e-07	4.17707798947589e-06	AT4G21170	1758	Tetratricopeptide repeat (TPR)-like superfamily protein
AT4G18630	63.316614960948	-1.90410243705886	1.47834908397806e-09	1.12453539972987e-08	AT4G18630	2181	hypothetical protein (DUF688)
AT2G17760	202.331002689266	-1.90404683088328	5.65588933897317e-22	1.22131366247911e-20	AT2G17760	3272	Eukaryotic aspartyl protease family protein
AT3G15356	143.799689077295	-1.90362431137622	1.98382491546291e-10	1.67511746688322e-09	AT3G15356	1122	Legume lectin family protein
AT1G30700	139.274493633989	-1.90167946504544	4.14460578379428e-14	4.98083589266149e-13	AT1G30700	2270	FAD-binding Berberine family protein
AT4G16140	193.927116089883	-1.90153608521879	1.30242673527093e-24	3.32714745934151e-23	AT4G16140	1121	proline-rich family protein
AT3G55110	129.474060498292	-1.90139619365894	1.3368974086217e-13	1.54185729008286e-12	ABCG18	2835	ABC-2 type transporter family protein
AT1G34460	8.96952108604891	-1.90060991390884	0.0225009344715101	0.04892976552838	CYCB1;5	7270	CYCLIN B1
AT3G59900	22.8979695677556	-1.89948468466649	0.00155142103028007	0.00452725759088026	ARGOS	968	auxin-regulated gene involved in organ size
AT3G47670	126.120533996847	-1.89808175264438	2.83897880750116e-15	3.78041028562079e-14	AT3G47670	1096	Plant invertase/pectin methylesterase inhibitor superfamily protein
AT1G28670	351.130871744646	-1.89766277323497	1.00848958552184e-34	4.18758130762385e-33	ARAB-1	2099	GDSL-like Lipase/Acylhydrolase superfamily protein
AT1G75450	18.0695503617145	-1.89760922467959	0.00633552479776463	0.0159715057734965	CKX5	3918	cytokinin oxidase 5
AT3G62750	628.146060561957	-1.89582150094812	2.24862872722115e-33	8.84562438195484e-32	BGLU8	2838	beta glucosidase 8
AT3G59330	34.3637156743395	-1.89548615686438	6.8257719572103e-06	3.1230872086999e-05	AT3G59330	1539	solute carrier family 35 protein (DUF914)
AT1G27480	313.206572050742	-1.89527232794556	8.50408069896326e-36	3.6898792096438e-34	AT1G27480	1876	alpha/beta-Hydrolases superfamily protein
AT4G29240	53.49634800757	-1.89415630273496	2.35623285849175e-08	1.53612592378317e-07	AT4G29240	1795	Leucine-rich repeat (LRR) family protein
AT2G03380	17.7881211621323	-1.89342965209553	0.00142626943746416	0.00419427121031155	AT2G03380	2134	Pentatricopeptide repeat (PPR) superfamily protein
AT5G03160	245.926780846012	-1.8911726234456	9.8433196422666e-26	2.6863335231015e-24	P58IPK	2705	DnaJ P58IPK-like protein
AT5G54130	136.70650359061	-1.89076437825401	1.34310051495591e-16	1.98847533108809e-15	AT5G54130	3054
AT3G02010	19.7029696426936	-1.89075635180736	0.00632338133204864	0.0159437860447016	AT3G02010	2537	Pentatricopeptide repeat (PPR) superfamily protein
AT5G45480	268.851076154844	-1.88958149462073	1.05627957385498e-20	2.10982739019137e-19	AT5G45480	2987	transmembrane protein, putative (DUF594)
AT3G61880	35.4293281816114	-1.88946126429701	8.87253279343867e-06	3.98327038992393e-05	CYP78A9	2092	cytochrome p450 78a9
AT5G40380	131.847719107203	-1.88836041298706	1.40521388557778e-17	2.23464692716796e-16	CRK42	3694	cysteine-rich RLK (RECEPTOR-like protein kinase) 42
AT3G52540	23.570894760398	-1.88821919105003	0.000587890061581159	0.00188349180404251	OFP18	1348	ovate family protein 18
AT1G55210	612.506171022717	-1.88719086922726	7.12971233615919e-58	5.22770363382305e-56	AT1G55210	1035	Disease resistance-responsive (dirigent-like protein) family protein
AT5G56310	20.7279495644537	-1.88706322338314	0.000647732439860724	0.00205701214796779	AT5G56310	2079	Pentatricopeptide repeat (PPR) superfamily protein
AT2G40370	37.2549553219117	-1.8868329631262	1.12428078712154e-05	4.95239274479202e-05	LAC5	2821	laccase 5
AT1G71040	277.826418259589	-1.8866672932888	9.59512620201027e-28	2.97615895716972e-26	LPR2	3759	Cupredoxin superfamily protein
AT3G52470	401.19911623079	-1.88617766041101	1.08399187416487e-36	4.8375222217722e-35	AT3G52470	1477	Late embryogenesis abundant (LEA) hydroxyproline-rich glycoprotein family
AT5G66330	26.0433317960897	-1.88595617862179	0.000101217388433574	0.000378503371530973	AT5G66330	1554	Leucine-rich repeat (LRR) family protein
AT2G12400	167.761859239458	-1.88569369123915	1.96380700147361e-21	4.09185325756687e-20	AT2G12400	3559	plasma membrane fusion protein
AT5G55720	24.6765222115034	-1.88508870362089	0.000990953916433233	0.00301436290452383	AT5G55720	1731	Pectin lyase-like superfamily protein
AT5G04070	49.5496398354333	-1.88403781866416	1.97772225489016e-07	1.13313117323949e-06	AT5G04070	2376	NAD(P)-binding Rossmann-fold superfamily protein
AT1G11710	38.4715619254914	-1.88196629249124	9.03504485367649e-06	4.04838501759204e-05	AT1G11710	2646	Pentatricopeptide repeat (PPR) superfamily protein
AT2G05510	33.0643381915573	-1.88118579533787	0.000371572696229046	0.00124466378077592	AT2G05510	1149	Glycine-rich protein family
AT3G58100	54.2345556417717	-1.87983542076952	1.17090834338366e-07	6.93133597936664e-07	PDCB5	2570	plasmodesmata callose-binding protein 5
AT5G05160	192.118731507631	-1.87914135643362	1.37601021296566e-23	3.29361122256347e-22	RUL1	2438	Leucine-rich repeat protein kinase family protein
AT4G27830	288.344669146219	-1.87574585447608	6.43747976964625e-26	1.7777879173147e-24	BGLU10	3011	beta glucosidase 10
AT2G34790	100.05790949102	-1.87305864090176	3.03136637170607e-10	2.50041861276004e-09	MEE23	3559	FAD-binding Berberine family protein
AT3G15800	27.5788600781132	-1.87288526210942	0.000397805913932762	0.00132354437475906	AT3G15800	2159	Glycosyl hydrolase superfamily protein
AT4G04450	15.090858112624	-1.87267917643512	0.0147154169217473	0.0336514222341971	WRKY42	3219	WRKY family transcription factor
AT1G11410	147.466801962121	-1.87254710422376	8.8155481411575e-16	1.22382414877543e-14	AT1G11410	3603	S-locus lectin protein kinase family protein
AT1G01900	146.36672933871	-1.87229026116475	1.8938259398026e-17	2.98909720880287e-16	SBTI1.1	2962	subtilase family protein
AT3G07320	283.228590005262	-1.87145532581355	7.56687768159974e-26	2.07484681517948e-24	AT3G07320	2182	O-Glycosyl hydrolases family 17 protein
AT4G30290	125.84880572533	-1.87063909822616	2.85561734931291e-10	2.36420933172765e-09	XTH19	1513	xyloglucan endotransglucosylase/hydrolase 19
AT5G27440	14.5627250336203	-1.87025840054658	0.0142855888974663	0.0327845425058763	AT5G27440	1044	transmembrane protein
AT5G12940	123.631382679118	-1.86892777830996	1.7531645638767e-15	2.37966156678519e-14	AT5G12940	1458	Leucine-rich repeat (LRR) family protein
AT4G13575	94.6073565132119	-1.86840577785443	2.35872495912936e-11	2.19396456455348e-10	AT4G13575	3513	hypothetical protein
AT1G53700	35.4405715991512	-1.86663768669748	1.10617342130216e-05	4.88005296488407e-05	WAG1	1861	WAG 1
AT1G06100	63.8298633883256	-1.86581071756044	7.5265478575812e-08	4.55802702195913e-07	AT1G06100	1548	Fatty acid desaturase family protein
AT1G11190	34.6321175725897	-1.86573347326768	1.39454267726514e-05	6.04067186992583e-05	BFN1	2715	bifunctional nuclease i
AT2G10931	30.0061603715973	-1.865367727992	5.80865187333038e-05	0.00022711181894206	AT2G10931	1126	hypothetical protein
AT3G07010	235.802809181921	-1.86486469103014	1.85994001998864e-17	2.93961870826308e-16	AT3G07010	4195	Pectin lyase-like superfamily protein
AT3G47540	63.0843956290201	-1.86355208346486	1.66463362432059e-08	1.10387982471402e-07	AT3G47540	1667	Chitinase family protein
AT1G80520	28.6642089803433	-1.86324151949952	8.45526831968281e-05	0.000321266918607823	AT1G80520	1163	Sterile alpha motif (SAM) domain-containing protein
AT2G26680	193.6241300545	-1.86321276485619	8.81586381438772e-22	1.87054546318098e-20	AT2G26680	1775	FkbM family methyltransferase
AT2G32540	295.141898533731	-1.86257673073007	2.08498124352538e-31	7.6317559893338e-30	CSLB04	3868	cellulose synthase-like B4
AT1G65870	29.8906826116012	-1.86221393518438	3.93904320096237e-05	0.00015784785708457	AT1G65870	1076	Disease resistance-responsive (dirigent-like protein) family protein
AT5G24352	14.145882326939	-1.86182412139429	0.00580183550457442	0.0147432034043638	AT5G24352	1046	Serine/threonine-protein kinase WNK (With No Lysine)-like protein
AT5G25790	10.8007031919791	-1.86164232200776	0.0147625537781517	0.0337425639774859	AT5G25790	2240	Tesmin/TSO1-like CXC domain-containing protein
AT5G66590	130.507681240759	-1.86098300972748	9.52187400667377e-16	1.32029814921982e-14	AT5G66590	996	CAP (Cysteine-rich secretory proteins, Antigen 5, and Pathogenesis-related 1 protein) superfamily protein
AT3G10910	61.5654137345546	-1.86005900841797	3.67651796404534e-07	2.03014588243399e-06	AT3G10910	1109	RING/U-box superfamily protein
AT5G23800	36.6386574090392	-1.85688758926662	4.2076270198283e-05	0.00016785591950658	DUF 10	2580	agenet domain protein (DOMAIN OF UNKNOWN FUNCTION 724 10)
AT5G67550	13.8192527402251	-1.85656382619928	0.00545717639481404	0.0139469200383677	AT5G67550	2453	transmembrane protein
AT2G31230	83.6166581393336	-1.85583779349518	3.46835852465555e-10	2.84165017737868e-09	ERF15	1142	ethylene-responsive element binding factor 15
AT4G05130	10.8667741596933	-1.85513426620472	0.013461719612898	0.0311006125666413	ENT4	2733	equilibrative nucleoside transporter 4
AT4G09500	122.263327599656	-1.85357129217396	4.06734009939592e-14	4.89051738988082e-13	AT4G09500	1739	UDP-Glycosyltransferase superfamily protein
AT2G39120	25.5765049094229	-1.85332174947563	0.000127729986682126	0.000468498304800516	WTF9	1237	Ubiquitin carboxyl-terminal hydrolase family protein
AT1G02800	61.0747442243013	-1.85244268844792	2.09146731101971e-07	1.19416701814506e-06	CEL2	3035	cellulase 2
AT5G44930	66.0959074997206	-1.85087134724999	5.66875312465175e-09	3.98498209642539e-08	ARAD2	3385	Exostosin family protein
AT2G22920	71.1351098056896	-1.8489821626941	4.36320083587783e-10	3.53480291494019e-09	SCPL12	3970	serine carboxypeptidase-like 12
AT5G49950	171.626761712452	-1.84871392068233	5.99799617393302e-19	1.06167739763199e-17	AT5G49950	3917	alpha/beta-Hydrolases superfamily protein
AT5G36180	50.456722504623	-1.84690451580673	2.11385468847298e-07	1.20609422071315e-06	scpl1	3201	serine carboxypeptidase-like 1
AT3G15990	64.1847713548466	-1.8457073062607	4.21794046315033e-08	2.64778327096161e-07	SULTR3;4	3911	sulfate transporter 3
AT1G66940	256.641227822489	-1.84516752600883	1.66895883092934e-12	1.73562729410381e-11	AT1G66940	1919	kinase-like protein
AT1G05590	162.110548821781	-1.8445690454979	2.44317841859676e-17	3.81201642820787e-16	HEXO2	2553	beta-hexosaminidase 2
AT3G24630	58.0334712880522	-1.84403634623323	2.54022995990125e-07	1.4337911856495e-06	TRM34	3055	hypothetical protein
AT5G60970	92.9627633480169	-1.84316643263363	1.56126323670825e-12	1.63021492539568e-11	TCP5	1908	TEOSINTE BRANCHED 1, cycloidea and PCF transcription factor 5
AT1G12460	165.950340637256	-1.84254682799097	1.33297800926343e-18	2.30657957241477e-17	AT1G12460	3541	Leucine-rich repeat protein kinase family protein
AT5G54610	11.4872187334652	-1.84120172071251	0.0188099363211668	0.0417098501829299	ANK	2089	ankyrin
AT2G15080	66.7722235552632	-1.84109246434281	6.49022326988588e-09	4.5294720832306e-08	RLP19	3742	receptor like protein 19
AT5G36002	58.2529638838145	-1.83945296927743	2.91548757764417e-08	1.87435757974516e-07	AT5G36002	1826	Natural antisense transcript overlaps with AT5G36001.
AT4G13210	22.207426471939	-1.83942727666351	0.00151222330515404	0.00442290002277443	AT4G13210	3429	Pectin lyase-like superfamily protein
AT1G19900	23.1525251759183	-1.8390049888928	0.000503271241871934	0.00163683249216349	AT1G19900	1907	glyoxal oxidase-related protein
AT1G28340	442.824721368029	-1.8389394054463	1.69250612743123e-37	7.67424011205118e-36	RLP4	3656	receptor like protein 4
AT3G59140	295.390817549323	-1.83703969270165	1.07972139685128e-30	3.84879150231448e-29	ABCC10	5689	multidrug resistance-associated protein 14
AT2G35170	44.0314208683875	-1.83609494356541	6.03106393348466e-06	2.77978419213924e-05	AT2G35170	2485	Histone H3 K4-specific methyltransferase SET7/9 family protein
AT1G15080	42.6885302033023	-1.83546665141036	2.80801317269559e-06	1.36369032092553e-05	LPP2	2125	lipid phosphate phosphatase 2
AT1G18580	147.755486223071	-1.83445361110622	6.49547409996312e-18	1.06737684323508e-16	GAUT11	2506	galacturonosyltransferase 11
AT5G39080	180.420151876931	-1.83390814376501	2.97143091708387e-15	3.94318753429744e-14	AT5G39080	1775	HXXXD-type acyl-transferase family protein
AT2G26975	100.386611690212	-1.83363132094262	6.1487761778069e-09	4.30674558765979e-08	COPT6	969	Ctr copper transporter family
AT5G38940	182.867778566659	-1.83287280581993	3.57815127108667e-21	7.3173667211896e-20	AT5G38940	1169	RmlC-like cupins superfamily protein
AT3G26540	45.7611530488158	-1.83058710881217	1.60902684871993e-06	8.09041354240366e-06	AT3G26540	2111	Tetratricopeptide repeat (TPR)-like superfamily protein
AT3G11810	240.304961097876	-1.83025241808019	1.84633577383015e-22	4.12134873599659e-21	AT3G11810	1289	transmembrane protein
AT4G34760	151.231601407953	-1.8300905362719	3.76254701722075e-17	5.78488483006004e-16	AT4G34760	893	SAUR-like auxin-responsive protein family
AT2G22800	32.4674663662321	-1.83003864609563	7.15494477800336e-05	0.000274971090572795	HAT9	1586	Homeobox-leucine zipper protein family
AT2G48130	121.768787004087	-1.82949710766681	3.04209997036547e-13	3.3741242849865e-12	AT2G48130	3601	Bifunctional inhibitor/lipid-transfer protein/seed storage 2S albumin superfamily protein
AT3G47420	587.374896520695	-1.82765818072715	8.52126389944069e-35	3.55103749190721e-33	G3Pp1	2978	putative glycerol-3-phosphate transporter 1
AT4G00740	430.498554111312	-1.82493966624479	2.26980748712145e-38	1.05393666285779e-36	QUA3	3649	S-adenosyl-L-methionine-dependent methyltransferases superfamily protein
AT1G23890	88.1868180746034	-1.82470608377809	1.27774523930654e-11	1.22134311859457e-10	AT1G23890	2101	NHL domain-containing protein
AT5G03140	181.570784005181	-1.82198208248938	1.06746960945747e-20	2.12850867909894e-19	AT5G03140	2852	Concanavalin A-like lectin protein kinase family protein
AT4G33625	271.711050522521	-1.82039967608717	1.10841115776386e-27	3.42425153671848e-26	AT4G33625	1835	vacuole protein
AT1G12020	53.104266208547	-1.81995949000857	5.19714522139788e-07	2.80759745348074e-06	AT1G12020	2187	hypothetical protein
AT1G15260	181.764711418551	-1.81881789381981	7.28102671022678e-21	1.46442177843711e-19	AT1G15260	814	LOW protein: ATP-dependent RNA helicase-like protein
AT2G46310	38.5398661314307	-1.81877870627493	4.27484782019815e-06	2.01399398117103e-05	CRF5	1557	cytokinin response factor 5
AT2G04032	18.49479321839	-1.81871888587376	0.00188364746530392	0.00538949268598319	ZIP7	1613	zinc transporter 7 precursor
AT5G28300	420.822087586839	-1.81851207592585	7.4607671490377e-42	3.80762059125999e-40	AT5G28300	3005	Duplicated homeodomain-like superfamily protein
AT2G46450	474.963598381697	-1.81778407514651	2.17496619475338e-38	1.01192704282e-36	CNGC12	4034	cyclic nucleotide-gated channel 12
AT2G37100	42.8526887811617	-1.81681411895726	3.51214595897154e-06	1.67648170311847e-05	AT2G37100	1542	protamine P1 family protein
AT1G10690	33.1742180007996	-1.81593119280613	3.1486962787008e-05	0.000128510292016025	AT1G10690	929	cyclin-dependent kinase inhibitor
AT1G74460	125.275534426551	-1.81583027311203	9.57613237737705e-13	1.02154229826808e-11	AT1G74460	1976	GDSL-like Lipase/Acylhydrolase superfamily protein
AT4G23130	27.5978939087238	-1.81317379452332	0.00021907168833572	0.000768724976334791	CRK5	2730	cysteine-rich RLK (RECEPTOR-like protein kinase) 5
AT1G78940	24.9046118599601	-1.81269328282969	0.000228911669909147	0.000799379561687256	AT1G78940	3399	kinase with adenine nucleotide alpha hydrolases-like domain-containing protein
AT1G67720	152.91597165164	-1.81101776224618	1.98613551638373e-17	3.12203255865747e-16	AT1G67720	5128	Leucine-rich repeat protein kinase family protein
AT1G52780	254.319794247285	-1.81067255869522	3.76890881606909e-23	8.7676322558555e-22	AT1G52780	3573	PII, uridylyltransferase (DUF2921)
AT1G02180	48.212999472141	-1.81023801831273	6.8965741463339e-07	3.65493190692032e-06	AT1G02180	1128	ferredoxin-like protein
AT4G31600	129.629182035341	-1.81011284097766	3.08605165502047e-14	3.7693103240287e-13	UTr7	2294	UDP-N-acetylglucosamine (UAA) transporter family
AT1G12560	36.6181956409289	-1.80962113810667	6.84668705181791e-06	3.13203828214454e-05	EXPA7	1465	expansin A7
ATCG01010	44.4559925148692	-1.80950476708426	8.15865365228396e-06	3.68419421406001e-05	NDHF	2241	NADH-Ubiquinone oxidoreductase (complex I), chain 5 protein
AT2G28470	1296.99183988044	-1.80852610506134	1.38476798581431e-40	6.78331379097625e-39	BGAL8	5152	beta-galactosidase 8
AT1G72855	52.8343342492535	-1.807215538126	3.11565297229238e-06	1.50301227083103e-05	AT1G72855	3009	Natural antisense transcript overlaps with AT1G72860
AT3G49750	39.2848004621817	-1.80537024792938	3.73713991876964e-06	1.77655994907453e-05	RLP44	1238	receptor like protein 44
AT5G42720	400.368825000056	-1.80523102461593	1.0381132116237e-40	5.10681170134205e-39	AT5G42720	2724	Glycosyl hydrolase family 17 protein
AT2G28550	831.076888573562	-1.80466045574478	2.9650881278146e-58	2.18098704512585e-56	RAP2.7	2969	related to AP2.7
AT3G60160	43.1647431749597	-1.80396128737158	1.43614655576212e-06	7.27174731140916e-06	ABCC9	6224	multidrug resistance-associated protein 9
AT1G53830	83.2164893480238	-1.80298147402562	6.28950650807088e-11	5.63744161671188e-10	PME2	2457	pectin methylesterase 2
AT3G05800	32.132544687612	-1.8024552083756	0.000114842266317126	0.000425198994977279	AIF1	1215	AtBS1(activation-tagged BRI1 suppressor 1)-interacting factor 1
AT2G28350	151.27389559989	-1.80176472097913	8.02946075605874e-18	1.30556214538864e-16	ARF10	3069	auxin response factor 10
AT4G13260	44.6896772648119	-1.80028330243437	2.65985287729599e-06	1.29744823509364e-05	YUC2	2584	Flavin-binding monooxygenase family protein
AT3G48280	86.7726495931729	-1.79948417775168	2.72691519455309e-11	2.526294484518e-10	CYP71A25	1847	cytochrome P450, family 71, subfamily A, polypeptide 25
AT4G15393	74.1007741007463	-1.79884994384363	7.34740304147146e-09	5.09088900929706e-08	CYP702A5	3163	cytochrome P450, family 702, subfamily A, polypeptide 5
AT3G13560	175.523250406481	-1.79748641625482	3.53873942623583e-19	6.38074649851238e-18	AT3G13560	3009	O-Glycosyl hydrolases family 17 protein
AT1G74900	23.7765206035335	-1.79726064204317	0.000280315750092017	0.000961212953919198	OTP43	1735	Pentatricopeptide repeat (PPR) superfamily protein
AT3G19280	61.6670545957079	-1.79681060759641	6.66159806949255e-08	4.06610187750638e-07	FUT11	2834	fucosyltransferase 11
AT3G18320	28.6620873949955	-1.79629167977175	0.000110064016107267	0.000409142187262213	AT3G18320	1363	F-box and associated interaction domains-containing protein
AT3G58940	64.988899734005	-1.79607879595921	5.58711398787772e-08	3.45485538028094e-07	AT3G58940	2892	F-box/RNI-like superfamily protein
AT4G24960	187.879087772337	-1.79568482038345	4.71820721275086e-18	7.85915608335279e-17	HVA22D	1448	HVA22 homologue D
AT4G11845	19.1405752126489	-1.79469828774839	0.00209832377484235	0.0059304905907657	AT4G11845	1443	Interleukin-1 receptor-associated kinase 4 protein
AT4G30180	14.524436639834	-1.79121584579091	0.0056297258672531	0.0143467607065832	AT4G30180	988	hypothetical protein
AT4G13650	49.2097265654622	-1.79018050170991	2.75589789995396e-07	1.54535707507099e-06	AT4G13650	3977	Pentatricopeptide repeat (PPR) superfamily protein
AT3G43580	10.6154691406474	-1.78920334080325	0.0162111679559356	0.036634425196433	AT3G43580	1623	Beta-galactosidase related protein
AT5G11930	13.3524102845061	-1.78909421630639	0.00665861028373057	0.0166969697266274	AT5G11930	772	Thioredoxin superfamily protein
AT2G22590	14.2745470554282	-1.78634903111801	0.0121969755516858	0.0285256811883073	AT2G22590	1624	UDP-Glycosyltransferase superfamily protein
AT2G02020	85.9866124120509	-1.78621838079784	1.28547818639108e-10	1.10929346661755e-09	PTR4	2209	Major facilitator superfamily protein
AT3G15950	2525.27508612652	-1.78555552200268	7.03771747865682e-60	5.3816473260884e-58	NAI2	5113	DNA topoisomerase-like protein
AT4G20270	481.941109933784	-1.78336610264749	1.78463776299715e-35	7.62916180233283e-34	BAM3	3541	Leucine-rich receptor-like protein kinase family protein
AT4G39010	28.5187666485222	-1.78321141605527	0.000139442336380297	0.000508719718773654	GH9B18	3367	glycosyl hydrolase 9B18
AT4G22560	21.471689434967	-1.78321114107004	0.00263838923121986	0.00727409310892006	AT4G22560	1009	sulfated surface-like glycoprotein
AT2G26010	16.134903446919	-1.78265267143654	0.00923285256702253	0.0222648893076123	PDF1.3	722	plant defensin 1.3
AT4G30020	596.891703837719	-1.78249875766803	1.5350013998781e-45	8.80346099880586e-44	AT4G30020	4821	PA-domain containing subtilase family protein
ATCG00040	118.912820925569	-1.78177803883668	2.12886401165489e-11	1.98573990137053e-10	MATK	1581	maturase K
AT4G12900	61.0972564143635	-1.78148732024438	6.46072294059803e-08	3.95704336594386e-07	AT4G12900	1569	Gamma interferon responsive lysosomal thiol (GILT) reductase family protein
AT1G68400	178.247646609387	-1.78078747563405	4.95408564798488e-20	9.42415143381031e-19	AT1G68400	3216	leucine-rich repeat transmembrane protein kinase family protein
AT2G18370	147.766554436695	-1.77979586584785	6.56997794500523e-16	9.25388382892226e-15	AT2G18370	1337	Bifunctional inhibitor/lipid-transfer protein/seed storage 2S albumin superfamily protein
AT1G80970	18.3361618757756	-1.77927128970849	0.00242047748246617	0.0067390607148211	AT1G80970	1894	XH domain-containing protein
AT4G33000	171.020568883334	-1.77919561322434	2.57559820896931e-19	4.6805184707309e-18	CBL10	2317	calcineurin B-like protein 10
AT2G26790	30.3016729966722	-1.7791829352598	0.000135235486209966	0.000494150168031053	AT2G26790	3630	Pentatricopeptide repeat (PPR) superfamily protein
AT3G10570	89.0503314745034	-1.77736017677599	1.58931151007148e-09	1.20537962973343e-08	CYP77A6	2096	cytochrome P450, family 77, subfamily A, polypeptide 6
AT4G12680	59.6981241260114	-1.7769287902969	5.97718923561859e-08	3.68034745121666e-07	AT4G12680	3253	transmembrane protein
AT5G59350	147.472822122386	-1.77608563348509	2.26452580013138e-16	3.29579540132186e-15	AT5G59350	2881	transmembrane protein
AT4G23220	39.5953438708625	-1.77590554863346	0.000123666765478399	0.000455324798368744	CRK14	2791	cysteine-rich RECEPTOR-like kinase
AT2G37035	144.471221300105	-1.77500022730792	1.86027140441702e-14	2.32512462039617e-13	AT2G37035	1919	transmembrane protein
AT1G73400	37.7125813930126	-1.77436044390005	1.66581037825353e-05	7.12512949310212e-05	AT1G73400	2249	Pentatricopeptide repeat (PPR) superfamily protein
AT4G24010	25.2084711447805	-1.77313450687137	0.000780754767086038	0.00243277137619466	CSLG1	3728	cellulose synthase like G1
AT1G70505	48.6185616917722	-1.7711622087748	1.3550023769978e-06	6.88193885906158e-06	AT1G70505	2596	transmembrane protein
AT4G23300	259.896206950858	-1.77113651784614	9.72856784704109e-25	2.50456574462158e-23	CRK22	3150	cysteine-rich RLK (RECEPTOR-like protein kinase) 22
AT1G70160	904.215289643019	-1.771014261421	1.63933521168446e-42	8.55481911142545e-41	AT1G70160	2638	zinc finger MYND domain protein
AT3G44970	268.806383351392	-1.77095968447118	7.55729996553807e-27	2.2164891164749e-25	AT3G44970	2839	Cytochrome P450 superfamily protein
AT2G43290	176.348464524352	-1.77049495758021	1.23094032576664e-19	2.27984711015292e-18	MSS3	996	Calcium-binding EF-hand family protein
AT4G24180	10.1345905585432	-1.77010907370564	0.0226274290814078	0.0491679200802981	TLP1	1679	THAUMATIN-LIKE PROTEIN 1
AT1G55730	113.666002032943	-1.76767499522253	2.12659381361375e-13	2.40005741166247e-12	CAX5	3598	cation exchanger 5
AT5G06940	45.9366803087744	-1.7666806579773	4.78602474590508e-06	2.23663157246109e-05	AT5G06940	2884	Leucine-rich repeat receptor-like protein kinase family protein
AT4G22010	490.932460155821	-1.76609703012658	1.92127763238973e-39	9.19752122778305e-38	sks4	3531	SKU5 similar 4
AT4G18425	24.7844311018219	-1.7631940790638	0.000863524732579272	0.00266274528265394	AT4G18425	1075	transmembrane protein, putative (DUF679)
AT4G14630	14.022931769676	-1.7624496177923	0.0161177267905491	0.0364659437298138	GLP9	1036	germin-like protein 9
AT1G11700	186.128887816044	-1.76151916661491	2.22083853252056e-17	3.4768127566555e-16	AT1G11700	1174	senescence regulator (Protein of unknown function, DUF584)
AT4G36550	82.8642321753076	-1.76148279347351	1.8470723364044e-10	1.56649582849524e-09	AT4G36550	3062	ARM repeat superfamily protein
AT1G12090	4238.36530275771	-1.76059578725124	1.83551362322479e-88	2.15882490609738e-86	ELP	1194	extensin-like protein
AT3G48540	20.3679404574396	-1.75998977491717	0.00104645287933194	0.00316821027232732	AT3G48540	2242	Cytidine/deoxycytidylate deaminase family protein
AT4G34610	273.786964801286	-1.75915356039867	6.27579601576629e-27	1.85709059623634e-25	BLH6	3017	BEL1-like homeodomain 6
AT2G26870	73.4371381847774	-1.7584219619079	3.74876096839687e-09	2.69999352308845e-08	NPC2	2556	non-specific phospholipase C2
AT4G19460	20.6695425667439	-1.75697833466951	0.00141775944897257	0.00417189312073843	AT4G19460	1875	UDP-Glycosyltransferase superfamily protein
AT1G51430	99.3964828101724	-1.75653872005948	2.58978080530066e-10	2.15381267978522e-09	AT1G51430	1536	cTAGE family protein
AT3G05400	86.4067854928886	-1.75637386022234	9.35770969991982e-09	6.39016014580437e-08	AT3G05400	4774	Major facilitator superfamily protein
AT5G25100	938.513716605496	-1.75562042925126	2.18856863236141e-64	1.83065470078751e-62	AT5G25100	3171	Endomembrane protein 70 protein family
AT5G47330	33.2077520243037	-1.75511932534417	0.000113166260922249	0.00041973143357908	AT5G47330	2170	alpha/beta-Hydrolases superfamily protein
AT5G39040	279.417317161439	-1.75317598162056	1.68617076574134e-27	5.13384712775647e-26	ABCB27	4376	transporter associated with antigen processing protein 2
AT3G09922	17.0344367224872	-1.75281419500623	0.0187939430534326	0.0416863546379508	IPS1	542	induced by phosphate starvation1
AT3G10410	454.40714738961	-1.75218486118061	1.16901116135127e-33	4.64361687216574e-32	SCPL49	2978	SERINE CARBOXYPEPTIDASE-LIKE 49
AT3G03360	58.8160508237478	-1.75067041918849	3.25081825535967e-07	1.80930720578149e-06	AT3G03360	2108	F-box/RNI-like superfamily protein
AT5G52870	67.5966045705803	-1.75019855038483	1.05864770253565e-08	7.18478830338345e-08	MAKR5	1669	membrane-associated kinase regulator
AT5G11540	28.5229015020744	-1.74919658116686	0.000227690172530723	0.000795713619537988	GulLO3	2430	D-arabinono-1,4-lactone oxidase family protein
AT5G65613	28.7865351680938	-1.74892955946458	0.000670837499643338	0.00212280934933814	AT5G65613	342	hypothetical protein
AT5G37020	481.818700428308	-1.74892545514396	1.19563682916828e-36	5.31725630169463e-35	ARF8	5002	auxin response factor 8
AT5G16550	179.385740872902	-1.74817992094504	1.01098061353939e-12	1.07254674064595e-11	AT5G16550	1542	voltage-dependent L-type calcium channel subunit
AT5G65310	899.824250867401	-1.74708496389354	5.10043413330356e-57	3.70460999588224e-55	HB5	2797	homeobox protein 5
AT2G18160	1110.81095687557	-1.74588098242163	3.10304211094924e-60	2.38862078773069e-58	bZIP2	1231	basic leucine-zipper 2
AT5G57760	27.528327471431	-1.74555044591671	0.00177749772279855	0.00511800947399557	AT5G57760	553	hypothetical protein
AT5G24360	196.836093052515	-1.74476158342764	6.82526363445862e-18	1.11918866532489e-16	IRE1-1	3594	inositol requiring 1-1
AT1G80870	182.37064900329	-1.7440906441427	5.91568096087183e-18	9.74174327387351e-17	AT1G80870	2500	Protein kinase superfamily protein
AT4G00150	144.437977950352	-1.7433217149541	8.82755247304328e-16	1.2247568311402e-14	HAM3	2356	GRAS family transcription factor
AT2G14095	10.2526461449734	-1.74266665625696	0.0209626028389886	0.0459554837524236	AT2G14095	1547	hypothetical protein
AT5G66558	41.3315622443762	-1.74257507854961	1.28711509579479e-05	5.59940983281362e-05	AT5G66558	2884	Natural antisense transcript overlaps with AT5G66560
AT1G06180	76.9675616770139	-1.74209469522627	8.81385760574589e-09	6.04908414470178e-08	MYB13	1915	myb domain protein 13
AT1G07220	106.512991789417	-1.74200850764235	2.98078606686594e-12	3.01593070608227e-11	AT1G07220	2725	O-glucosyltransferase rumi-like protein (DUF821)
AT1G70550	152.61601484874	-1.74189223534288	3.54017703764096e-17	5.45747850712849e-16	AT1G70550	3379	NEP-interacting protein, putative (DUF239)
AT5G41870	128.252205712581	-1.74140132837734	8.72382648591511e-14	1.01931951426451e-12	AT5G41870	1868	Pectin lyase-like superfamily protein
AT5G23820	1018.06713649755	-1.73912501083979	2.63457399374748e-45	1.49249582970976e-43	AT5G23820	1985	MD-2-related lipid recognition domain-containing protein
AT1G25510	84.5792408623251	-1.73822673703063	5.31336407332756e-10	4.2628339881925e-09	AT1G25510	2097	Eukaryotic aspartyl protease family protein
AT5G53200	15.743662924222	-1.73771246724269	0.00692487700437617	0.017282356763399	TRY	1630	Homeodomain-like superfamily protein
AT4G12730	710.716920609017	-1.7372214178263	9.09755268006522e-28	2.82560717958594e-26	FLA2	1854	FASCICLIN-like arabinogalactan 2
AT3G21560	335.992075286491	-1.73701507964025	1.7944944373145e-22	4.01336255912905e-21	UGT84A2	1928	UDP-Glycosyltransferase superfamily protein
AT4G22460	17.6314879998987	-1.73695308416473	0.00760721788055007	0.0187649567009843	AT4G22460	700	Bifunctional inhibitor/lipid-transfer protein/seed storage 2S albumin superfamily protein
AT1G26530	10.3189895301339	-1.73670590702423	0.0219977457718514	0.0479435396043456	AT1G26530	2211	PIN domain-like family protein
AT5G48360	372.375748299861	-1.73523597612514	2.20774216044562e-26	6.30744585172935e-25	AT5G48360	2957	Actin-binding FH2 (formin homology 2) family protein
AT1G72070	14.74872358712	-1.73484020098111	0.00636155825626124	0.0160214461736492	AT1G72070	1298	Chaperone DnaJ-domain superfamily protein
AT2G32270	54.8952065367719	-1.73409802592737	5.76381035319499e-06	2.66242994185662e-05	ZIP3	2861	zinc transporter 3 precursor
AT2G16990	35.5052402089802	-1.73294994682263	4.7205074378077e-05	0.000186868541489842	AT2G16990	5172	Major facilitator superfamily protein
AT2G23430	108.130833664428	-1.73291629898976	7.35564848000064e-12	7.21245769283178e-11	ICK1	1501	Cyclin-dependent kinase inhibitor family protein
AT3G19320	10.9083209625745	-1.7322041288929	0.020735342070706	0.0455261893090362	AT3G19320	1884	Leucine-rich repeat (LRR) family protein
AT5G15410	663.899566769888	-1.73003167065616	1.40776535815252e-38	6.61621163253426e-37	DND1	3657	Cyclic nucleotide-regulated ion channel family protein
AT3G57420	186.448487118	-1.72992771443191	3.3619150758391e-18	5.66925562643318e-17	AT3G57420	3129	transmembrane protein, putative (DUF288)
AT3G01260	85.4358220987375	-1.72976814769811	8.9492569866933e-11	7.87820229413692e-10	AT3G01260	2180	Galactose mutarotase-like superfamily protein
AT3G02885	97.7585919105528	-1.72895096862806	2.87209648934282e-11	2.65231070777494e-10	GASA5	1322	GAST1 protein homolog 5
AT3G43670	316.075727507432	-1.72855037404381	2.63272334015972e-29	8.94431081986814e-28	AT3G43670	2918	Copper amine oxidase family protein
AT5G57780	70.3359835803704	-1.72848450113561	1.66018625657726e-07	9.62490580183432e-07	P1R1	1291	transcription factor
AT3G14070	37.5920470406379	-1.72778146100538	0.000208082732038191	0.000732939632308435	CAX9	2420	cation exchanger 9
ATCG00180	61.9372664540372	-1.72694864241701	4.8916490202178e-06	2.28276954276831e-05	RPOC1	2834	DNA-directed RNA polymerase family protein
AT5G50420	153.289495505849	-1.72664043812673	3.13762227462348e-17	4.85305127523538e-16	AT5G50420	2657	O-fucosyltransferase family protein
AT5G10440	23.0226430011231	-1.72650975253514	0.00140707632879377	0.00414308788132565	CYCD4;2	2067	cyclin d4
AT5G52860	69.5318873749338	-1.72635108824844	5.47219244350412e-09	3.85616480888049e-08	ABCG8	2126	ABC-2 type transporter family protein
AT3G44220	23.3133785008097	-1.72557667154672	0.00156113512365255	0.00455216471369615	AT3G44220	1901	Late embryogenesis abundant (LEA) hydroxyproline-rich glycoprotein family
AT5G15300	11.852249467236	-1.72435263061999	0.0142868159551935	0.0327845425058763	AT5G15300	1957	Pentatricopeptide repeat (PPR) superfamily protein
AT1G13750	58.0918470670853	-1.72411267277675	1.00554314659653e-07	5.99702309051264e-07	AT1G13750	2876	Purple acid phosphatases superfamily protein
AT4G15810	134.6891481672	-1.72400975445926	2.22290291126118e-14	2.76016401146418e-13	AT4G15810	3595	P-loop containing nucleoside triphosphate hydrolases superfamily protein
AT2G27610	11.6858319451687	-1.72307349758236	0.0168625037747468	0.0379103641044909	AT2G27610	2607	Tetratricopeptide repeat (TPR)-like superfamily protein
AT4G10150	14.5026178440082	-1.72270070335755	0.00825150860227328	0.0201546968495332	AT4G10150	1835	RING/U-box superfamily protein
AT4G37890	51.9625979576693	-1.72266267151638	1.53773919011012e-06	7.76070943908766e-06	EDA40	2398	Zinc finger (C3HC4-type RING finger) family protein
AT5G33370	155.692245454651	-1.72151501246601	1.9921542809662e-15	2.69144108979516e-14	AT5G33370	2365	GDSL-like Lipase/Acylhydrolase superfamily protein
AT5G07830	222.331192502559	-1.72086505612809	6.21118331673744e-20	1.17576076347064e-18	GUS2	3564	glucuronidase 2
AT3G58850	32.0397559744522	-1.72071593541489	0.000475411893953105	0.00155605220834771	PAR2	1041	phy rapidly regulated 2
AT3G16890	42.9735613894764	-1.7194659386048	6.90790830260306e-06	3.15630517395608e-05	PPR40	2512	pentatricopeptide (PPR) domain protein 40
AT5G43600	263.299964758087	-1.7180040193381	4.73483130096811e-26	1.32335393538518e-24	UAH	3074	ureidoglycolate amidohydrolase
AT2G47490	359.449261673726	-1.71717081286747	3.24956713203804e-28	1.03423723144672e-26	NDT1	2891	NAD+ transporter 1
AT4G14100	115.732168172461	-1.71505183436757	8.26832693276035e-10	6.47438780101579e-09	AT4G14100	1701	transferases, transferring glycosyl groups
AT4G22730	79.5547888863349	-1.71406352871916	3.22641044488433e-09	2.35081540905565e-08	AT4G22730	2885	Leucine-rich repeat protein kinase family protein
AT4G15950	60.5218906279704	-1.71390594364022	1.18361845346823e-07	6.99603050174973e-07	NRPD4	1447	RNA polymerase II, Rpb4, core protein
AT1G03230	265.547153723509	-1.71348386283962	1.82925627608898e-26	5.24552820754724e-25	AT1G03230	1870	Eukaryotic aspartyl protease family protein
AT4G23740	500.919318239115	-1.71292987157559	2.38371686712441e-29	8.11023785774929e-28	AT4G23740	3257	Leucine-rich repeat protein kinase family protein
AT4G10430	253.258488808131	-1.71203582033465	1.83578359186506e-24	4.64864544519273e-23	AT4G10430	3444	TMPIT-like protein
AT5G19740	130.236897697948	-1.71181371963011	6.2491317965051e-14	7.41384453277128e-13	AT5G19740	3058	Peptidase M28 family protein
AT4G26255	16.8155281795928	-1.71176516460297	0.00724503013107109	0.0179883570656791	AT4G26255	2525	other_RNA
AT3G10080	132.598837554409	-1.70923700342189	3.07519313596926e-14	3.75802874263754e-13	AT3G10080	1120	RmlC-like cupins superfamily protein
AT5G38140	81.5035959881274	-1.7092289939924	5.63950720247003e-10	4.50577178900795e-09	NF-YC12	2317	nuclear factor Y, subunit C12
AT1G64561	12.7796843553939	-1.70918765164176	0.0107427001794208	0.0254559585965616	AT1G64561	749	hypothetical protein
AT5G40020	51.1272016656045	-1.70882668531521	3.36971142372866e-06	1.61615014878479e-05	AT5G40020	1738	Pathogenesis-related thaumatin superfamily protein
AT3G19430	37.0030262476664	-1.70870540676683	0.000124554554736537	0.000457865942130029	AT3G19430	2458	late embryogenesis abundant protein-related / LEA protein-like protein
AT1G30870	99.6157040825512	-1.70679922045658	5.0178243655133e-08	3.12031643985355e-07	AT1G30870	1606	Peroxidase superfamily protein
AT5G64770	277.784704572156	-1.70605539863798	7.81241957640098e-18	1.27116405607592e-16	RGF9	851	root meristem growth factor
AT1G35180	40.2724731058646	-1.7057139849993	3.18319438402518e-05	0.000129752335540127	AT1G35180	1729	TRAM, LAG1 and CLN8 (TLC) lipid-sensing domain containing protein
AT1G08830	143.445714744297	-1.70567464650777	2.56611266072532e-12	2.62502562247266e-11	CSD1	2256	copper/zinc superoxide dismutase 1
AT4G21585	26.2974593986485	-1.7044563414237	0.000851297795923319	0.00262749033322809	ENDO4	2366	endonuclease 4
AT4G23700	45.7290218538706	-1.7042729963372	5.73689042415567e-06	2.65052345219715e-05	CHX17	3676	cation/H+ exchanger 17
AT1G52140	98.483339256569	-1.70385132543673	1.2813642222609e-11	1.22429727957876e-10	AT1G52140	1061	Avr9/Cf-9 rapidly elicited protein
AT4G28250	1388.85122672934	-1.70277999926153	6.49347110455319e-43	3.41164910413826e-41	EXPB3	2500	expansin B3
AT3G10260	201.056515467486	-1.70208753467567	1.39933645716131e-20	2.76879809670603e-19	AT3G10260	1820	Reticulon family protein
AT3G63470	47.3051673380467	-1.70205352929346	4.39980091538246e-06	2.06697865388102e-05	scpl40	2665	serine carboxypeptidase-like 40
AT2G22420	63.910683006966	-1.70069055780473	5.76978554501154e-07	3.09100418677266e-06	AT2G22420	1529	Peroxidase superfamily protein
AT2G38320	43.1896618736611	-1.70037266423932	4.77909229434279e-06	2.23384241395849e-05	TBL34	2726	TRICHOME BIREFRINGENCE-LIKE 34
AT1G51790	96.7127519707519	-1.69971863631488	2.24325419537817e-08	1.46618334857298e-07	AT1G51790	5357	Leucine-rich repeat protein kinase family protein
AT5G06390	392.301551658586	-1.69821290546187	2.55985639543398e-31	9.31112600976534e-30	FLA17	3292	FASCICLIN-like arabinogalactan protein 17 precursor
AT3G06020	20.0732242221877	-1.69795297611685	0.00244128511743872	0.00678965024259455	FAF4	1200	FANTASTIC four-like protein (DUF3049)
AT4G15540	294.440880226248	-1.69616042246834	4.01602297435604e-20	7.69018614180408e-19	UMAMIT38	2681	EamA-like transporter family
AT3G03450	85.6292723500552	-1.69595142732902	7.1220967284266e-08	4.33007035417592e-07	RGL2	2316	RGA-like 2
AT1G28310	87.2186937433062	-1.69548677306315	3.42749221637462e-10	2.80916146633887e-09	AT1G28310	1635	Dof-type zinc finger DNA-binding family protein
AT3G09550	16.8387394239903	-1.69446909544792	0.0169300216899374	0.0380473911305382	AT3G09550	3265	Ankyrin repeat family protein
AT3G21190	331.519166121653	-1.69417015170279	4.60927796815212e-30	1.61324728885324e-28	MSR1	2551	O-fucosyltransferase family protein
AT1G31290	19.3641857148801	-1.69402662166572	0.00654980752248076	0.0164544118286761	AGO3	4466	ARGONAUTE 3
AT4G24670	123.730452150134	-1.69397994085047	5.32117019802651e-14	6.34542014865024e-13	TAR2	3801	tryptophan aminotransferase related 2
AT3G12100	99.2417156941183	-1.69396826332392	1.65564326470097e-11	1.56512666026607e-10	AT3G12100	2833	Cation efflux family protein
AT3G28070	264.243855042824	-1.6934141995551	1.69945656423456e-24	4.31285964877489e-23	UMAMIT46	3220	nodulin MtN21 /EamA-like transporter family protein
AT1G78995	106.839755574395	-1.69235211846076	6.11289032018044e-10	4.86887826464699e-09	AT1G78995	1184	hypothetical protein
AT2G33530	197.762410093491	-1.69207076253779	8.14883366071687e-18	1.3231147576651e-16	scpl46	3029	serine carboxypeptidase-like 46
AT1G56020	51.1949649382109	-1.68766765429237	6.24151234097723e-07	3.32711460595524e-06	AT1G56020	1740	serine/arginine repetitive matrix-like protein
AT1G02460	18.0199370405004	-1.68755546933108	0.00516437114114142	0.0132762098458057	AT1G02460	2806	Pectin lyase-like superfamily protein
AT1G18810	82.3262158249446	-1.68683018435246	2.12667605875093e-09	1.58747049875191e-08	AT1G18810	1639	phytochrome kinase substrate-like protein
AT5G48070	48.0039628033767	-1.68659568319656	2.35496534171985e-06	1.15602853745019e-05	XTH20	1631	xyloglucan endotransglucosylase/hydrolase 20
AT3G26380	194.893252710574	-1.68612728895527	1.31042000305053e-17	2.08963740335037e-16	AT3G26380	3320	Melibiase family protein
AT2G24420	650.391588971294	-1.68496130432151	4.16870078077758e-26	1.17219413944923e-24	AT2G24420	3458	DNA repair ATPase-like protein
AT3G44450	101.354548453343	-1.68370133638709	1.36643419134132e-09	1.04351615732954e-08	AT3G44450	1165	hypothetical protein
AT4G30140	761.575615224491	-1.68359022771059	3.50914123224478e-35	1.4864132056876e-33	CDEF1	2417	GDSL-like Lipase/Acylhydrolase superfamily protein
AT1G75040	124.295148397363	-1.68288517142094	5.09313508599099e-13	5.55070272541916e-12	PR5	1353	pathogenesis-related protein 5
AT4G36670	102.144016288513	-1.68166176040577	9.21769008343431e-08	5.53013669687139e-07	PMT6	2233	Major facilitator superfamily protein
AT1G70250	157.399950796461	-1.68087649615666	1.15487303270894e-16	1.71638282026082e-15	AT1G70250	3459	receptor serine/threonine kinase
AT4G22505	1309.8757385937	-1.68014225511925	2.62297386311617e-41	1.31546113438099e-39	AT4G22505	1864	Bifunctional inhibitor/lipid-transfer protein/seed storage 2S albumin superfamily protein
AT4G31840	371.723442405038	-1.67914535899634	1.17042393325196e-33	4.64361687216574e-32	ENODL15	990	early nodulin-like protein 15
AT1G47395	11.6675418805783	-1.67909696912738	0.0175097071287642	0.0391488868255783	AT1G47395	833	hypothetical protein
AT2G40720	26.8262806433582	-1.67807428875336	0.000561866042334336	0.00180912120634888	AT2G40720	2583	Tetratricopeptide repeat (TPR)-like superfamily protein
AT3G47380	27.7929086835087	-1.67570588731243	0.000275514410912159	0.000947131884396842	AT3G47380	986	Plant invertase/pectin methylesterase inhibitor superfamily protein
AT5G10970	15.3322539749652	-1.67546723859995	0.00678626794067293	0.0169729952704438	AT5G10970	819	C2H2 and C2HC zinc fingers superfamily protein
AT1G74580	64.4540580977083	-1.67533850285499	1.18639986873454e-07	7.00710806999215e-07	AT1G74580	3358	Pentatricopeptide repeat (PPR) superfamily protein
AT2G04852	14.8069343994045	-1.67418332118697	0.0162097707540441	0.036634425196433	AT2G04852	1318	Natural antisense transcript overlaps with AT2G04850
AT4G29720	333.149928599877	-1.67348091900916	8.64813665353546e-26	2.36572994406631e-24	PAO5	2066	polyamine oxidase 5
AT2G03510	246.498437908272	-1.67268909521358	1.26036500934207e-23	3.02932129320082e-22	AT2G03510	2609	SPFH/Band 7/PHB domain-containing membrane-associated protein family
AT1G44100	268.329177795338	-1.67239420973201	2.28587177443696e-21	4.73312323625598e-20	AAP5	3294	amino acid permease 5
AT5G45850	26.0125126068798	-1.6722931963863	0.00153807455560187	0.00449170499789454	AT5G45850	1916	hypothetical protein (DUF688)
AT1G61760	12.2341289643893	-1.67227103606762	0.0198872645095337	0.0438803846001234	AT1G61760	1088	Late embryogenesis abundant (LEA) hydroxyproline-rich glycoprotein family
AT5G08580	191.053013456444	-1.67222328137187	5.38579832263518e-18	8.89443671671113e-17	AT5G08580	2724	Calcium-binding EF hand family protein
AT1G78270	62.9113921192173	-1.67193919329596	8.4563281111706e-06	3.81044578638317e-05	UGT85A4	1855	UDP-glucosyl transferase 85A4
AT4G25250	19.3387352120497	-1.67143391111649	0.00315891032821011	0.00856046225785127	AT4G25250	909	Plant invertase/pectin methylesterase inhibitor superfamily protein
AT2G26170	180.666998309988	-1.67021113588409	2.27082431659286e-18	3.88589360527744e-17	CYP711A1	2552	cytochrome P450, family 711, subfamily A, polypeptide 1
AT4G21890	70.7749698619327	-1.66923960549597	9.92524425756891e-08	5.92700797546061e-07	AT4G21890	2096	zinc finger MYND domain protein
AT4G16370	858.635021428268	-1.66897239974144	7.68027770356566e-44	4.10974675269322e-42	OPT3	3042	oligopeptide transporter
AT1G60525	63.9447389659904	-1.66834370161844	1.98469445474224e-07	1.13656377944582e-06	AT1G60525	2007	Natural antisense transcript overlaps with AT1G60530
AT1G63420	117.803099855914	-1.6683409992047	1.18873402030662e-12	1.25195305684111e-11	AT1G63420	3265	O-glucosyltransferase-like protein (DUF821)
AT4G23210	18.2659060063545	-1.6675315696855	0.0051393712189856	0.0132178078747804	CRK13	2966	cysteine-rich RLK (RECEPTOR-like protein kinase) 13
AT1G29020	28.3969825590713	-1.6670851795167	0.000389547873412436	0.00129924056815404	AT1G29020	2674	Calcium-binding EF-hand family protein
AT4G28050	155.755309537649	-1.66669308234471	9.68894708502088e-15	1.23892331103716e-13	TET7	1476	tetraspanin7
AT5G46700	200.202959146381	-1.66590784368228	2.05491287557989e-18	3.52945376776769e-17	TRN2	2285	Tetraspanin family protein
AT3G02875	69.6887277350779	-1.665770259256	3.08533033323463e-08	1.97696636673248e-07	ILR1	2251	Peptidase M20/M25/M40 family protein
ATCG00190	322.383913144826	-1.66566743929295	2.09471332820936e-25	5.62392906310671e-24	RPOB	3219	RNA polymerase subunit beta
AT1G12240	762.061167547677	-1.66565993275639	3.28871870111107e-41	1.64577996338539e-39	ATBETAFRUCT4	4013	Glycosyl hydrolases family 32 protein
AT3G28080	139.705709901974	-1.66477021053324	3.53279770634237e-14	4.28335546080339e-13	UMAMIT47	3921	nodulin MtN21 /EamA-like transporter family protein
AT5G62960	54.3656813849445	-1.66475329282676	2.16393788274136e-06	1.06791141092901e-05	AT5G62960	2874	UDP-N-acetylglucosamine-N-acetylmuramyl-pyrophosphoryl-undecaprenol N-acetylglucosamine protein
ATCG00740	1226.03996155353	-1.66468744990553	4.55703126603323e-36	1.99596246567089e-34	RPOA	990	RNA polymerase subunit alpha
AT4G39780	85.3635427709804	-1.66429069058495	8.42558339739963e-09	5.80323327341705e-08	AT4G39780	1352	Integrase-type DNA-binding superfamily protein
AT5G42660	137.529216988196	-1.66389798439678	2.21296928660854e-14	2.7493028617008e-13	AT5G42660	3180	DNA-directed RNA polymerase subunit beta (DUF616)
AT4G26130	556.010193650184	-1.66313234419916	8.76034891668561e-33	3.35499643635712e-31	AT4G26130	1559	cotton fiber protein
AT3G62690	59.9334389057036	-1.66101116111304	6.77739948950349e-06	3.10217989276562e-05	ATL5	1373	AtL5
AT2G41310	223.983279819087	-1.66031707974048	4.36219854697156e-17	6.66702772647302e-16	RR3	3041	response regulator 3
AT4G02410	146.626316377782	-1.66001764517365	1.44309206943797e-13	1.65690997268968e-12	AT4G02410	2361	Concanavalin A-like lectin protein kinase family protein
AT3G56080	197.067350956397	-1.65902790296067	2.56578366588567e-14	3.16555950684616e-13	AT3G56080	2802	S-adenosyl-L-methionine-dependent methyltransferases superfamily protein
AT1G09820	61.5776436935946	-1.65855218502632	1.27110032958859e-07	7.48256977555072e-07	AT1G09820	2235	Pentatricopeptide repeat (PPR-like) superfamily protein
AT5G50010	58.9848641318539	-1.65855150425017	4.42046187534808e-07	2.41220211144171e-06	AT5G50010	2216	transcription factor bHLH145
AT2G02780	173.945041072031	-1.65854004848185	7.18731278179119e-17	1.08347454231686e-15	AT2G02780	3271	Leucine-rich repeat protein kinase family protein
AT2G45970	446.293380141505	-1.65714080453689	8.6729688512566e-35	3.60776819180638e-33	CYP86A8	2645	cytochrome P450, family 86, subfamily A, polypeptide 8
AT5G51350	104.824691643306	-1.65572122162472	3.1378606118991e-10	2.58274353029137e-09	MOL1	3250	Leucine-rich repeat transmembrane protein kinase family protein
AT5G49610	54.5718367362972	-1.65570919652948	1.04803071811148e-05	4.64743956720439e-05	AT5G49610	1471	F-box family protein
AT1G68760	63.633660890426	-1.65464907494524	8.97799378751197e-08	5.3919159164503e-07	NUDX1	924	nudix hydrolase 1
AT4G37310	250.483663659958	-1.6540073340495	7.00713088159571e-17	1.05700014665737e-15	CYP81H1	3206	cytochrome P450, family 81, subfamily H, polypeptide 1
AT2G27360	133.054440490802	-1.6532499122218	2.42504064340042e-13	2.72229610986375e-12	AT2G27360	2112	GDSL-like Lipase/Acylhydrolase superfamily protein
AT5G53290	41.1280116091845	-1.65045117406938	2.63681716226325e-05	0.000108942677691939	CRF3	1568	cytokinin response factor 3
AT2G46740	79.5149035571916	-1.64961286819077	1.68250433101986e-08	1.11445469839137e-07	GulLO5	2452	D-arabinono-1,4-lactone oxidase family protein
AT3G51480	129.049250052425	-1.6492932242685	6.30745131753666e-11	5.65133979223993e-10	GLR3.6	4169	glutamate receptor 3.6
AT3G53420	7533.59748364782	-1.64829692512407	1.20462936312729e-43	6.4311664386312e-42	PIP2A	2258	plasma membrane intrinsic protein 2A
AT3G46550	250.487407826961	-1.64818685584743	8.1558021495421e-23	1.85083188839266e-21	SOS5	1914	Fasciclin-like arabinogalactan family protein
AT4G31440	42.4496772328516	-1.6477466347243	4.66694870277047e-05	0.000185001200073895	AT4G31440	1140	transcriptional regulator of RNA polII, SAGA, subunit
AT4G03270	61.606980327445	-1.64773223910127	1.31730744809014e-07	7.74027241080116e-07	CYCD6;1	2018	Cyclin D6
AT2G17260	44.0876264254859	-1.64700345085307	2.32453037258539e-05	9.6939108590359e-05	GLR2	3647	glutamate receptor 2
AT2G37460	205.693826336257	-1.64662760144733	2.35462136264984e-15	3.16086772726517e-14	UMAMIT12	2833	nodulin MtN21 /EamA-like transporter family protein
AT3G53720	123.785967065908	-1.64592649634386	8.19135521446418e-11	7.23574915437038e-10	CHX20	4654	cation/H+ exchanger 20
AT2G29960	371.537839905233	-1.64584882436503	7.31364792716855e-30	2.53299286207018e-28	CYP5	3059	cyclophilin 5
AT2G04780	452.975108425787	-1.64186506028728	1.36194548024953e-35	5.86547895490365e-34	FLA7	1739	FASCICLIN-like arabinoogalactan 7
AT5G49660	308.587157485066	-1.64154042744699	8.96973451698113e-25	2.3143513224772e-23	XIP1	3590	Leucine-rich repeat transmembrane protein kinase family protein
AT3G45230	73.5601596711288	-1.64136603406014	1.73965214974433e-08	1.14935102108857e-07	AT3G45230	810	hydroxyproline-rich glycoprotein family protein
AT3G49740	22.2781649114583	-1.64088734125043	0.0143375460466466	0.0328911823664159	AT3G49740	2412	Tetratricopeptide repeat (TPR)-like superfamily protein
AT5G04680	44.0254557713839	-1.64082411164327	8.89745060232807e-06	3.99368327113409e-05	AT5G04680	3208	Ankyrin repeat family protein
AT5G09460	689.035248000593	-1.6397196444778	2.5469457610788e-46	1.50927706609197e-44	AT5G09460	3102	transcription factor bHLH143
AT1G67510	80.7745585176998	-1.63881232964469	4.82193333598855e-09	3.42712255812438e-08	AT1G67510	3048	Leucine-rich repeat protein kinase family protein
AT2G14580	35.7485397110506	-1.63845944663847	0.00020590916794246	0.000725835299136894	PRB1	877	basic pathogenesis-related protein 1
AT3G63110	118.118341609325	-1.63831781903959	5.9409703146847e-08	3.65901866537067e-07	IPT3	1666	isopentenyltransferase 3
AT4G03820	74.4437609368244	-1.63762343784016	7.37161456403513e-08	4.47004212113829e-07	AT4G03820	2700	transmembrane protein, putative (DUF3537)
AT5G14450	145.891939025961	-1.63737504880823	2.81662859258784e-12	2.86485006541968e-11	AT5G14450	1735	GDSL-like Lipase/Acylhydrolase superfamily protein
AT2G23770	56.1277691080163	-1.63691182473562	9.71608232535172e-07	5.04149902099926e-06	LYK4	2507	protein kinase family protein / peptidoglycan-binding LysM domain-containing protein
AT1G30330	553.00914472776	-1.63641529401968	2.15938934285005e-38	1.00670122884981e-36	ARF6	5167	auxin response factor 6
AT1G50060	18.3312109223969	-1.63554244639193	0.00364666088114898	0.00972750778450633	AT1G50060	1540	CAP (Cysteine-rich secretory proteins, Antigen 5, and Pathogenesis-related 1 protein) superfamily protein
AT5G54060	85.5594795989049	-1.63513375907579	3.33251288548785e-09	2.42203022449038e-08	UF3GT	1651	UDP-glucose:flavonoid 3-o-glucosyltransferase
AT1G64405	16.0244223899051	-1.63186586010561	0.0105548273782038	0.0250363790287656	AT1G64405	879	hypothetical protein
AT4G28010	59.8065586935048	-1.63076520959488	3.77009715264814e-07	2.07686997210788e-06	AT4G28010	2929	Tetratricopeptide repeat (TPR)-like superfamily protein
AT1G35620	307.962283106323	-1.63046545977637	2.02599269034907e-28	6.56534973921511e-27	PDIL5-2	2122	PDI-like 5-2
AT5G44670	123.613447240826	-1.63005526615762	3.22870524088113e-11	2.96979358599507e-10	GALS2	2604	glycosyltransferase family protein (DUF23)
AT2G16430	544.734014442781	-1.62974763346835	6.22775837380247e-40	2.99371704400421e-38	PAP10	2708	purple acid phosphatase 10
AT1G34245	46.2515484281886	-1.62825729434914	3.55469177686101e-06	1.69504442210063e-05	EPF2	1107	Putative membrane lipoprotein
AT1G21060	122.357517459856	-1.62800071577354	1.00626516200338e-11	9.73086970100931e-11	AT1G21060	2458	Serine/Threonine-kinase, putative (Protein of unknown function, DUF547)
AT5G44370	119.617304479148	-1.62773595583392	2.69434431523333e-12	2.75134234393813e-11	PHT4;6	2925	phosphate transporter 4
ATCG00420	370.927712192347	-1.62722977288499	1.54433798070936e-17	2.45084322007094e-16	NDHJ	477	NADH dehydrogenase subunit J
AT5G25620	69.9384291076113	-1.62709375479856	2.05401372013138e-07	1.17480863726102e-06	YUC6	3828	Flavin-binding monooxygenase family protein
AT5G53020	133.480366854524	-1.62641643261162	3.09008116703052e-12	3.12106280035297e-11	AT5G53020	4122	Ribonuclease P protein subunit P38-like protein
AT5G65687	76.0687406867904	-1.62332824575373	1.15480686508951e-08	7.79083306544882e-08	AT5G65687	3193	Major facilitator superfamily protein
AT5G41050	111.958531983245	-1.62323609830737	6.47381127799856e-12	6.3747644416161e-11	AT5G41050	1216	Pollen Ole e 1 allergen and extensin family protein
AT3G54420	70.366624436305	-1.62157122723717	3.28867174599681e-07	1.82905723367129e-06	EP3	2362	homolog of carrot EP3-3 chitinase
AT5G01790	109.008722591998	-1.62039693978521	4.92304753274972e-09	3.48828780837343e-08	AT5G01790	1236	hypothetical protein
AT2G33330	192.492392661144	-1.61986426292311	2.60238812600098e-18	4.43628183556046e-17	PDLP3	2721	plasmodesmata-located protein 3
AT2G40320	60.0967792299809	-1.61949300013482	7.90620932876635e-07	4.16050125249867e-06	TBL33	2324	TRICHOME BIREFRINGENCE-LIKE 33
AT5G60820	59.3780539822954	-1.61888654958919	6.27202371256158e-07	3.34229046504259e-06	AT5G60820	1648	RING/U-box superfamily protein
AT4G19090	24.5124635104056	-1.61797387379913	0.000936071525308343	0.00286314298209161	AT4G19090	2898	transmembrane protein, putative (DUF594)
AT1G05210	52.195317789386	-1.61769122489335	3.99912771866605e-06	1.89178826544492e-05	AT1G05210	1280	Transmembrane protein 97, Putative
AT5G03700	84.962334348571	-1.61735282368986	1.07047088615056e-09	8.27036026412419e-09	AT5G03700	1871	D-mannose binding lectin protein with Apple-like carbohydrate-binding domain-containing protein
AT5G44240	425.419533492919	-1.61639557268808	3.59515197568712e-34	1.45121378530785e-32	ALA2	6805	aminophospholipid ATPase 2
AT1G25570	350.157402241853	-1.61601008197609	2.72484653145941e-30	9.60954248613614e-29	AT1G25570	3910	Di-glucose binding protein with Leucine-rich repeat domain-containing protein
AT2G40190	105.253828694236	-1.61543643450346	2.04079586647933e-10	1.71946328095731e-09	LEW3	2418	UDP-Glycosyltransferase superfamily protein
AT1G06350	32.3480949389992	-1.61519566184606	0.000375530798344381	0.00125646911157246	ADS4	1615	Fatty acid desaturase family protein
AT2G14080	228.968765423055	-1.61457314587378	3.97877040863471e-20	7.6251538765977e-19	AT2G14080	4784	Disease resistance protein (TIR-NBS-LRR class) family
AT3G57790	83.182472880223	-1.61418986150176	2.79369768247408e-08	1.80306337891155e-07	AT3G57790	2342	Pectin lyase-like superfamily protein
AT5G18770	41.795136358498	-1.61315627383042	2.85947854018315e-05	0.000117576074136723	AT5G18770	2411	F-box/FBD-like domains containing protein
AT2G32280	30.762377867182	-1.61239844199927	0.000346402747916374	0.00116744024279598	AT2G32280	2281	GPI inositol-deacylase C, putative (DUF1218)
AT2G39370	20.3491037432733	-1.61236077506921	0.00417386429070385	0.0109634322203388	MAKR4	1413	membrane-associated kinase regulator
AT5G40060	111.114221120793	-1.61207025672039	4.02610785833314e-10	3.27315505535364e-09	AT5G40060	4656	Disease resistance protein (NBS-LRR class) family
AT5G67140	49.1373896347516	-1.61128720092202	3.3428157703865e-06	1.6045792707656e-05	AT5G67140	1490	F-box/RNI-like superfamily protein
AT5G11610	52.6027798431983	-1.61089753032143	8.48192975741085e-06	3.82123881935076e-05	AT5G11610	2881	Exostosin family protein
AT1G35910	16.2340859023744	-1.61074662534992	0.0081540910882022	0.0199504002654324	TPPD	2211	Haloacid dehalogenase-like hydrolase (HAD) superfamily protein
AT5G42500	26.3293640582428	-1.60941336908739	0.00173167019215597	0.00499723481781713	AT5G42500	957	Disease resistance-responsive (dirigent-like protein) family protein
AT3G60690	63.7108417307971	-1.60939886205729	1.3328746943072e-07	7.82236744354049e-07	AT3G60690	1190	SAUR-like auxin-responsive protein family
AT3G49220	769.358172218728	-1.6090068666489	3.02746527089601e-29	1.02403460330891e-27	AT3G49220	4249	Plant invertase/pectin methylesterase inhibitor superfamily
AT5G14950	310.281368952364	-1.60885484885616	6.10424472970086e-25	1.58737766988966e-23	GMII	4997	golgi alpha-mannosidase II
AT3G25717	108.217369662624	-1.60876577011594	2.09990392075105e-10	1.76477235559673e-09	RTFL16	570	ROTUNDIFOLIA like 16
AT3G15200	14.6500543962007	-1.60858376611566	0.017065960068385	0.0383045911832298	AT3G15200	1572	Tetratricopeptide repeat (TPR)-like superfamily protein
AT5G44580	314.792315131494	-1.60857169377897	1.99930280903715e-11	1.87318423313347e-10	AT5G44580	1402	transmembrane protein
AT1G30840	71.683860570354	-1.6081172569801	6.14667702837205e-08	3.77667745286079e-07	PUP4	1916	purine permease 4
AT3G04140	219.71530979277	-1.60706430098719	4.60002046269012e-18	7.66780389356332e-17	AT3G04140	2901	Ankyrin repeat family protein
AT1G11080	97.1107311779275	-1.60607145866553	3.84608215805877e-09	2.76836668537501e-08	scpl31	3686	serine carboxypeptidase-like 31
AT5G38865	30.3392996737981	-1.60533852930677	0.000503200285975478	0.00163683147915932	AT5G38865	1092	hypothetical protein
AT4G38350	631.886678342604	-1.6053345691038	1.22523594624801e-44	6.74316315310364e-43	AT4G38350	8867	Patched family protein
AT4G12840	39.0719959063926	-1.60525395395256	3.32616140784098e-05	0.000135016047336502	AT4G12840	2828	GTPase Der (DUF707)
AT5G05630	35.9270480983076	-1.6052296584517	8.98816057595493e-05	0.000339731942161298	RMV1	2204	Amino acid permease family protein
AT1G47960	66.0065298037997	-1.60492556290322	9.74088028893e-05	0.000365618331920473	C/VIF1	2563	cell wall / vacuolar inhibitor of fructosidase 1
AT4G38220	681.814721137226	-1.6042857043963	9.89589716496189e-45	5.48535735196572e-43	AQI	2009	Peptidase M20/M25/M40 family protein
AT4G37480	109.878785476813	-1.60339884647218	8.23678775891978e-10	6.45187195314981e-09	AT4G37480	2470	Chaperone DnaJ-domain superfamily protein
AT1G11600	364.192558131119	-1.60332689756207	3.54209239929297e-14	4.28565435465369e-13	CYP77B1	1946	cytochrome P450, family 77, subfamily B, polypeptide 1
AT4G02420	94.5248988840234	-1.60323877380578	2.91797027451029e-09	2.13886021070558e-08	AT4G02420	2458	Concanavalin A-like lectin protein kinase family protein
AT2G44450	98.8825295523409	-1.60300618101047	4.12837371706078e-10	3.35159141640849e-09	BGLU15	3326	beta glucosidase 15
AT4G18670	661.511727428102	-1.60185471534064	7.43338626497727e-27	2.18290950265556e-25	AT4G18670	3333	Leucine-rich repeat (LRR) family protein
AT1G29950	461.482208995087	-1.60130501792395	1.02850968228712e-28	3.36589962409499e-27	AT1G29950	2901	basic helix-loop-helix (bHLH) DNA-binding superfamily protein
AT4G15480	18.8826278017777	-1.6011444308506	0.00428030183099311	0.0112087017884392	UGT84A1	1716	UDP-Glycosyltransferase superfamily protein
AT2G34060	62.9633324456823	-1.60069262037229	9.21468956860514e-07	4.80292538202963e-06	AT2G34060	1929	Peroxidase superfamily protein
AT1G03545	25.3593028373342	-1.59951195855887	0.00188619566801614	0.00539611725249214	AT1G03545	2032	Natural antisense transcript overlaps with AT1G03550
AT5G40140	74.7412324962118	-1.5993194103675	7.68355807515507e-08	4.64946567253442e-07	AT5G40140	2225	RING/U-box superfamily protein with ARM repeat domain-containing protein
AT1G26450	87.9904271840426	-1.59903827658469	2.78320670395418e-09	2.04655345384381e-08	AT1G26450	1615	Carbohydrate-binding X8 domain superfamily protein
AT1G76270	122.311463406562	-1.59766031971339	9.62138209610245e-11	8.43144565683411e-10	AT1G76270	3579	O-fucosyltransferase family protein
AT5G28400	73.1236215163308	-1.59706420187566	1.31171438717272e-06	6.67671844261685e-06	AT5G28400	4211	embryo defective protein
AT1G28290	3178.48484980147	-1.59562235038951	5.35228272925374e-68	4.64465883283929e-66	AGP31	1915	arabinogalactan protein 31
AT2G22970	123.721178042329	-1.5949439069969	1.19530201448429e-11	1.147747520746e-10	SCPL11	3813	serine carboxypeptidase-like 11
AT1G13860	162.644559730179	-1.59431007392926	1.07971309779397e-13	1.25272671386511e-12	QUL1	3753	QUASIMODO2 LIKE 1
AT1G21250	145.646707338182	-1.5931584225832	2.57038215227587e-07	1.44834033239864e-06	WAK1	2943	cell wall-associated kinase
AT5G63410	240.432372846618	-1.59298777390917	2.0205704275742e-20	3.95410614923094e-19	AT5G63410	3345	Leucine-rich repeat protein kinase family protein
AT3G01350	41.9941234109281	-1.5924684138134	1.48435604959569e-05	6.40099193544241e-05	AT3G01350	2536	Major facilitator superfamily protein
AT1G28685	27.4393987075237	-1.5919322648191	0.00358084170029737	0.00956956196031027	AT1G28685	1721	Natural antisense transcript overlaps with AT1G28680
AT3G16180	114.074455190365	-1.59138423241655	2.06875971700864e-07	1.18207552757312e-06	AT3G16180	3863	Major facilitator superfamily protein
AT4G00955	30.4991911991352	-1.59099538314446	0.000629141793734733	0.00200346555261596	AT4G00955	1704	wall-associated receptor kinase-like protein
AT1G31130	376.730393362724	-1.59041610292098	2.05709900656406e-28	6.65684133828061e-27	AT1G31130	1503	polyadenylate-binding protein 1-B-binding protein
AT5G16890	83.4708513242867	-1.58999823498375	5.45490930645542e-09	3.84515511501588e-08	AT5G16890	3293	Exostosin family protein
AT3G20200	52.8619574387419	-1.58945666781965	1.3205190735004e-05	5.73756089434486e-05	AT3G20200	3974	kinase with adenine nucleotide alpha hydrolases-like domain-containing protein
AT3G58090	39.8346685133091	-1.58851623147414	4.8134100373934e-05	0.000190351101837182	AT3G58090	1963	Disease resistance-responsive (dirigent-like protein) family protein
AT5G65870	33.1445946614259	-1.58729965898661	0.000519307910590054	0.00168449731042581	PSK5	1331	phytosulfokine 5 precursor
AT2G41300	39.302879413222	-1.586438273016	4.69225087496104e-05	0.000185876992259954	SSL1	2074	strictosidine synthase-like 1
AT2G27770	69.1978580427143	-1.58638726404771	6.43694392865882e-07	3.42780948809526e-06	AT2G27770	1885	DUF868 family protein (DUF868)
AT3G45400	70.8980521127085	-1.58601297926494	9.92097861207686e-08	5.92598799798455e-07	AT3G45400	2156	exostosin family protein
AT4G27560	249.98218573585	-1.58576507899923	4.5228273019326e-20	8.63211767592902e-19	AT4G27560	1804	UDP-Glycosyltransferase superfamily protein
AT4G24340	14.4133481658346	-1.58558224611265	0.0159190782235566	0.0360552338650836	AT4G24340	1882	Phosphorylase superfamily protein
AT3G48260	26.1441949673914	-1.5853226036069	0.000925590867235205	0.00283451498729047	WNK3	2711	with no lysine (K) kinase 3
AT2G40475	268.639831584972	-1.58495641834327	6.80126715439841e-17	1.02661472291473e-15	ASG8	1254	hypothetical protein
AT5G55790	158.322991587404	-1.58400897714895	3.53974629296427e-14	4.28505337554765e-13	AT5G55790	2621	hypothetical protein
AT3G51320	64.1799838708318	-1.58371795569503	2.71946296810516e-07	1.52714389168678e-06	AT3G51320	2105	Pentatricopeptide repeat (PPR) superfamily protein
AT1G11340	18.3507289280698	-1.58248660027715	0.00767718766512375	0.0189274779954158	AT1G11340	3514	G-type lectin S-receptor-like Serine/Threonine-kinase
AT1G65900	93.5133907340099	-1.58206040787457	4.95599217512871e-08	3.08434968299039e-07	AT1G65900	2844	plant/protein
AT4G23000	84.9460734271211	-1.58190365228837	1.60416353794957e-07	9.31307170490891e-07	AT4G23000	5807	Calcineurin-like metallo-phosphoesterase superfamily protein
AT2G02630	17.935344083576	-1.58133773237644	0.00616843502865811	0.0155858930876781	AT2G02630	2056	Cysteine/Histidine-rich C1 domain family protein
AT1G23980	42.1973719082607	-1.58118121006755	2.92868895019966e-05	0.000120165969499072	AT1G23980	1300	RING/U-box superfamily protein
AT5G54840	66.8348013060979	-1.58064338933359	4.00448177921042e-07	2.19606728578238e-06	SGP1	2081	Ras-related small GTP-binding family protein
AT4G34220	496.448309558268	-1.58041526373636	1.14072634031837e-31	4.20200783866083e-30	AT4G34220	2996	Leucine-rich repeat protein kinase family protein
AT4G36880	41.0272749391921	-1.57999551009108	3.07253549200107e-05	0.000125667515180344	CP1	1826	cysteine proteinase1
AT2G36590	18.0214056314119	-1.57916224813604	0.00585989938579914	0.0148711794927674	ProT3	2668	proline transporter 3
AT2G01410	142.960449060972	-1.57908861475177	3.13619195143996e-11	2.88928697872222e-10	AT2G01410	1368	NHL domain-containing protein
AT3G56100	102.892433323931	-1.57800893087401	1.70774362433043e-10	1.45242949346739e-09	MRLK	2954	meristematic receptor-like kinase
AT3G51980	198.134208889005	-1.57736751397806	1.88823230706487e-15	2.55700424048469e-14	AT3G51980	1981	ARM repeat superfamily protein
AT4G24120	287.387787673392	-1.57688116095385	2.17576506426547e-22	4.84735351336835e-21	YSL1	3162	YELLOW STRIPE like 1
AT1G31770	327.13873499292	-1.57682054091203	5.20563770915962e-26	1.44621853382768e-24	ABCG14	3126	ATP-binding cassette 14
AT5G66740	90.2149470567208	-1.5767613319665	6.25872606209401e-09	4.38110824346581e-08	AT5G66740	1832	spindle assembly abnormal protein (DUF620)
AT2G23630	29.9542662905175	-1.57641775396679	0.00049172810568821	0.00160401804995014	sks16	3063	SKU5 similar 16
AT3G20120	154.70330716202	-1.57581625335575	1.40757090742092e-12	1.47371974355819e-11	CYP705A21	2690	cytochrome P450, family 705, subfamily A, polypeptide 21
AT5G44572	65.9999402414785	-1.57538514204391	1.21205290759364e-05	5.30573698638666e-05	AT5G44572	2251	transmembrane protein
AT5G47580	87.5411745557099	-1.57517199624618	1.29972571248709e-08	8.72888253864519e-08	ASG7	2612	transmembrane protein
AT2G34080	27.4872465379668	-1.57481138772524	0.000795546592124606	0.00247254386848117	AT2G34080	1678	Cysteine proteinases superfamily protein
ATCG01080	28.7826766356465	-1.57370380513135	0.000357123059851559	0.00120060088461414	NDHG	531	NADH:ubiquinone/plastoquinone oxidoreductase, chain 6
AT4G26582	38.6891216528684	-1.57262405598523	0.000124251269015985	0.000456823532703962	AT4G26582	2631	Natural antisense transcript overlaps with AT4G26590
AT3G25590	60.6478582323083	-1.5725398293199	1.00650724222589e-06	5.21018159123634e-06	AT3G25590	2342	micronuclear linker histone polyprotein-like protein
AT1G33490	159.925571666631	-1.57230158203916	5.09859296763646e-13	5.55403850776383e-12	AT1G33490	1787	E3 ubiquitin-protein ligase
AT3G58980	31.4473351860316	-1.57029502749639	0.000297254121212605	0.00101344584880754	AT3G58980	2562	F-box family protein
AT1G52750	47.5675548649177	-1.56945850658494	1.50943117624334e-05	6.49944626529607e-05	AT1G52750	2876	alpha/beta-Hydrolases superfamily protein
AT1G32860	86.444525903438	-1.56923010588379	1.45431197548643e-07	8.49203842540842e-07	AT1G32860	2006	Glycosyl hydrolase superfamily protein
AT2G01505	54.2843740171292	-1.56887821059259	9.97989999137787e-05	0.000373621397318186	CLE16	1323	CLAVATA3/ESR-RELATED 16
AT2G34710	454.18804490372	-1.56825741626018	6.25674695925278e-26	1.73072214336754e-24	PHB	5033	Homeobox-leucine zipper family protein / lipid-binding START domain-containing protein
AT1G20230	26.2584702988876	-1.56774178140103	0.000858142543939363	0.00264720579724072	AT1G20230	2540	Pentatricopeptide repeat (PPR) superfamily protein
AT4G36840	58.2595997864506	-1.56758646984859	2.81818479384864e-06	1.36777003924326e-05	AT4G36840	1825	Galactose oxidase/kelch repeat superfamily protein
AT3G01142	61.2646356866485	-1.56752261364092	8.07931054133858e-07	4.2458068778139e-06	AT3G01142	1579	Natural antisense transcript overlaps with AT3G01140
AT5G42240	292.878179119447	-1.56633628950417	1.3193918000599e-22	2.96223914800269e-21	scpl42	3567	serine carboxypeptidase-like 42
AT1G54030	518.133418619404	-1.56557199900354	1.28928803799044e-25	3.50208720284156e-24	MVP1	2088	GDSL-like Lipase/Acylhydrolase superfamily protein
AT1G66880	158.998768618882	-1.56553023069055	2.83353546928691e-12	2.87951828172709e-11	AT1G66880	8767	Protein kinase superfamily protein
AT5G03110	31.2541509958653	-1.56445213835453	0.000510126088317471	0.00165749845271572	AT5G03110	1336	protamine P1 family protein
AT4G14620	171.869850244465	-1.56397163800809	1.64217682757429e-12	1.7085423033182e-11	AT4G14620	1794	hypothetical protein (DUF506)
AT5G13400	254.982572537672	-1.5630450858316	8.6596306627657e-15	1.11036880163963e-13	AT5G13400	2577	Major facilitator superfamily protein
AT5G02410	118.171489929057	-1.56182296946525	5.50714486002099e-12	5.45534614821233e-11	ALG10	2866	DIE2/ALG10 family
AT1G14540	25.6043778425038	-1.56130675585381	0.00638281100024637	0.0160679846670696	PER4	1685	Peroxidase superfamily protein
AT3G42950	177.273903118862	-1.56124312990304	4.40225119362077e-13	4.82042344783522e-12	AT3G42950	3568	Pectin lyase-like superfamily protein
AT4G18050	97.7873549901342	-1.56049685184137	2.68543423835183e-09	1.97968537392974e-08	ABCB9	5640	P-glycoprotein 9
AT5G19590	565.644118037027	-1.55984445683915	6.70688882205568e-21	1.35364646347587e-19	AT5G19590	1735	DUF538 family protein (Protein of unknown function, DUF538)
AT1G12380	115.09947674098	-1.55976694162976	4.64863051054462e-11	4.21560739449389e-10	AT1G12380	3155	hypothetical protein
AT1G34040	64.3583917191525	-1.55911493734915	1.08699540009174e-06	5.60678615764152e-06	AT1G34040	2109	Pyridoxal phosphate (PLP)-dependent transferases superfamily protein
AT5G06700	494.010501380503	-1.5590951405494	4.9496467375344e-28	1.55518830589991e-26	AT5G06700	3140	trichome birefringence-like protein (DUF828)
AT5G25120	135.769851679119	-1.55841953142988	2.36470801943352e-13	2.65585481387662e-12	CYP71B11	2712	cytochrome p450, family 71, subfamily B, polypeptide 11
AT1G72140	40.8778395623463	-1.55737393657071	0.000115827920580367	0.000428642855749418	AT1G72140	2726	Major facilitator superfamily protein
AT5G56720	26.1707778327339	-1.55729565499031	0.00128357285822803	0.00381482595242989	c-NAD-MDH3	1389	Lactate/malate dehydrogenase family protein
AT5G42860	92.5562897825199	-1.5569605172253	8.02591813381911e-10	6.30374654781657e-09	AT5G42860	1972	late embryogenesis abundant protein, group 2
AT1G17430	42.5757174486334	-1.55690872589374	3.14307789890791e-05	0.000128348810218005	AT1G17430	1869	alpha/beta-Hydrolases superfamily protein
AT5G65570	32.1339327426605	-1.55628017752461	0.000278842320027116	0.000956671574561498	AT5G65570	2700	Tetratricopeptide repeat (TPR)-like superfamily protein
AT1G77360	17.9723341163067	-1.5559175682567	0.0112277823702763	0.0264808344380397	APPR6	1747	Tetratricopeptide repeat (TPR)-like superfamily protein
AT2G34490	243.908382350369	-1.55561358594652	3.46828363394177e-16	4.98511983861233e-15	CYP710A2	2051	cytochrome P450, family 710, subfamily A, polypeptide 2
AT5G46560	111.92679607402	-1.55509389647462	2.96251678593075e-10	2.44798551818885e-09	AT5G46560	2531	Man1-Src1p-carboxy-terminal domain protein
AT2G41800	49.609768522838	-1.55460725200234	8.85462971735478e-06	3.97600330525408e-05	AT2G41800	1726	imidazolonepropionase (Protein of unknown function, DUF642)
AT2G22990	2057.62681174567	-1.55426500305981	2.96906845503354e-71	2.68723891027841e-69	SNG1	4249	sinapoylglucose 1
AT5G01110	31.3395414817915	-1.5533148723673	0.000440265167198191	0.00145374717457348	AT5G01110	2745	Tetratricopeptide repeat (TPR)-like superfamily protein
AT2G30424	48.0871928657531	-1.55292513675878	1.51880013157174e-05	6.53735817360528e-05	TCL2	2740	Homeodomain-like superfamily protein
AT3G45210	123.50263315321	-1.55280843236906	7.81443165051915e-11	6.92656393812275e-10	AT3G45210	1486	transcription initiation factor TFIID subunit (Protein of unknown function, DUF584)
AT4G18205	83.8935954639102	-1.55221873210025	2.05775502106301e-05	8.66246072638627e-05	AT4G18205	1660	Nucleotide-sugar transporter family protein
AT1G49740	266.22804338896	-1.55183074320468	5.65246686090353e-20	1.07174842198965e-18	AT1G49740	2623	PLC-like phosphodiesterases superfamily protein
AT5G09440	109.781044237968	-1.55052837623669	3.62432795964733e-10	2.96419621690888e-09	EXL4	1523	EXORDIUM like 4
AT4G36430	106.00980821794	-1.54895923002874	1.83976103990644e-09	1.38535142328996e-08	AT4G36430	1649	Peroxidase superfamily protein
AT1G60270	97.2226526558191	-1.54862346281157	1.0795153764087e-07	6.40685739533542e-07	BGLU6	2784	beta glucosidase 6
AT5G13980	832.118163632447	-1.54796881111135	1.80788943464508e-42	9.39179237961036e-41	AT5G13980	6261	Glycosyl hydrolase family 38 protein
AT1G05670	80.2143891571654	-1.54707735504365	1.19716963514653e-08	8.07053257094709e-08	AT1G05670	3525	Pentatricopeptide repeat (PPR-like) superfamily protein
AT5G04820	72.8077278927494	-1.54639231307028	1.782372145291e-07	1.02909450800878e-06	OFP13	1390	ovate family protein 13
AT5G06320	207.814533371506	-1.54629964909671	4.56549446572184e-18	7.61573122899748e-17	NHL3	990	NDR1/HIN1-like 3
AT5G44568	30.2381506758771	-1.54624929561982	0.00295373426521715	0.00806007218115409	AT5G44568	1258	transmembrane protein
AT5G19250	504.052270081962	-1.54607697067255	4.97323096219862e-24	1.22065425205659e-22	AT5G19250	1163	Glycoprotein membrane precursor GPI-anchored
AT4G28310	82.9986429217666	-1.54447691022378	5.25460026905387e-07	2.8359908743065e-06	AT4G28310	870	microtubule-associated protein
AT3G17790	341.389196746837	-1.54407746995277	7.91727016827408e-23	1.7984622529305e-21	PAP17	1851	purple acid phosphatase 17
AT2G11520	200.879991315417	-1.54398097153861	1.13611571845835e-15	1.56596080884473e-14	CRCK3	3178	calmodulin-binding receptor-like cytoplasmic kinase 3
AT3G49880	165.733740736017	-1.54356355715369	4.91701701038472e-15	6.42205660262762e-14	AT3G49880	2720	glycosyl hydrolase family protein 43
AT2G04560	26.0575415131726	-1.54262661173895	0.00102977593778194	0.00312261595058338	LpxB	2522	transferases, transferring glycosyl groups
AT1G74680	114.671736199881	-1.54211846262547	3.53023087809768e-11	3.23302171721435e-10	AT1G74680	2023	Exostosin family protein
AT3G16920	143.911896074942	-1.54210437656929	7.33448121495523e-13	7.88218598100708e-12	CTL2	1789	chitinase-like protein
AT2G35760	91.1287802939424	-1.54112806455133	9.68576040733988e-09	6.60639000995187e-08	AT2G35760	1664	Uncharacterized protein family (UPF0497)
AT5G19260	47.4660402932487	-1.54055390690182	9.71221171353058e-05	0.000364660420357322	FAF3	1332	FANTASTIC four-like protein (DUF3049)
AT4G20090	46.6426848777083	-1.53894024123837	3.69861684370684e-05	0.000148960459358052	EMB1025	2911	Pentatricopeptide repeat (PPR) superfamily protein
AT1G70230	207.010766068174	-1.53892232364478	1.09281448919849e-14	1.39047291129759e-13	TBL27	1874	TRICHOME BIREFRINGENCE-LIKE 27
AT5G67390	103.977412827006	-1.53865834376617	1.69768689918853e-09	1.2833737505448e-08	AT5G67390	1757	glycosyltransferase-like protein
AT2G40435	70.085629394862	-1.53847200592854	1.88966543413895e-06	9.40570313834575e-06	AT2G40435	2477	transcription factor SCREAM-like protein
AT2G06200	13.3226207828653	-1.53742444078435	0.0178393984703427	0.0397938637294541	GRF6	1180	growth-regulating factor 6
AT3G16720	55.4799061109175	-1.5373171717755	4.47232752777309e-06	2.10019920588777e-05	ATL2	1575	TOXICOS EN LEVADURA 2
AT3G51230	45.5341558972783	-1.53673701127089	1.36107088788384e-05	5.9056203131589e-05	AT3G51230	1289	chalcone-flavanone isomerase family protein
AT5G67210	56.5820580205961	-1.53662624879651	7.63080224709859e-06	3.46445751506518e-05	IRX15-L	1209	IRREGULAR XYLEM protein (DUF579)
AT5G42200	20.4814988540397	-1.53644780097454	0.00673711833121956	0.0168682766084242	AT5G42200	1005	RING/U-box superfamily protein
AT1G52150	460.66766808851	-1.53539342694057	1.69677611934123e-27	5.15935730776068e-26	ATHB-15	5077	Homeobox-leucine zipper family protein / lipid-binding START domain-containing protein
AT2G24180	362.414475372919	-1.53501951454645	1.54083203389814e-26	4.45150601314464e-25	CYP71B6	2018	cytochrome p450 71b6
AT3G15640	424.611488076396	-1.53486233914798	3.26209375233027e-25	8.68766807373476e-24	AT3G15640	2755	Rubredoxin-like superfamily protein
AT2G38080	169.034546629698	-1.53486112993445	2.00105767833947e-14	2.49271539823256e-13	IRX12	3373	Laccase/Diphenol oxidase family protein
AT1G67420	64.9930922120666	-1.53468585441912	2.50912355129236e-06	1.22780132383197e-05	AT1G67420	5436	Zn-dependent exopeptidases superfamily protein
AT5G23170	18.9454515327876	-1.53432010246742	0.00561854915358591	0.0143214283705815	AT5G23170	1461	Protein kinase superfamily protein
AT3G50750	134.52704535965	-1.53407160555615	3.37599858321116e-11	3.09789652170307e-10	BEH1	1649	BES1/BZR1 homolog 1
AT4G36480	296.135165805966	-1.53395383957376	1.59247987500983e-21	3.34218828840379e-20	LCB1	3717	long-chain base1
AT1G25230	157.195036557669	-1.5335436714032	6.45498038805337e-12	6.35892413227877e-11	AT1G25230	2243	Calcineurin-like metallo-phosphoesterase superfamily protein
AT1G22550	93.2870452604773	-1.53137973625846	7.00862620610778e-08	4.27004652104963e-07	AT1G22550	2193	Major facilitator superfamily protein
AT1G26820	73.429184600297	-1.53040518251813	5.57012231931033e-07	2.99303650599305e-06	RNS3	1417	ribonuclease 3
AT4G14090	124.792632226714	-1.52883084090179	9.09672303121312e-09	6.22294279991757e-08	AT4G14090	1648	UDP-Glycosyltransferase superfamily protein
AT3G11660	309.002714181355	-1.52860228947994	7.95356464296934e-25	2.06365165484434e-23	NHL1	1349	NDR1/HIN1-like 1
AT2G46060	160.445023130035	-1.52823665663936	3.0073034792918e-15	3.9862254928599e-14	AT2G46060	4014	transmembrane protein-like protein
AT2G03090	560.976029771923	-1.527341867687	8.00097503514498e-25	2.07363077812426e-23	EXPA15	1866	expansin A15
AT1G04425	44.3497770464879	-1.52588662871378	5.71786344519387e-05	0.000223701450942399	AT1G04425	2703	other_RNA
AT5G08380	128.093062621706	-1.5249876231777	5.49017034847836e-12	5.44085744115669e-11	AGAL1	3113	alpha-galactosidase 1
AT3G61010	302.093644151204	-1.52479777169158	3.02875692723147e-24	7.57025868435309e-23	AT3G61010	4353	Ferritin/ribonucleotide reductase-like family protein
AT5G27890	96.5316179594949	-1.52364912246288	1.56712637448507e-07	9.1071778522245e-07	AT5G27890	2282	hypothetical protein
AT2G28200	56.9807330506187	-1.52349679278984	5.83143734158367e-06	2.69313141727115e-05	AT2G28200	1431	C2H2-type zinc finger family protein
AT3G26220	22.3195653484121	-1.52335824752476	0.0094025065759899	0.0226296953740195	CYP71B3	1998	cytochrome P450, family 71, subfamily B, polypeptide 3
AT1G29510	40.9489578908931	-1.52294919500922	6.01273945646953e-05	0.00023434007267687	SAUR68	817	SAUR-like auxin-responsive protein family
AT3G24150	94.2716079594792	-1.52257693954447	1.73619399871638e-09	1.31034576385207e-08	AT3G24150	1890	hypothetical protein
AT2G39560	38.8022427977656	-1.52249029912596	0.00023020024121914	0.000803395027722167	AT2G39560	1313	Putative membrane lipoprotein
AT5G56600	287.197719018836	-1.52188310132952	5.64443347760235e-22	1.21997689996312e-20	PRF3	829	profilin
AT5G17360	19.9144892063726	-1.52137498468697	0.00423895639271417	0.0111155069736518	AT5G17360	1377	DNA ligase
AT4G40065	22.5377615638309	-1.52080152387142	0.00658824705832429	0.0165455976957917	AT4G40065	1083	other_RNA
AT1G61740	465.600763310816	-1.5205378239679	9.64293472196005e-28	2.98698927149484e-26	AT1G61740	3382	Sulfite exporter TauE/SafE family protein
AT4G21400	51.8475843139951	-1.51966927325124	3.01677734874715e-05	0.000123605183325325	CRK28	3324	cysteine-rich RLK (RECEPTOR-like protein kinase) 28
AT1G57600	116.688351867763	-1.51851787879677	2.07148299278172e-10	1.7427836217412e-09	AT1G57600	4774	MBOAT (membrane bound O-acyl transferase) family protein
AT1G55360	1013.21872398582	-1.51817495583854	1.25011922086905e-45	7.24131558688398e-44	AT1G55360	2638	tRNA-splicing ligase (DUF239)
AT4G39190	53.0889764964779	-1.51784239925543	5.24313900056715e-06	2.43747051852209e-05	AT4G39190	1406	nucleolar-like protein
AT1G10280	56.5711435542945	-1.51638820366957	7.60799296442057e-06	3.45573803147666e-05	AT1G10280	2633	Core-2/I-branching beta-1,6-N-acetylglucosaminyltransferase family protein
AT5G20410	76.9500318806135	-1.51621330452417	8.00949801261827e-08	4.836592883825e-07	MGD2	2321	monogalactosyldiacylglycerol synthase 2
AT3G46130	70.0765003188505	-1.51610606131564	1.17147655136814e-07	6.93133597936664e-07	MYB48	1470	myb domain protein 48
AT2G01420	479.942435732046	-1.51573945018825	1.83648154557947e-26	5.25667510012261e-25	PIN4	3732	Auxin efflux carrier family protein
AT2G22840	189.25291707218	-1.51477626016594	1.68623080132964e-12	1.75123118183809e-11	GRF1	2822	growth-regulating factor 1
AT3G09162	19.7607405563632	-1.51342945638002	0.00496534423719364	0.0128257554042115	AT3G09162	1114	hypothetical protein
AT1G24450	80.4454575964572	-1.51307918651861	1.44807937858175e-08	9.69150756838216e-08	NFD2	1473	Ribonuclease III family protein
AT2G47370	51.800499129266	-1.51306502278268	4.39442866613587e-05	0.000174826428905165	AT2G47370	1537	Calcium-dependent phosphotriesterase superfamily protein
AT4G03230	107.52670377644	-1.51290178825184	2.01225582053883e-09	1.50740275984108e-08	AT4G03230	4497	G-type lectin S-receptor-like Serine/Threonine-kinase
AT1G11330	119.055184903179	-1.51283206664596	3.12837628747999e-08	2.00067564396664e-07	AT1G11330	4015	S-locus lectin protein kinase family protein
AT1G80640	329.813417752655	-1.51258275271392	5.6603222786963e-25	1.47359176626285e-23	AT1G80640	2924	Protein kinase superfamily protein
AT5G63800	488.952789772963	-1.51240517287376	7.81329212169484e-28	2.43325239865147e-26	MUM2	5835	Glycosyl hydrolase family 35 protein
AT4G14400	100.476670242508	-1.51195731774364	1.77618448111568e-07	1.02577752810195e-06	ACD6	5031	ankyrin repeat family protein
[truncated: 2,332 more rows]

## Sheet: Col-0_HS vs bzip18_HS
GeneID	baseMean	log2FoldChange	pvalue	padj	symbol	length	tairComputationalDescription
AT2G21100	29.0111312571635	-6.22650736726906	7.76289134458154e-09	6.04994196704963e-08	AT2G21100	1274	Disease resistance-responsive (dirigent-like protein) family protein
AT3G42725	11.8794362773561	-5.82899183529062	8.657856768587e-06	4.35813516368044e-05	AT3G42725	870	Putative membrane lipoprotein
AT2G47670	5.76366676486817	-5.77070684795044	3.96956773580681e-05	0.000177810828578864	AT2G47670	990	Plant invertase/pectin methylesterase inhibitor superfamily protein
AT1G62930	38.5822629722468	-5.62880545203211	6.99525040430924e-13	8.49988232477969e-12	RPF3	2153	Tetratricopeptide repeat (TPR)-like superfamily protein
AT1G50055	27.8887447492277	-5.57424730209558	9.12590405711872e-10	7.944725170796e-09	AT1G50055	839	other_RNA
ATCG00620	174.914187611365	-5.48489980634597	1.4976027810702e-52	9.7727967554684e-51	TRNP	74	pre-tRNA tRNA-Pro (anticodon: TGG);(source:Araport11, TAIR10)
ATCG00200	8.3059543028574	-5.30561904395997	7.39125023167456e-05	0.000313572653345599	TRNC	71	pre-tRNA tRNA-Cys (anticodon: GCA);(source:Araport11, TAIR10)
AT5G15720	4.01619433862349	-5.25060545507899	0.000430299585765538	0.00157781004785244	GLIP7	1962	GDSL-motif lipase 7
AT3G13403	7.80416602675244	-5.21141316050777	0.000103418103726776	0.000427146670664172	AT3G13403	290	Defensin-like (DEFL) family protein
AT5G50290	7.67402745424865	-5.18523332777252	0.000123256924910423	0.000501135019069158	AT5G50290	2840	wall-associated receptor kinase galacturonan-binding protein
AT1G63630	3.7411605013457	-5.14752433711784	0.000656618740705008	0.002316657716641	AT1G63630	1417	Tetratricopeptide repeat (TPR)-like superfamily protein
AT5G56050	7.19862127805984	-5.09294634753984	0.000181603010589682	0.000716110710164025	AT5G56050	1282	late embryogenesis abundant (LEA) hydroxyproline-rich glycoprotein family protein
AT1G72230	85.8522310268121	-5.06809801890958	1.37008739381559e-29	4.61827875898099e-28	AT1G72230	1323	Cupredoxin superfamily protein
AT5G02865	3.45748029135227	-5.03348663310152	0.00104790017656057	0.00351858355113722	AT5G02865	887	None
AT4G37022	3.45027345377391	-5.0309447423723	0.00102237079021961	0.00344025861856862	AT4G37022	532	hypothetical protein
AT2G34210	3.193261291388	-4.91782822120336	0.00343782702328052	0.0101497131284679	AT2G34210	4585	Transcription elongation factor Spt5
AT1G63130	105.621191661073	-4.89113295467573	1.00398201697131e-35	4.28420522979727e-34	AT1G63130	2638	Tetratricopeptide repeat (TPR)-like superfamily protein
ATCG00400	742.973303603718	-4.85354280475137	4.98096729547169e-184	1.31111371720242e-181	TRNL.1	597	pre-tRNA tRNA-Leu (anticodon: TAA);(source:Araport11, TAIR10)
AT1G62670	33.9823582694785	-4.83658871672198	6.31334537838876e-13	7.69925779174979e-12	RPF2	2567	rna processing factor 2
AT2G18010	3.0056563934849	-4.83292722054247	0.00257309349473877	0.00783975306297896	AT2G18010	872	SAUR-like auxin-responsive protein family
AT3G20360	5.91809703051591	-4.80162874520974	0.000548324591702409	0.00197048630308519	AT3G20360	1867	TRAF-like family protein
AT1G08287	2.89299894163996	-4.77553329242048	0.00332427992817991	0.00985921077066346	MIR5647	420	microRNA ath-MIR5647 precursor
AT3G46150	2.86562028835577	-4.76386655417358	0.00278713096826006	0.00842287373496237	AT3G46150	615	hypothetical protein
AT4G25000	2.85841345077741	-4.76080706649145	0.00300825959525147	0.00902015839472112	AMY1	2051	alpha-amylase-like protein
AT3G17185	96.5418851350306	-4.75766957195974	1.75672728286314e-31	6.40044324348907e-30	AT3G17185	947	other_RNA
AT1G64583	15.8902051639659	-4.74120097685216	7.27438202489104e-07	4.30889880397275e-06	AT1G64583	1923	Tetratricopeptide repeat (TPR)-like superfamily protein
ATCG00390	31.4825606724091	-4.72636248071051	8.02593785058606e-12	8.78204792273142e-11	TRNT.2	73	pre-tRNA tRNA-Thr (anticodon: TGT);(source:Araport11, TAIR10)
AT5G01190	15.4696545535485	-4.69938051619754	7.18097241582554e-07	4.25787498824462e-06	LAC10	2478	laccase 10
AT3G49330	14.9663089442971	-4.64907697278431	1.59829879881024e-06	9.0126480214046e-06	AT3G49330	929	Plant invertase/pectin methylesterase inhibitor superfamily protein
AT2G19970	29.9291093630843	-4.64881975003154	2.01249306590274e-11	2.1085275069277e-10	AT2G19970	926	CAP (Cysteine-rich secretory proteins, Antigen 5, and Pathogenesis-related 1 protein) superfamily protein
AT2G39675	44.443530353736	-4.63638946508176	1.37134420931364e-16	2.27042267078378e-15	AT2G39675	990	other_RNA
AT5G45240	5.25879152862298	-4.6213160389811	0.00126804212595994	0.00416347903081479	AT5G45240	5727	Disease resistance protein (TIR-NBS-LRR class)
AT1G78520	5.19425448743847	-4.60691865729173	0.00129424114711912	0.00423999263789114	AT1G78520	907	Carbohydrate-binding X8 domain superfamily protein
AT5G09470	2.53870821478415	-4.59247360025195	0.00646944394320662	0.017776174437896	DIC3	1564	dicarboxylate carrier 3
AT1G63150	23.9455854723716	-4.58715814504915	7.02783912867671e-10	6.18486804160441e-09	AT1G63150	2421	Tetratricopeptide repeat (TPR)-like superfamily protein
ATCG00450	32.6082634460236	-4.55110241782243	6.90224479238119e-12	7.58437564498659e-11	TRNV.1	673	pre-tRNA tRNA-Val (anticodon: TAC);(source:Araport11, TAIR10)
AT1G73550	4.75652892959906	-4.4741282254734	0.0018660854377209	0.00589254394790234	AT1G73550	954	Bifunctional inhibitor/lipid-transfer protein/seed storage 2S albumin superfamily protein
AT5G44620	2.280247355369	-4.4354623342923	0.00861693018639	0.0228928128233793	CYP706A3	2855	cytochrome P450, family 706, subfamily A, polypeptide 3
AT2G32860	285.619532048603	-4.43505046787305	2.17716445682144e-88	2.67038909580921e-86	BGLU33	3697	beta glucosidase 33
AT2G24800	4.62099980510933	-4.4317352495066	0.00209933360034999	0.00654961889138356	AT2G24800	1583	Peroxidase superfamily protein
AT2G43620	153.006869419976	-4.40992029475402	1.35721933530322e-18	2.57245771586963e-17	AT2G43620	1400	Chitinase family protein
AT3G45940	2.16038306594569	-4.35510595897285	0.011201968814615	0.0286995323075225	AT3G45940	2946	Glycosyl hydrolases family 31 protein
AT3G59130	2.15173669323006	-4.35024303438672	0.0110693236538313	0.02841874468365	AT3G59130	1822	Cysteine/Histidine-rich C1 domain family protein
AT1G30515	8.09731982229322	-4.33816921383057	0.000288339609103007	0.00109444783254312	AT1G30515	740	GATA zinc finger protein
AT1G62910	16.0589214581298	-4.32306818460528	9.0806778238313e-07	5.30771056334571e-06	AT1G62910	2194	Pentatricopeptide repeat (PPR) superfamily protein
AT2G19190	23.5666800291166	-4.28585022784693	3.45251554738418e-09	2.80353836147554e-08	FRK1	3896	FLG22-induced receptor-like kinase 1
AT3G04720	411.105508668823	-4.25571882677709	4.91308754565281e-127	9.13483348666734e-125	PR4	1336	pathogenesis-related 4
AT5G62330	1.99584737780693	-4.24319480204881	0.0154375424925836	0.0378855340429244	AT5G62330	714	hypothetical protein
AT1G08440	1.97134779479729	-4.22798967316814	0.0184463868185895	0.0441769276116285	AT1G08440	2618	aluminum activated malate transporter family protein
AT5G10990	10.938527747357	-4.17183188940852	3.8550696381193e-05	0.000173079180552359	AT5G10990	904	SAUR-like auxin-responsive protein family
AT1G11915	7.23515818176261	-4.16398812260783	0.000629055988340989	0.0022301596003124	AT1G11915	1543	wall-associated receptor kinase galacturonan-binding protein
AT5G09365	1.88318992596199	-4.15574064325753	0.0207617263390774	0.0489074874756729	AT5G09365	425	None
AT1G07867	1.86805648323663	-4.14588124541409	0.0202743509862282	0.0479184040107313	MIR156i	197	microRNA ath-MIR156i precursor
AT4G28850	1.86661694809935	-4.14494859303652	0.0197394373306059	0.0468384278683384	XTH26	1748	xyloglucan endotransglucosylase/hydrolase 26
AT2G34700	1.85869034295235	-4.13980685180002	0.0199720953286995	0.0473042439859916	AT2G34700	1538	Pollen Ole e 1 allergen and extensin family protein
AT2G19980	1.85004397023671	-4.13416016372525	0.0208193735422793	0.0490235665870918	AT2G19980	685	CAP (Cysteine-rich secretory proteins, Antigen 5, and Pathogenesis-related 1 protein) superfamily protein
AT3G45840	7.02622788070779	-4.11151928772699	0.000996286682964368	0.00336166039490224	AT3G45840	2041	Cysteine/Histidine-rich C1 domain family protein
ATCG00930	3.64126929965451	-4.06789453616177	0.00774354879419253	0.0208634226437413	TRNI.2	801	pre-tRNA tRNA-Ile (anticodon: GAT);(source:Araport11, TAIR10)
AT1G23205	131.771939373162	-4.05996488124751	1.07610049371315e-44	5.87641171706714e-43	AT1G23205	1067	Plant invertase/pectin methylesterase inhibitor superfamily protein
AT2G39710	66.138337298381	-4.02541381422273	3.8814226282991e-24	9.92686549270338e-23	AT2G39710	1654	Eukaryotic aspartyl protease family protein
AT1G65130	3.48483942999833	-4.00383818812213	0.00817824696890314	0.0218574966259921	AT1G65130	5002	Ubiquitin carboxyl-terminal hydrolase-related protein
AT1G74000	19.4098770032419	-3.99376181720153	3.05491766360967e-08	2.21160556567935e-07	SS3	2486	strictosidine synthase 3
AT2G28610	3.45110066660561	-3.99120660295997	0.00938384319657989	0.0246391161107974	PRS	1583	Homeodomain-like superfamily protein
AT3G13130	6.42694498292063	-3.98482703816668	0.0013107235754137	0.00428679620287824	AT3G13130	848	transmembrane protein
AT5G19040	19.193275390321	-3.97817079180579	6.36535761413684e-08	4.4040529482098e-07	IPT5	1938	isopentenyltransferase 5
AT2G31940	12.7025536368262	-3.96235799202846	8.70820139401064e-06	4.38147594304653e-05	AT2G31940	764	oxidoreductase/transition metal ion-binding protein
AT1G63400	28.5725560989886	-3.96036879435748	1.18462699665429e-10	1.13925519912233e-09	AT1G63400	2307	Pentatricopeptide repeat (PPR) superfamily protein
AT5G38610	38.0194854045987	-3.95962809734463	1.87429557445124e-14	2.62144014463697e-13	AT5G38610	769	Plant invertase/pectin methylesterase inhibitor superfamily protein
AT3G62610	3.35429642505467	-3.94419889231639	0.0100826515886111	0.0262043797167066	MYB11	1956	myb domain protein 11
AT4G33550	241.790309776665	-3.90825896839746	6.75088582700234e-68	6.20207852036015e-66	AT4G33550	769	Bifunctional inhibitor/lipid-transfer protein/seed storage 2S albumin superfamily protein
AT3G62820	97.5784789866719	-3.90346711156271	7.69856147093067e-33	2.93736481399825e-31	AT3G62820	1195	Plant invertase/pectin methylesterase inhibitor superfamily protein
AT4G23720	5.94094918852257	-3.86223075604353	0.00218921934027151	0.00679655996349597	AT4G23720	1230	transmembrane protein, putative (DUF1191)
AT1G56710	11.8223990221018	-3.85400219749254	1.75304704994751e-05	8.37451738154982e-05	AT1G56710	2247	Pectin lyase-like superfamily protein
AT4G25760	23.3848872727371	-3.8344497356686	4.78587420993084e-09	3.82527038949334e-08	GDU2	928	glutamine dumper 2
AT3G62020	110.586716524544	-3.82876413197562	1.36129271512666e-35	5.75139731016102e-34	GLP10	946	germin-like protein 10
AT4G24890	5.8194661506264	-3.82150130679937	0.00574262055555295	0.0160005199518243	PAP24	3103	purple acid phosphatase 24
AT4G25780	28.8370333888275	-3.81670012344741	1.69471395219973e-11	1.78677154627286e-10	AT4G25780	1219	CAP (Cysteine-rich secretory proteins, Antigen 5, and Pathogenesis-related 1 protein) superfamily protein
AT1G26420	28.4433577213381	-3.79227645742712	3.56227715272919e-11	3.63948830601773e-10	AT1G26420	1818	FAD-binding Berberine family protein
AT3G46890	5.66171454384216	-3.78672569987801	0.00284060268503464	0.00857009647164282	AT3G46890	788	maternal effect embryo arrest protein
AT1G62590	56.1344984378852	-3.77511665547246	1.11969415300785e-19	2.22863848109728e-18	AT1G62590	2319	pentatricopeptide (PPR) repeat-containing protein
AT3G14210	1879.87614415354	-3.75764637736477	4.68535089751651e-264	1.74228119803364e-261	ESM1	2449	GDSL-like lipase/acylhydrolase superfamily protein
AT3G18715	5.52992037898879	-3.75449047821803	0.00391456243357516	0.0113850346531801	IDL4	769	inflorescence deficient in abscission (IDA)-like 4
AT5G18730	5.40980216976311	-3.72098610655952	0.00385685304220427	0.0112279566046771	AT5G18730	2645	DNAJ heat shock amino-terminal domain protein
AT5G63180	392.763006267876	-3.69787140988866	3.33962562820031e-99	4.62943252022773e-97	AT5G63180	2456	Pectin lyase-like superfamily protein
AT5G28510	10.5342726664316	-3.67822953057484	0.000115362976750586	0.000471412603582064	BGLU24	3317	beta glucosidase 24
ATCG00650	56.927557958593	-3.64790926130044	6.10465193863024e-19	1.17513295781668e-17	RPS18	306	ribosomal protein S18
AT1G21890	5.12377428183619	-3.63063573372867	0.00465164877226749	0.0132571990009624	UMAMIT19	3079	nodulin MtN21 /EamA-like transporter family protein
AT3G21550	122.318228673532	-3.62425703566788	3.53196792663785e-40	1.73103373676454e-38	DMP2	980	transmembrane protein, putative (DUF679 domain membrane protein 2)
AT4G19820	17.8119234295657	-3.62405832864753	2.18236831937898e-07	1.40225843713909e-06	AT4G19820	2232	Glycosyl hydrolase family protein with chitinase insertion domain-containing protein
AT1G63080	30.3282249389605	-3.60796636057033	3.47431662606071e-11	3.55737830414005e-10	AT1G63080	3265	Pentatricopeptide repeat (PPR) superfamily protein
AT1G08160	98.2677155289766	-3.60745338164678	1.2996036956311e-33	5.12555821170872e-32	AT1G08160	1020	Late embryogenesis abundant (LEA) hydroxyproline-rich glycoprotein family
AT3G13784	47.7111930327685	-3.60416544500993	1.95948584569571e-16	3.21462709433567e-15	CWINV5	2352	cell wall invertase 5
AT1G02335	105.670850722696	-3.56832990885416	1.21507915791558e-35	5.16618138520658e-34	GL22	1228	germin-like protein subfamily 2 member 2 precursor
AT3G18773	68.364687125942	-3.56060164491283	2.46839698434035e-20	5.18629023786022e-19	AT3G18773	1428	RING/U-box superfamily protein
AT5G20790	80.0387898171215	-3.55009318115762	2.4389388502381e-06	1.3352890966237e-05	AT5G20790	1246	transmembrane protein
AT1G13130	16.9965924904564	-3.54860078999383	3.44722909271575e-07	2.1518314936065e-06	AT1G13130	3322	Cellulase (glycosyl hydrolase family 5) protein
AT1G47600	69.0828452403917	-3.52002181280694	1.8414157583226e-21	4.11630219181522e-20	BGLU34	3049	beta glucosidase 34
AT2G29090	128.633131166638	-3.51766731265125	3.54116043326828e-38	1.61084981495487e-36	CYP707A2	4898	cytochrome P450, family 707, subfamily A, polypeptide 2
AT1G44970	37.7422043574312	-3.50323285467399	6.34231413982613e-14	8.44683476870304e-13	AT1G44970	1779	Peroxidase superfamily protein
AT1G72610	2201.60053999944	-3.49677769030601	3.34283987088934e-165	8.33113932503453e-163	GER1	931	germin-like protein 1
AT5G20630	1851.11334142792	-3.49254367932043	6.6627875792557e-213	1.90352590999053e-210	GER3	1008	germin 3
AT3G53840	4.67239267899877	-3.49184013065419	0.00830878321899529	0.0221823207374818	AT3G53840	2274	Protein kinase superfamily protein
AT5G18030	71.7599687999503	-3.47518895002203	4.14455326809315e-21	9.12541817778368e-20	AT5G18030	839	SAUR-like auxin-responsive protein family
AT2G42200	98.950663326144	-3.464286428955	2.03634844293793e-32	7.60853827315899e-31	SPL9	2503	squamosa promoter binding protein-like 9
AT3G06435	27.6372787738054	-3.46344194016589	1.75346340729134e-09	1.47431724241778e-08	AT3G06435	2659	Expressed protein
AT1G02940	6.87712145578503	-3.45862383143969	0.00129104212676731	0.00423069574818543	GSTF5	1328	glutathione S-transferase (class phi) 5
AT3G17130	16.0649243075266	-3.45160125564037	3.42054970543034e-06	1.83371208121548e-05	AT3G17130	944	Plant invertase/pectin methylesterase inhibitor superfamily protein
AT2G46880	15.7219244463559	-3.43289992170281	0.0126287405239601	0.0318258933148465	PAP14	1884	purple acid phosphatase 14
AT2G40610	533.199003359131	-3.42856365851926	2.44233162305479e-107	3.71535733333146e-105	EXPA8	1915	expansin A8
AT2G37870	177.162072730369	-3.42509892525058	1.67179994252427e-46	9.46020706606667e-45	AT2G37870	739	Bifunctional inhibitor/lipid-transfer protein/seed storage 2S albumin superfamily protein
AT2G27420	150.007878104168	-3.42162207471146	3.11808638851098e-46	1.75173644661024e-44	AT2G27420	1521	Cysteine proteinases superfamily protein
AT4G31441	6.71947727009586	-3.41886997817627	0.00171857195448712	0.00547172943432588	AT4G31441	123	hypothetical protein
AT3G10150	31.2831576833747	-3.41860266483449	4.81652438635471e-11	4.86155608785575e-10	PAP16	1808	purple acid phosphatase 16
AT3G61460	269.871319554019	-3.41747012263162	1.27911144235874e-69	1.22309158204645e-67	BRH1	1262	brassinosteroid-responsive RING-H2
AT3G10590	4.44789580208062	-3.39883643140272	0.0127286290764524	0.0320362691635206	AT3G10590	1120	Duplicated homeodomain-like superfamily protein
AT3G21310	13.218895085408	-3.39709099090705	1.01555875812786e-05	5.06094342196584e-05	AT3G21310	3084	Core-2/I-branching beta-1,6-N-acetylglucosaminyltransferase family protein
AT2G02850	11.0318439476868	-3.39414169884037	7.31272431763197e-05	0.000310691317717019	ARPN	1696	plantacyanin
AT4G11190	41.8187327686051	-3.39379296314681	1.03518929548508e-14	1.47874266008104e-13	AT4G11190	803	Disease resistance-responsive (dirigent-like protein) family protein
AT2G39681	96.4673317800935	-3.38982572231973	2.5498133106151e-25	6.87393284554429e-24	AT2G39681	1034	other_RNA
AT2G39510	72.3459614688677	-3.38979456906746	4.81264684639729e-22	1.11079682434039e-20	UMAMIT14	2201	nodulin MtN21 /EamA-like transporter family protein
AT5G64110	131.479445184066	-3.38632436118183	2.40320387642219e-39	1.13507776638997e-37	AT5G64110	1994	Peroxidase superfamily protein
AT2G27400	58.9892025402029	-3.38085062882866	6.0414049518192e-18	1.09460165356743e-16	AT2G27400	930	other_RNA
AT4G17030	106.970615324262	-3.38039463496429	4.01762261112658e-29	1.32939046484269e-27	EXLB1	1729	expansin-like B1
AT1G06980	17.4332634309603	-3.37970180185023	3.49013344563289e-07	2.17513584013945e-06	AT1G06980	1039	6,7-dimethyl-8-ribityllumazine synthase
AT1G17030	15.0135602648788	-3.35714490545069	3.63085858775359e-06	1.93898989432381e-05	AT1G17030	2156	hypothetical protein
AT5G45950	315.850798339353	-3.35651078648921	4.7398017680221e-81	5.46991803051496e-79	AT5G45950	2680	GDSL-like Lipase/Acylhydrolase superfamily protein
ATCG00610	4.24939613144485	-3.34198546080584	0.0138037628466563	0.034329166901127	TRNW	74	pre-tRNA tRNA-Trp (anticodon: CCA);(source:Araport11, TAIR10)
AT1G04660	4.24134256639666	-3.34038802356871	0.0121044949350201	0.030682969361904	AT1G04660	1406	glycine-rich protein
ATCG00050	4.20663011563293	-3.33102431887274	0.0156614126031206	0.0383746379095604	RPS16	1105	ribosomal protein S16
AT1G62770	59.0777930380613	-3.32749742936829	2.93443318737207e-18	5.42580633627194e-17	AT1G62770	1115	Plant invertase/pectin methylesterase inhibitor superfamily protein
AT4G13580	54.5257709992938	-3.316277851002	1.79468255866626e-18	3.37703038569272e-17	AT4G13580	955	Disease resistance-responsive (dirigent-like protein) family protein
AT5G38100	8.39461636126914	-3.3161782366541	0.000625098628412432	0.00221847986181155	AT5G38100	1709	S-adenosyl-L-methionine-dependent methyltransferases superfamily protein
AT2G24762	191.858538406658	-3.3095627114083	9.25213625816147e-56	6.37499400352791e-54	GDU4	1067	glutamine dumper 4
AT3G16670	371.895399820302	-3.30344322261365	1.6016553993316e-86	1.92420415590469e-84	AT3G16670	983	Pollen Ole e 1 allergen and extensin family protein
AT5G05960	260.455047622186	-3.29323608052785	4.24965059707374e-69	4.04701481860351e-67	AT5G05960	1296	Bifunctional inhibitor/lipid-transfer protein/seed storage 2S albumin superfamily protein
AT3G20160	6.15057905576863	-3.28644876263284	0.00300682876385665	0.00901702220313232	AT3G20160	1242	Terpenoid synthases superfamily protein
AT4G19395	4.12128990174579	-3.28629862767425	0.0152200960543421	0.0374303160051514	MIR168A	138	microRNA ath-MIR168a precursor
AT3G48290	18.5697270830013	-3.28603486049765	4.73100290193318e-07	2.89004445850296e-06	CYP71A24	2051	cytochrome P450, family 71, subfamily A, polypeptide 24
AT5G66815	6.01414178848269	-3.25040274254285	0.00329841026403585	0.00979240365676947	AT5G66815	638	transmembrane protein
AT1G78820	220.85071213675	-3.24797211878482	3.0942264907078e-61	2.44068835009467e-59	AT1G78820	1836	D-mannose binding lectin protein with Apple-like carbohydrate-binding domain-containing protein
AT4G26950	15.9330841610725	-3.23939793558278	6.0741214880276e-06	3.13294680977593e-05	AT4G26950	1108	senescence regulator (Protein of unknown function, DUF584)
AT4G38860	358.453442505774	-3.23690822419386	4.49374436220549e-76	4.8738402395087e-74	AT4G38860	1048	SAUR-like auxin-responsive protein family
AT1G29420	7.94828229330416	-3.23214453728859	0.00070668448409791	0.00247577350216266	AT1G29420	723	SAUR-like auxin-responsive protein family
AT3G05620	19.8762610500785	-3.23209910358319	1.45509823228006e-07	9.55933434874506e-07	AT3G05620	2331	Plant invertase/pectin methylesterase inhibitor superfamily
AT4G13290	65.5228435733692	-3.22965624562633	3.25962061668208e-20	6.78180570044504e-19	CYP71A19	2853	cytochrome P450, family 71, subfamily A, polypeptide 19
AT3G25880	9.81361940496371	-3.21803644085745	0.000240756399764939	0.000929192780443694	AT3G25880	929	NAD(P)-binding Rossmann-fold superfamily protein
AT2G44570	11.7887802172231	-3.212722193899	4.42547229699366e-05	0.000196392383977402	GH9B12	2142	glycosyl hydrolase 9B12
AT2G04570	205.500832733226	-3.20860176284818	3.96945265616299e-58	2.90601148049782e-56	AT2G04570	1785	GDSL-like Lipase/Acylhydrolase superfamily protein
AT1G69320	7.76206054785552	-3.2011629944179	0.00135240218759085	0.0044064987550335	CLE10	763	CLAVATA3/ESR-RELATED 10
AT1G68570	286.714452156289	-3.20088726932815	4.86414601916445e-71	4.84903611876449e-69	AT1G68570	3595	Major facilitator superfamily protein
AT3G14362	5.76768138171597	-3.18416110270416	0.00641315450825771	0.017635986696203	RTFL10	740	ROTUNDIFOLIA like 10
AT3G51600	1595.3789309524	-3.17412634629356	2.80169322653287e-137	5.75747958052506e-135	LTP5	1086	lipid transfer protein 5
AT5G01550	17.1273216852282	-3.16283723050405	1.41055958374897e-06	8.01678296178727e-06	LECRKA4.2	2401	lectin receptor kinase a4.1
AT5G16640	17.1429342668602	-3.15984494030923	2.71706629543006e-06	1.47514975905075e-05	AT5G16640	2097	Pentatricopeptide repeat (PPR) superfamily protein
AT5G64620	81.5007585240486	-3.15644151663687	2.7685743959816e-25	7.42948366261866e-24	C/VIF2	1097	cell wall / vacuolar inhibitor of fructosidase 2
AT5G57685	122.917149589838	-3.1539511070633	8.93868899898659e-37	3.91414331176185e-35	GDU3	1259	glutamine dumper 3
AT5G18080	28.3839197809943	-3.15299797955421	3.60433818328966e-10	3.2817268021736e-09	SAUR24	626	SAUR-like auxin-responsive protein family
AT4G11320	1605.11944465183	-3.14824706179092	2.95341688528313e-147	6.58949498776456e-145	AT4G11320	2714	Papain family cysteine protease
AT2G14095	11.2990494631886	-3.14451932113421	7.38287047569818e-05	0.000313387401040372	AT2G14095	1547	hypothetical protein
AT4G30370	9.38809596614071	-3.14087412998732	0.000302427333577367	0.00114255203091711	AT4G30370	1060	RING/U-box superfamily protein
ATCG01120	242.2314374097	-3.11629677624952	2.92689306826052e-64	2.50249357336274e-62	RPS15	267	chloroplast ribosomal protein S15
AT5G01540	40.6349065074764	-3.1133426230949	6.81810433618833e-11	6.73388407604907e-10	LECRKA4.1	2494	lectin receptor kinase a4.1
AT3G27400	49.7054089647737	-3.11049253920421	8.23117795913539e-16	1.28726172262126e-14	AT3G27400	3050	Pectin lyase-like superfamily protein
AT5G10130	65.7307653111932	-3.09678543980236	2.42421959464553e-20	5.10262286107464e-19	AT5G10130	1436	Pollen Ole e 1 allergen and extensin family protein
AT2G11810	38.2910163291373	-3.09666170224116	0.00091988322492847	0.00313364901997954	MGDC	3652	monogalactosyldiacylglycerol synthase type C
AT1G01190	40.0708716023895	-3.09518472096042	6.37823704356819e-12	7.03829294487386e-11	CYP78A8	1963	cytochrome P450, family 78, subfamily A, polypeptide 8
AT5G45530	31.0204080852052	-3.09468852365047	2.62167247998543e-10	2.42854571722494e-09	AT5G45530	3116	transmembrane protein, putative (DUF594)
AT3G61898	25.5154399370021	-3.09157028250208	4.07238913135967e-09	3.2818665352722e-08	AT3G61898	391	transmembrane protein
AT2G45570	7.26784045022638	-3.08461678665684	0.00472680357657064	0.0134452194497718	CYP76C2	2653	cytochrome P450, family 76, subfamily C, polypeptide 2
AT1G14430	61.4545676507993	-3.07795629375791	2.74418852140865e-18	5.09414457139782e-17	AT1G14430	2075	glyoxal oxidase-related protein
AT3G02832	5.44092395003027	-3.07490398785477	0.00940076846192429	0.0246730677523527	AT3G02832	943	other_RNA
AT1G10640	439.593485307151	-3.06427904202473	3.12544389297068e-22	7.29280618332908e-21	AT1G10640	2854	Pectin lyase-like superfamily protein
AT3G61820	725.596569145946	-3.06161430706293	2.038766825325e-139	4.30290003755755e-137	AT3G61820	2056	Eukaryotic aspartyl protease family protein
AT5G61570	65.2979533090184	-3.04627904087496	4.00959128123398e-17	6.87144805745929e-16	AT5G61570	2601	Protein kinase superfamily protein
AT2G26975	111.318472551512	-3.0442852908674	1.95025813368618e-32	7.29851394534604e-31	COPT6	969	Ctr copper transporter family
ATCG00030	43.8801304664514	-3.03858288500143	1.45069229883224e-11	1.54198586591392e-10	TRNK	2631	pre-tRNA tRNA-Lys (anticodon: TTT);(source:Araport11, TAIR10)
AT2G45180	3923.82724057905	-3.03829881767317	1.29485802570579e-51	8.15447284091655e-50	AT2G45180	970	Bifunctional inhibitor/lipid-transfer protein/seed storage 2S albumin superfamily protein
AT1G05310	40.5117052710501	-3.03765190193942	8.08690993077637e-13	9.75049093918158e-12	AT1G05310	2085	Pectin lyase-like superfamily protein
AT4G15210	31.8765190820235	-3.03580464830207	0.00509570716863074	0.0143706671288687	BAM5	3193	beta-amylase 5
AT5G03170	119.612113327384	-3.03555448268964	5.75564823057299e-33	2.20683422418385e-31	FLA11	908	FASCICLIN-like arabinogalactan-protein 11
AT5G54370	184.035950459189	-3.03338224939898	1.97875375533792e-37	8.81297798979114e-36	AT5G54370	1543	Late embryogenesis abundant (LEA) protein-like protein
AT2G19780	71.990696846395	-3.03307401494209	1.55396601303992e-19	3.08514930402425e-18	AT2G19780	2561	Leucine-rich repeat (LRR) family protein
AT1G49230	17.4566888819963	-3.02590613121274	1.74004668159316e-06	9.75683906406963e-06	AT1G49230	984	RING/U-box superfamily protein
AT5G57540	12.2504821330776	-3.02556915073477	4.98078677151481e-05	0.000218827273265733	XTH13	1309	xyloglucan endotransglucosylase/hydrolase 13
AT4G08780	29.6428125004858	-3.02294982659695	4.15185212039497e-10	3.74674266658293e-09	AT4G08780	4186	Peroxidase superfamily protein
AT3G32980	1707.63367448094	-3.01365700818928	1.31782647140207e-215	3.81144700562176e-213	AT3G32980	4028	Peroxidase superfamily protein
AT1G33811	479.808425821543	-3.01061875751577	3.43117154916484e-103	4.99267427840278e-101	AT1G33811	2106	GDSL-like Lipase/Acylhydrolase superfamily protein
AT4G34250	215.998467579089	-3.00904585992956	9.06439198757686e-51	5.66270696247902e-49	KCS16	2104	3-ketoacyl-CoA synthase 16
AT4G08290	156.869220505966	-3.00393827791314	3.85370278344961e-41	1.94570463594556e-39	UMAMIT20	2340	nodulin MtN21 /EamA-like transporter family protein
AT4G05220	5.15198014795208	-2.9976726158561	0.0079546270782304	0.0213389497952254	AT4G05220	797	Late embryogenesis abundant (LEA) hydroxyproline-rich glycoprotein family
AT1G30760	49.7171401363981	-2.99607639988881	4.08630298089279e-15	6.05501707358478e-14	AT1G30760	2443	FAD-binding Berberine family protein
ATCG01130	11040.7502057483	-2.98725666010517	6.94175691702083e-34	2.75634812364487e-32	YCF1.2	5361	Ycf1 protein
ATCG00820	632.908516861512	-2.98598735622621	4.63359648579616e-106	7.00330741114495e-104	RPS19	279	ribosomal protein S19
AT3G08770	673.05485532798	-2.97489340042618	1.03992269220618e-116	1.77826780367257e-114	LTP6	820	lipid transfer protein 6
AT4G39730	793.030460827516	-2.96502687504232	2.56598429891646e-131	4.9680424934476e-129	PLAT1	1095	Lipase/lipooxygenase, PLAT/LH2 family protein
AT1G79410	160.859598501694	-2.95632596462372	4.24363243251512e-33	1.64323267762862e-31	2005-10-01	1931	organic cation/carnitine transporter5
AT5G55340	26.7850532485342	-2.95566630604627	8.47908665893631e-09	6.57513250998702e-08	AT5G55340	1402	MBOAT (membrane bound O-acyl transferase) family protein
AT1G67640	5.01504833220179	-2.94261692368954	0.0125121088467449	0.0315727244671147	AT1G67640	2121	Transmembrane amino acid transporter family protein
AT3G13404	10.0129831323079	-2.94257201004557	0.000629304554170419	0.00223070325170985	AT3G13404	829	hypothetical protein
AT4G31330	29.8697582529347	-2.94229968557847	1.2173627729387e-08	9.25345804076407e-08	AT4G31330	1275	transmembrane protein, putative (Protein of unknown function, DUF599)
AT1G29460	36.534058124858	-2.94167059741228	3.63269245212651e-11	3.70496674253234e-10	AT1G29460	895	SAUR-like auxin-responsive protein family
AT5G06730	14.9911590243008	-2.93556535239735	5.61373676419625e-05	0.000244221004967179	AT5G06730	1761	Peroxidase superfamily protein
AT2G14580	42.8897607539726	-2.93268835508378	5.89479402685934e-13	7.2075855776218e-12	PRB1	877	basic pathogenesis-related protein 1
ATCG00790	6951.97505004863	-2.92906792873206	1.45202136267488e-142	3.14967633920225e-140	RPL16	1464	ribosomal protein L16
AT3G05690	88.8899580141054	-2.92894823676891	7.47531017341378e-26	2.08729548787324e-24	NF-YA2	2558	nuclear factor Y, subunit A2
AT1G29430	65.7640059002613	-2.92616654855045	9.59591555085707e-20	1.92139755222161e-18	AT1G29430	834	SAUR-like auxin-responsive protein family
AT1G16400	288.981214653726	-2.92530063603019	5.2496445429518e-61	4.09944742359106e-59	CYP79F2	2455	cytochrome P450, family 79, subfamily F, polypeptide 2
AT5G07475	34.3390206721161	-2.91894009461764	2.00004394866919e-10	1.87871008762923e-09	AT5G07475	900	Cupredoxin superfamily protein
AT4G12310	195.753469054154	-2.91302974242793	8.99177557697089e-47	5.12531207887341e-45	CYP706A5	2787	cytochrome P450, family 706, subfamily A, polypeptide 5
AT5G18060	17.9109628704167	-2.91075841088589	3.97104062211359e-06	2.11095004888258e-05	SAUR23	810	SAUR-like auxin-responsive protein family
ATCG00370	4.85564113306797	-2.90657518140395	0.0126178516019136	0.0318018729938708	TRNS.3	87	pre-tRNA tRNA-Ser (anticodon: GGA);(source:Araport11, TAIR10)
AT5G15780	878.635839598942	-2.90496553324037	6.01630432481813e-103	8.6468687986205e-101	AT5G15780	1830	Pollen Ole e 1 allergen and extensin family protein
AT1G27950	879.705094977081	-2.8989787208413	1.8011211130856e-119	3.12554550490788e-117	LTPG1	1652	glycosylphosphatidylinositol-anchored lipid protein transfer 1
AT5G14350	50.0434766403906	-2.8982336920261	1.85738105686408e-14	2.59933488764366e-13	AT5G14350	1564	Pentatricopeptide repeat (PPR) superfamily protein
AT4G08850	482.211513469805	-2.89653414702118	1.86878681432109e-66	1.67099498851527e-64	AT4G08850	4474	Leucine-rich repeat receptor-like protein kinase family protein
AT2G02630	19.3963071585214	-2.89201862377542	1.67447374104185e-06	9.40265971509766e-06	AT2G02630	2056	Cysteine/Histidine-rich C1 domain family protein
AT1G55910	155.475287664181	-2.88710898777517	6.18865574852711e-39	2.88808044264432e-37	ZIP11	1501	zinc transporter 11 precursor
AT3G27200	57.7392795563395	-2.88580765773858	5.94369946597945e-17	1.00246974362491e-15	AT3G27200	1018	Cupredoxin superfamily protein
AT1G06580	22.3530762013224	-2.87854674635315	1.11951149062718e-07	7.4826806536157e-07	AT1G06580	2278	Pentatricopeptide repeat (PPR) superfamily protein
ATCG00800	5697.40823960772	-2.86908387509505	6.94962853549937e-38	3.11298179160887e-36	RPS3	657	structural constituent of ribosome
AT4G22485	1388.01976521019	-2.86641820001354	2.41470614613065e-162	5.83188875107244e-160	AT4G22485	1971	Bifunctional inhibitor/lipid-transfer protein/seed storage 2S albumin superfamily protein
AT4G28720	34.7828841403446	-2.8627751980061	6.20994689478737e-11	6.17489074296195e-10	YUC8	1734	Flavin-binding monooxygenase family protein
AT1G13250	145.538798244997	-2.86207894580104	4.01359367701767e-37	1.77408413342439e-35	GATL3	1738	galacturonosyltransferase-like 3
AT1G65570	4.71357268513411	-2.85740328659967	0.0203785166359299	0.0481306088547162	AT1G65570	2022	Pectin lyase-like superfamily protein
AT4G11210	4.70507682505598	-2.85150766506549	0.0155981049389511	0.0382355136972698	AT4G11210	849	Disease resistance-responsive (dirigent-like protein) family protein
AT2G27035	10.9266891780788	-2.84703509311239	0.000268966187281327	0.00102757189651658	ENODL20	968	early nodulin-like protein 20
AT2G24220	31.3199758333726	-2.84544953502607	6.84583733009283e-09	5.3727782623814e-08	PUP5	1756	purine permease 5
AT2G32100	236.405893179026	-2.8428092531477	2.21803295795749e-12	2.55843712979174e-11	OFP16	1304	ovate family protein 16
AT1G06547	4.61939359405535	-2.82276156298166	0.0180737862116188	0.0434048784807375	AT1G06547	85	None
AT4G13554	7.65925756126148	-2.81640260674846	0.00259292359543078	0.00788811240088887	MIR857A	377	microRNA ath-MIR857 precursor
AT4G19810	163.100970157219	-2.81634576061017	5.25890002703705e-40	2.55072983298959e-38	ChiC	2590	Glycosyl hydrolase family protein with chitinase insertion domain-containing protein
AT5G06510	16.9694578834486	-2.81595422283426	1.08739006773926e-05	5.39480879223372e-05	NF-YA10	2242	nuclear factor Y, subunit A10
AT1G54010	698.231809576863	-2.81292440201887	5.83957134226467e-112	9.63405900248129e-110	AT1G54010	2276	GDSL-like Lipase/Acylhydrolase superfamily protein
AT4G08300	81.3559319129309	-2.81139453253583	1.66044735071199e-20	3.53308810945775e-19	UMAMIT17	3530	nodulin MtN21 /EamA-like transporter family protein
AT5G18010	10.7009982106731	-2.81052735652039	0.000350660024656885	0.00130831540016513	SAUR19	633	SAUR-like auxin-responsive protein family
AT3G52720	456.414755235248	-2.81021593899313	1.30968241386592e-75	1.38206891484851e-73	ACA1	3747	alpha carbonic anhydrase 1
AT1G24577	9.14332903848162	-2.80754275213733	0.00119870369046042	0.00395577283510582	AT1G24577	748	hypothetical protein
AT2G19990	13.7125278872333	-2.80627121037534	0.000303692389309922	0.00114645862344867	PR-1-LIKE	832	pathogenesis-related protein-1-like protein
AT1G69730	126.618824786134	-2.80557867421258	7.18505240352228e-30	2.46088044820638e-28	AT1G69730	2811	Wall-associated kinase family protein
AT5G09805	4.57440686021112	-2.80438443768655	0.0171645922279009	0.0415279254490379	IDL3	743	inflorescence deficient in abscission (IDA)-like 3
AT1G17700	15.1712957325518	-2.79983454132961	2.13229026950491e-05	0.000100026359919286	PRA1.F1	880	prenylated RAB acceptor 1.F1
AT5G18020	53.240364874004	-2.7990566645163	2.89464129891553e-14	3.9866409000408e-13	SAUR20	603	SAUR-like auxin-responsive protein family
AT1G31173	22.7730994574968	-2.79858761119575	2.0538790697118e-07	1.32296466775195e-06	MIR167D	377	microRNA ath-MIR167d precursor
AT1G12775	28.9567601573576	-2.79850782150984	7.57188571481826e-09	5.90697857612545e-08	AT1G12775	2088	Pentatricopeptide repeat (PPR) superfamily protein
AT4G28320	33.4047921053993	-2.79326485910189	6.66065911837733e-10	5.88383337730866e-09	MAN5	2141	Glycosyl hydrolase superfamily protein
AT1G16515	6.05284715678335	-2.79185567657372	0.00620202023891081	0.0171297722396797	AT1G16515	653	transmembrane protein
AT3G45010	313.45750181951	-2.79056848424225	5.56222845160685e-69	5.27555975448557e-67	scpl48	2846	serine carboxypeptidase-like 48
AT5G65730	239.30005742348	-2.79050226347894	1.38841053684139e-49	8.4047270404608e-48	XTH6	1802	xyloglucan endotransglucosylase/hydrolase 6
AT1G78850	1089.53460851009	-2.78113250309345	6.8274427021314e-172	1.73854891503078e-169	AT1G78850	1676	D-mannose binding lectin protein with Apple-like carbohydrate-binding domain-containing protein
AT5G03185	12.0489937615047	-2.78062509162513	0.000279113465613157	0.00106218179969452	AT5G03185	266	Natural antisense transcript overlaps with AT5G20650
AT1G66100	290.156839234186	-2.77962953560851	8.10452861690332e-61	6.28691363934417e-59	AT1G66100	1185	Plant thionin
AT1G09750	1263.34963465213	-2.77902054742902	4.09840055906377e-144	8.97319905581186e-142	AT1G09750	1648	Eukaryotic aspartyl protease family protein
AT1G67750	349.052600261499	-2.77866435957517	1.88845152030592e-66	1.68215793787858e-64	AT1G67750	2082	Pectate lyase family protein
AT1G66270	908.029450086193	-2.77512717512825	6.04389798488151e-90	7.57167904234326e-88	BGLU21	3299	Glycosyl hydrolase superfamily protein
AT5G60900	14.9768538131205	-2.77241722690731	3.00498519186525e-05	0.000137603182349154	RLK1	3402	receptor-like protein kinase 1
AT2G45210	37.3464421725682	-2.77133455334421	4.58363110133139e-10	4.1142040540571e-09	SAUR36	1177	SAUR-like auxin-responsive protein family
AT3G53980	515.318029701295	-2.763526520108	2.19812810895729e-81	2.54928451527438e-79	AT3G53980	902	Bifunctional inhibitor/lipid-transfer protein/seed storage 2S albumin superfamily protein
ATCG00780	3697.31231877657	-2.76286062745479	2.48856574617621e-130	4.73980729558293e-128	RPL14	369	ribosomal protein L14
AT2G15020	446.702726601077	-2.76234628286306	3.86269455052175e-78	4.30911167786062e-76	AT2G15020	2088	hypothetical protein
AT2G47560	56.5284326314652	-2.76149684584006	2.23278510886516e-16	3.64766086090545e-15	AT2G47560	1012	RING/U-box superfamily protein
AT1G03820	149.735081537109	-2.75792148330782	1.8484844040066e-35	7.7329364522612e-34	AT1G03820	1127	E6-like protein
AT2G45220	130.308050254812	-2.75660541292871	5.12668298547111e-31	1.81973942879745e-29	AT2G45220	2546	Plant invertase/pectin methylesterase inhibitor superfamily
AT4G12870	28.1333723260092	-2.75347094868774	5.06334573662007e-09	4.02780986661455e-08	AT4G12870	1317	Gamma interferon responsive lysosomal thiol (GILT) reductase family protein
ATCG00810	1853.16622709674	-2.75269281631019	7.68590810873678e-111	1.23327239221491e-108	RPL22	483	ribosomal protein L22
AT1G49750	598.281048242665	-2.75217389484883	5.61377506961577e-87	6.77906745133447e-85	AT1G49750	2160	Leucine-rich repeat (LRR) family protein
AT3G20570	118.157254851901	-2.75124194202444	2.39267126746033e-30	8.3412365748204e-29	ENODL9	1000	early nodulin-like protein 9
AT3G28220	481.497964676077	-2.74995229036532	1.12919386765867e-66	1.01744710529384e-64	AT3G28220	2553	TRAF-like family protein
AT5G44400	223.581922487712	-2.74439679149355	2.05781166314871e-46	1.15885465943714e-44	AT5G44400	2371	FAD-binding Berberine family protein
AT1G66280	324.256146727504	-2.74073339928444	9.8264065914509e-68	8.99231356320001e-66	BGLU22	3485	Glycosyl hydrolase superfamily protein
AT5G39610	29.1414936302984	-2.73378955161809	1.16601725139516e-07	7.78020112458967e-07	NAC6	1514	NAC domain containing protein 6
AT5G44120	11.6729972800765	-2.72585075944159	0.00219032978962432	0.00679730507107284	CRA1	2099	RmlC-like cupins superfamily protein
AT4G12390	208.133226957956	-2.72504663024205	2.85240049272202e-48	1.67897453123112e-46	PME1	1851	pectin methylesterase inhibitor 1
AT1G62790	331.25529157172	-2.72346793470447	6.08684454867242e-64	5.16654011745467e-62	AT1G62790	1604	Bifunctional inhibitor/lipid-transfer protein/seed storage 2S albumin superfamily protein
AT2G20723	7.26937826873474	-2.72262452798186	0.0031342116426302	0.00936068028453564	AT2G20723	74	snoRNA
AT4G28940	75.3485078265158	-2.71892455153385	3.03862276592171e-20	6.33325761007543e-19	AT4G28940	2912	Phosphorylase superfamily protein
AT5G14870	5.83266888527703	-2.71888576576856	0.0105632468162054	0.0272994381612258	CNGC18	3003	cyclic nucleotide-gated channel 18
AT5G59310	49.199562978825	-2.71607798449387	5.74509938521581e-13	7.0318935892085e-12	LTP4	968	lipid transfer protein 4
AT1G22900	27.4302862631264	-2.71593160064183	4.01263517009572e-08	2.86161351993401e-07	AT1G22900	994	Disease resistance-responsive (dirigent-like protein) family protein
AT5G45540	15.8526151401342	-2.71367261646553	1.85073356890128e-05	8.79276725180497e-05	AT5G45540	3045	transmembrane protein, putative (DUF594)
AT4G13260	38.9099059985882	-2.71145867313776	3.7211081391006e-11	3.79019132063955e-10	YUC2	2584	Flavin-binding monooxygenase family protein
AT4G17905	15.8837655969315	-2.7110863064674	1.79031136974611e-05	8.54034299715785e-05	ATL4H	1336	RING/U-box superfamily protein
AT1G48750	488.798389293203	-2.71047364739912	2.08862967197376e-93	2.74889479355782e-91	AT1G48750	544	Bifunctional inhibitor/lipid-transfer protein/seed storage 2S albumin superfamily protein
AT2G18480	14.4164371490176	-2.70942127172476	4.17727294944007e-05	0.000186259941733027	AT2G18480	2177	Major facilitator superfamily protein
AT4G28780	377.150197999111	-2.70606585983376	6.36232480623737e-63	5.21154486838192e-61	AT4G28780	2437	GDSL-like Lipase/Acylhydrolase superfamily protein
AT5G02190	25.8889162782151	-2.70589649588112	5.26772948009605e-08	3.69150758391296e-07	PCS1	1851	Eukaryotic aspartyl protease family protein
AT3G55230	145.238770605389	-2.70307706572689	2.35880368486043e-29	7.88298058847721e-28	AT3G55230	1160	Disease resistance-responsive (dirigent-like protein) family protein
AT5G42500	30.0388830418048	-2.69877979192996	4.1985316941891e-09	3.37887330813356e-08	AT5G42500	957	Disease resistance-responsive (dirigent-like protein) family protein
AT1G51470	75.6836755307839	-2.69685491596586	8.75925977030087e-16	1.36529060970618e-14	BGLU35	3140	beta glucosidase 35
AT2G30766	66.9273455628995	-2.69650529465714	0.00224931327953972	0.00695981250942226	AT2G30766	2898	hypothetical protein
AT1G26820	95.1847573626209	-2.68872782597015	7.1940754933408e-21	1.56777308448832e-19	RNS3	1417	ribonuclease 3
AT5G07030	903.847659423829	-2.68590842661528	8.81770571522566e-136	1.75061348975077e-133	AT5G07030	2645	Eukaryotic aspartyl protease family protein
AT4G12290	86.4772631381792	-2.68052481139556	8.94008819305375e-21	1.93746018592664e-19	AT4G12290	3253	Copper amine oxidase family protein
AT4G11000	8.52102626388974	-2.67682536762668	0.00235088399427809	0.00723897993348486	AT4G11000	1672	Ankyrin repeat family protein
AT1G79680	5.63002982256502	-2.67617623159657	0.0107812750243295	0.0277858008795343	WAKL10	2847	WALL ASSOCIATED KINASE (WAK)-LIKE 10
AT1G76410	15.5544116001535	-2.6743418959367	7.30571615819073e-05	0.000310449868380073	ATL8	989	RING/U-box superfamily protein
AT3G48610	484.332412846794	-2.6698260708274	2.470373666919e-80	2.82309482414203e-78	NPC6	2730	non-specific phospholipase C6
AT4G17080	166.695331290711	-2.66050610481204	2.43551494476711e-39	1.14802431812996e-37	AT4G17080	2918	Histone H3 K4-specific methyltransferase SET7/9 family protein
AT3G57720	26.5347247470682	-2.66037136962414	5.970875244372e-08	4.14458353629342e-07	AT3G57720	4069	Protein kinase superfamily protein
AT3G08870	11.147575158955	-2.65129234725514	0.000380105833735874	0.00140808655391055	AT3G08870	2485	Concanavalin A-like lectin protein kinase family protein
AT3G60690	101.124288598948	-2.64422030265293	2.5733193658265e-25	6.92932790611693e-24	AT3G60690	1190	SAUR-like auxin-responsive protein family
AT5G58390	115.068120328371	-2.64372708671866	3.02609003966709e-28	9.55420638265242e-27	AT5G58390	1935	Peroxidase superfamily protein
AT4G16260	315.105307992734	-2.63973426839816	6.88357139113849e-66	6.08533686717741e-64	AT4G16260	1672	Glycosyl hydrolase superfamily protein
AT3G10960	41.3149687717485	-2.63653747148518	3.49399285588452e-11	3.57284027214346e-10	AZG1	2246	AZA-guanine resistant1
AT2G29130	11.0048719115152	-2.63127471510173	0.000693111427997928	0.00243368126854129	LAC2	2977	laccase 2
AT1G12620	70.0970584552069	-2.63068163674501	2.48461087563052e-18	4.61960150661875e-17	AT1G12620	2627	Pentatricopeptide repeat (PPR) superfamily protein
AT3G12610	499.771628583971	-2.62779560947915	4.74499194175984e-78	5.2682903421615e-76	DRT100	1673	Leucine-rich repeat (LRR) family protein
AT5G66335	6.83030329178253	-2.62629844842721	0.00561632822978248	0.0156803386293784	AT5G66335	435	hypothetical protein
AT2G30040	68.3458558611456	-2.62032968619846	4.76092743125173e-17	8.07633938681639e-16	MAPKKK14	1601	mitogen-activated protein kinase kinase kinase 14
AT2G39560	45.0814390022612	-2.61943217710787	3.24328329009563e-11	3.32809450885108e-10	AT2G39560	1313	Putative membrane lipoprotein
AT3G26230	61.3699949384165	-2.61765546957003	2.35967585573414e-16	3.84691205791813e-15	CYP71B24	2048	cytochrome P450, family 71, subfamily B, polypeptide 24
AT3G12500	320.499377366065	-2.61707785943304	1.44979614063466e-65	1.27207393957484e-63	HCHIB	1849	basic chitinase
AT1G72600	99.324261534158	-2.61481392189374	9.70934944845769e-20	1.94245029486779e-18	AT1G72600	2295	hydroxyproline-rich glycoprotein family protein
AT5G06090	12.2084862848433	-2.61370236861223	0.000318581286075962	0.00119663360412082	GPAT7	1991	glycerol-3-phosphate acyltransferase 7
AT3G49120	735.786182375288	-2.60891162967837	3.4564567280719e-110	5.43452427976782e-108	PRXCB	2683	peroxidase CB
AT1G58590	28.363202618509	-2.60539517528126	8.48793691754726e-08	5.76534932349608e-07	AT1G58590	948	other_RNA
AT2G36980	20.3002221223847	-2.60474657538344	1.70492099125043e-06	9.56904265980445e-06	AT2G36980	2452	Tetratricopeptide repeat (TPR)-like superfamily protein
AT1G16390	59.538458533759	-2.60406614669443	1.97161139209149e-14	2.74934167157901e-13	2003-10-01	1985	organic cation/carnitine transporter 3
AT4G38830	6.72466430228838	-2.59428753726635	0.0059082061517119	0.0164072481645513	CRK26	2769	cysteine-rich RLK (RECEPTOR-like protein kinase) 26
AT5G06740	14.7140986119371	-2.59070563313821	0.000119639066944349	0.000487695218601926	AT5G06740	2255	Concanavalin A-like lectin protein kinase family protein
AT5G54145	65.7790687401467	-2.58954948987173	1.80660027088962e-16	2.97213655520583e-15	AT5G54145	998	hypothetical protein
AT5G48490	330.194425312217	-2.5846120837043	7.61595026051164e-64	6.44111432321322e-62	AT5G48490	579	Bifunctional inhibitor/lipid-transfer protein/seed storage 2S albumin superfamily protein
AT1G04360	29.3040681232211	-2.57725758957158	1.75756656063216e-08	1.31003855602703e-07	AT1G04360	1747	RING/U-box superfamily protein
AT5G42180	107.757808630078	-2.57382913426268	7.19404565423128e-22	1.65068469678429e-20	PER64	1597	Peroxidase superfamily protein
AT3G60630	266.831943959568	-2.57121631774099	2.15568817358528e-56	1.51201517492761e-54	HAM2	2424	GRAS family transcription factor
AT4G27520	1798.55909433392	-2.56870448986108	2.44731561444848e-158	5.7912386767358e-156	ENODL2	1948	early nodulin-like protein 2
AT1G05065	11.9715926660155	-2.56642322697433	0.000450175666381706	0.00164425714629314	CLE20	717	CLAVATA3/ESR-RELATED 20
AT4G13810	127.980815998579	-2.56317711244292	7.57871035470695e-29	2.45909207035623e-27	RLP47	3049	receptor like protein 47
AT1G16410	1605.75696255314	-2.5621431193494	1.08481193754142e-138	2.26909725542703e-136	CYP79F1	3383	cytochrome p450 79f1
AT4G22666	26.2889981099178	-2.56039878026279	3.98580940098615e-07	2.46438524246246e-06	AT4G22666	903	Bifunctional inhibitor/lipid-transfer protein/seed storage 2S albumin superfamily protein
AT1G69588	11.8375847175348	-2.56026748179818	0.000376646160791025	0.00139681646491235	CLE45	884	CLAVATA3/ESR-RELATED 45
AT3G15030	341.980348414702	-2.5562082482303	4.35984864137015e-57	3.09509618549632e-55	TCP4	2472	TCP family transcription factor 4
AT5G48485	253.02854889721	-2.55066481051039	2.21033281604113e-48	1.30431906502256e-46	DIR1	813	Bifunctional inhibitor/lipid-transfer protein/seed storage 2S albumin superfamily protein
AT4G18501	7.84279264976134	-2.55062329736894	0.00345385850458575	0.0101957589701273	AT4G18501	560	hypothetical protein
AT1G74460	125.632651024713	-2.54749874200219	5.20125853558247e-26	1.45928004446815e-24	AT1G74460	1976	GDSL-like Lipase/Acylhydrolase superfamily protein
AT2G41770	194.600087688513	-2.54444704151205	2.79231820450263e-35	1.15779891286519e-33	AT2G41770	2925	transmembrane protein, putative (DUF288)
AT1G58270	840.524481009649	-2.54254685901316	5.70272581914384e-77	6.27219520023862e-75	ZW9	2367	TRAF-like family protein
AT3G16660	354.276475782903	-2.53974585179167	9.45465108870257e-61	7.28599049523142e-59	AT3G16660	1351	Pollen Ole e 1 allergen and extensin family protein
AT4G37410	1879.73324556534	-2.53593242862328	1.63967183302722e-154	3.84125920323286e-152	CYP81F4	2149	cytochrome P450, family 81, subfamily F, polypeptide 4
AT3G18280	290.485443277165	-2.53482046033842	1.34848108574283e-49	8.18416227867804e-48	AT3G18280	703	Bifunctional inhibitor/lipid-transfer protein/seed storage 2S albumin superfamily protein
AT1G31690	80.6304273457602	-2.53299032579312	1.73886133516101e-17	3.06518468764613e-16	AT1G31690	4092	Copper amine oxidase family protein
AT1G53070	82.4684226987758	-2.52463379810857	3.15319888234605e-19	6.17126066973441e-18	AT1G53070	1315	Legume lectin family protein
AT1G71890	15.5217112908171	-2.52443024115966	0.000100869199937336	0.000418019237030245	SUC5	2406	Major facilitator superfamily protein
AT2G45040	7.77255717790148	-2.52305467130691	0.00447374413259312	0.0128046919724202	AT2G45040	1446	Matrixin family protein
AT3G57920	34.7954572897065	-2.52002735179409	2.06422040159493e-09	1.71544843377668e-08	SPL15	1793	squamosa promoter binding protein-like 15
AT1G54540	23.1567029874939	-2.51718052327716	9.69153551153923e-07	5.65206876845481e-06	AT1G54540	959	Late embryogenesis abundant (LEA) hydroxyproline-rich glycoprotein family
AT1G69170	62.9023815154459	-2.51674538230931	2.78644658134986e-15	4.18449256803098e-14	AT1G69170	2301	Squamosa promoter-binding protein-like (SBP domain) transcription factor family protein
AT3G16530	208.714794363678	-2.51427313218918	1.23983904648237e-27	3.76239758315316e-26	AT3G16530	1194	Legume lectin family protein
AT1G08280	138.340760188785	-2.51195460159388	6.27880193989867e-32	2.30554064335433e-30	AT1G08280	2095	Glycosyltransferase family 29 (sialyltransferase) family protein
AT3G04290	723.894898530899	-2.50998058378496	1.22986037046808e-96	1.68490870754127e-94	LTL1	3078	Li-tolerant lipase 1
AT3G04110	95.8979424744505	-2.5084328987113	2.82873998577626e-22	6.62026889578226e-21	GLR1.1	3269	glutamate receptor 1.1
AT5G61370	15.3332883661423	-2.5077023612211	6.8660445311957e-05	0.000293641745148794	AT5G61370	1888	Pentatricopeptide repeat (PPR) superfamily protein
AT3G06455	38.2819143014915	-2.50684830789215	7.63862280238516e-10	6.69723115237564e-09	AT3G06455	1621	ubiquitin family protein
AT5G26790	8.91430566628595	-2.49988223827832	0.00192736798689611	0.00606643152344688	AT5G26790	821	transmembrane protein
AT1G56340	1615.74214375956	-2.49526166225133	6.06392902812338e-136	1.21418517386194e-133	CRT1a	3145	calreticulin 1a
AT1G51355	15.2165662286879	-2.49359511666622	4.74093891446357e-05	0.000209085045084974	AT1G51355	1018	cyclin-dependent kinase inhibitor SMR3-like protein
AT2G37710	312.72941354942	-2.49276014074436	9.07905601934802e-49	5.3983514052098e-47	RLK	2558	receptor lectin kinase
AT3G12750	59.3830942392064	-2.49077399641089	4.34478149471279e-13	5.39527965803324e-12	ZIP1	1551	zinc transporter 1 precursor
AT5G25160	21.4570510221706	-2.4883931810357	2.47435572845728e-06	1.35278253560253e-05	ZFP3	1228	zinc finger protein 3
AT4G23930	15.0929963670656	-2.48594205267022	0.000109177134199229	0.000448639312907445	AT4G23930	882	Late embryogenesis abundant (LEA) hydroxyproline-rich glycoprotein family
AT5G11990	13.8745304847733	-2.48523562632594	0.000149658474725962	0.000599734705337858	AT5G11990	787	proline-rich family protein
AT1G68360	11.2955470552911	-2.48084475672255	0.000973630583056388	0.00329422929943125	AT1G68360	1061	C2H2 and C2HC zinc fingers superfamily protein
AT1G54000	472.458977085809	-2.48074076521343	1.72954247938692e-64	1.48963204649255e-62	GLL22	2367	GDSL-like Lipase/Acylhydrolase superfamily protein
AT1G53230	340.715791546754	-2.47600467554344	3.41716383298635e-45	1.88806361121159e-43	TCP3	1938	TEOSINTE BRANCHED 1, cycloidea and PCF transcription factor 3
AT5G02140	8.73172062127056	-2.47499443539903	0.00408027842484468	0.0118013713620718	AT5G02140	1236	Pathogenesis-related thaumatin superfamily protein
AT4G01630	10.0170459644919	-2.47057475118871	0.00113077314298394	0.00376233807991546	EXPA17	1204	expansin A17
AT1G73330	1790.96823171546	-2.46807484920881	3.65653369129689e-29	1.2116211426593e-27	DR4	1110	drought-repressed 4
AT5G56550	59.9487015932899	-2.46791545342145	3.65797271370338e-14	4.98228643976332e-13	OXS3	1119	oxidative stress 3
AT2G37720	9.9465582782823	-2.46731690147274	0.00220794854693429	0.00684654012032157	TBL15	3230	TRICHOME BIREFRINGENCE-LIKE 15
AT5G43890	7.44002933323964	-2.46471903850283	0.00711474086090475	0.0193450596736787	YUC5	1800	Flavin-binding monooxygenase family protein
AT1G75620	13.683876465152	-2.46073341514533	0.00025352656436264	0.000974145780436867	AT1G75620	1915	glyoxal oxidase-related protein
AT5G38940	206.236872252351	-2.45943414814475	9.58348239039212e-36	4.10442855502223e-34	AT5G38940	1169	RmlC-like cupins superfamily protein
AT3G50760	58.2526024600411	-2.45764139801531	7.55645464903775e-14	1.00070697039575e-12	GATL2	1566	galacturonosyltransferase-like 2
AT4G22475	105.397677897774	-2.45579192203541	4.16313106102057e-20	8.57780750805004e-19	AT4G22475	2389	transmembrane protein
AT4G33220	530.095418423344	-2.45431144404733	7.48280174144712e-75	7.8258748391465e-73	PME44	4160	pectin methylesterase 44
AT2G04850	120.212242352691	-2.45393366992307	9.21098218569514e-24	2.31778388468614e-22	AT2G04850	1668	Auxin-responsive family protein
AT2G39430	68.0194913908034	-2.45316726576687	1.54212008525182e-14	2.17502993601411e-13	AT2G39430	1185	Disease resistance-responsive (dirigent-like protein) family protein
AT2G08760	7.4099876668932	-2.45208175407205	0.00677249282544459	0.018504687359656	AT2G08760	225	None
AT2G21210	527.583709064608	-2.45055453239381	2.0031791929743e-70	1.96353468425978e-68	AT2G21210	1402	SAUR-like auxin-responsive protein family
AT4G12320	565.473372060808	-2.44977169599982	7.45093177954514e-67	6.73949725094224e-65	CYP706A6	3093	cytochrome P450, family 706, subfamily A, polypeptide 6
AT5G18430	56.8825258867301	-2.44826877571772	4.1963893857353e-13	5.21808992248519e-12	AT5G18430	1889	GDSL-like Lipase/Acylhydrolase superfamily protein
AT5G17360	22.1654294020042	-2.44376747131525	1.72875232366226e-06	9.69815150537253e-06	AT5G17360	1377	DNA ligase
AT3G28450	147.494880717613	-2.44339434758518	7.35620399863933e-25	1.93851283550195e-23	AT3G28450	2294	Leucine-rich repeat protein kinase family protein
AT5G46530	33.2688862297277	-2.44274627321904	1.18299869910083e-08	9.01565078849552e-08	AT5G46530	1547	AWPM-19-like family protein
AT5G19230	90.6839557105663	-2.43819276364879	2.50835332455362e-19	4.93393730766732e-18	AT5G19230	1656	Glycoprotein membrane precursor GPI-anchored
AT2G23000	358.253918560875	-2.43756061080796	1.18838175468199e-58	8.8148871559496e-57	scpl10	4243	serine carboxypeptidase-like 10
AT5G60630	14.6865860885147	-2.43433442837869	0.000197086612327414	0.000771969247114919	AT5G60630	755	transmembrane protein
AT1G77700	28.0585058091888	-2.42952774217891	1.71231995317101e-07	1.11336440585449e-06	AT1G77700	1765	Pathogenesis-related thaumatin superfamily protein
AT5G18050	13.3926372385747	-2.4281532068577	0.000218223939233815	0.00084823829839565	SAUR22	747	SAUR-like auxin-responsive protein family
AT5G20740	95.9497530291059	-2.42221813526449	6.3841216870555e-20	1.30052885880565e-18	AT5G20740	1189	Plant invertase/pectin methylesterase inhibitor superfamily protein
AT2G35960	220.254011078528	-2.42125206405296	5.06732890362168e-39	2.3742462845029e-37	NHL12	1147	NDR1/HIN1-like 12
AT2G01970	625.442426815269	-2.42023726030968	4.72106954898869e-100	6.58336287643798e-98	AT2G01970	3102	Endomembrane protein 70 protein family
AT4G31730	83.6330021671637	-2.41655885276713	4.39575456876454e-19	8.53891727051798e-18	GDU1	1063	glutamine dumper 1
AT4G08770	48.3031694815565	-2.41402611096252	9.08026085321403e-12	9.88031913647214e-11	Prx37	2362	Peroxidase superfamily protein
AT3G59900	22.8356438953334	-2.40781986928067	5.09445681458265e-06	2.66163781880526e-05	ARGOS	968	auxin-regulated gene involved in organ size
AT2G44300	69.759872478138	-2.40777700859756	2.514910139159e-15	3.78642672429806e-14	AT2G44300	1272	Bifunctional inhibitor/lipid-transfer protein/seed storage 2S albumin superfamily protein
AT2G44790	235.819334357718	-2.4061083298104	7.56926888537435e-45	4.16256483985129e-43	UCC2	1671	uclacyanin 2
AT1G09257	8.42987155093866	-2.40474554577749	0.00439781791228841	0.0126074009093466	AT1G09257	742	Natural antisense transcript overlaps with AT1G71490
AT1G15520	19.2121770341403	-2.40437734203432	0.000108951320250186	0.000447947100649545	ABCG40	6469	pleiotropic drug resistance 12
AT2G41510	28.8585227429265	-2.40403249655321	3.28204174820024e-07	2.05419161194462e-06	CKX1	2943	cytokinin oxidase/dehydrogenase 1
AT4G11460	33.6076777359062	-2.40048782436269	1.23882830813229e-06	7.10801635430202e-06	CRK30	3680	cysteine-rich RLK (RECEPTOR-like protein kinase) 30
AT1G71691	6.02889147936568	-2.40036606076267	0.0171124414237161	0.0414231416856165	AT1G71691	2805	GDSL-like Lipase/Acylhydrolase superfamily protein
AT1G02810	76.8220526643152	-2.39978383174493	1.86962501572622e-17	3.28579934309214e-16	AT1G02810	2442	Plant invertase/pectin methylesterase inhibitor superfamily
AT2G41480	39.5310144261105	-2.39613777756807	5.69225146933023e-10	5.05697289237767e-09	AT2G41480	1832	peroxidase superfamily protein
AT4G35480	27.4804710195858	-2.39429790805085	2.63449605836708e-07	1.67213056514131e-06	RHA3B	1064	RING-H2 finger A3B
AT5G62220	291.838102350457	-2.39096205195275	6.96535299145878e-41	3.47926065097878e-39	GT18	2118	glycosyltransferase 18
AT2G33050	108.220273654278	-2.38487045361103	1.20229987821099e-21	2.71351437830913e-20	RLP26	2671	receptor like protein 26
AT5G10580	174.577352588009	-2.38046261900851	1.0233474241545e-28	3.3067531180231e-27	AT5G10580	2691	plant/protein (Protein of unknown function, DUF599)
AT5G24780	67.5313145467026	-2.38017242378276	1.9847773075103e-13	2.53668183213551e-12	VSP1	1612	vegetative storage protein 1
AT3G43720	494.914398333847	-2.37817434452859	8.31056276529586e-78	9.18356386332953e-76	LTPG2	1924	Bifunctional inhibitor/lipid-transfer protein/seed storage 2S albumin superfamily protein
AT1G63230	16.5544799097648	-2.37215337687999	8.63274237070362e-05	0.000362241188462249	AT1G63230	1813	Tetratricopeptide repeat (TPR)-like superfamily protein
AT3G22060	166.389792841857	-2.37058157468448	4.0264028423423e-33	1.56169767197935e-31	AT3G22060	1459	Receptor-like protein kinase-related family protein
AT4G30080	158.110559618657	-2.36998327968686	1.41546930080294e-32	5.33122175400491e-31	ARF16	3290	auxin response factor 16
AT3G27270	21.1967216478966	-2.36847255636615	5.0177721496882e-06	2.62629519476934e-05	AT3G27270	3276	TRAM, LAG1 and CLN8 (TLC) lipid-sensing domain containing protein
AT3G56890	7.05791697133041	-2.36846210697175	0.00927463961355509	0.0244037559720399	AT3G56890	918	F-box associated ubiquitination effector family protein
AT4G16590	10.6546010974418	-2.36577415428604	0.00223949497183225	0.00693151654183036	CSLA01	4109	cellulose synthase-like A01
AT3G10185	9.36703773111752	-2.36557631726751	0.00363972218017561	0.0106704757245619	AT3G10185	758	Gibberellin-regulated family protein
AT1G23200	20.0107061932365	-2.36539376527145	7.39343640677364e-06	3.76616731249154e-05	AT1G23200	2529	Plant invertase/pectin methylesterase inhibitor superfamily
AT3G53010	9.4183927182489	-2.36356557962516	0.00205972316793726	0.00643890240929625	AT3G53010	1637	carbohydrate esterase, putative (DUF303)
AT1G56010	104.539643778943	-2.36284018755226	1.19471527586596e-21	2.7016018115552e-20	NAC1	2711	NAC domain containing protein 1
AT4G18220	102.180446071861	-2.36184542349151	2.35794865499248e-22	5.5517249387446e-21	AT4G18220	1725	Drug/metabolite transporter superfamily protein
AT3G26290	766.047996670141	-2.36091586590703	5.13348732370516e-72	5.20615617023553e-70	CYP71B26	2215	cytochrome P450, family 71, subfamily B, polypeptide 26
AT2G39850	358.736019288043	-2.36045935716963	4.93456396109009e-60	3.76553843376083e-58	AT2G39850	3843	Subtilisin-like serine endopeptidase family protein
AT5G20650	424.946740500122	-2.35901231616421	6.04731892727818e-61	4.70666247539355e-59	COPT5	740	copper transporter 5
AT1G79360	21.0767303985721	-2.35849542169437	4.78491682612816e-06	2.51336875528485e-05	2002-10-01	1913	organic cation/carnitine transporter 2
AT3G49670	716.437056864129	-2.35024024900112	1.24149489071656e-75	1.31604076039896e-73	BAM2	3696	Leucine-rich receptor-like protein kinase family protein
AT3G26125	11.6372577218212	-2.34977931833386	0.000789400663083364	0.00273326771121105	CYP86C2	1791	cytochrome P450, family 86, subfamily C, polypeptide 2
AT5G07720	17.4547081051599	-2.34932127895463	3.26575559510826e-05	0.000148420489148595	XXT3	1724	Galactosyl transferase GMA12/MNN10 family protein
AT2G46660	45.3964141741207	-2.34649248807597	7.49964933482731e-11	7.38211281373947e-10	CYP78A6	2252	cytochrome P450, family 78, subfamily A, polypeptide 6
AT3G19430	76.6828535294988	-2.34556149468664	2.43589476669749e-15	3.67218189828971e-14	AT3G19430	2458	late embryogenesis abundant protein-related / LEA protein-like protein
AT5G16530	49.9185435377279	-2.34529117344154	1.51695930174898e-11	1.60731820723986e-10	PIN5	2246	Auxin efflux carrier family protein
AT5G02350	13.8843808207758	-2.34251355571454	0.000322826445918717	0.00121083175608994	AT5G02350	2184	Cysteine/Histidine-rich C1 domain family protein
AT1G27360	81.0466451330362	-2.33937179249363	8.40346374430202e-18	1.50972350565769e-16	SPL11	3132	squamosa promoter-like 11
AT5G60450	335.700050581373	-2.33841608017625	1.28324305073605e-49	7.80845063625804e-48	ARF4	4530	auxin response factor 4
AT1G33440	54.4068411824337	-2.33679201081172	4.29395368536582e-12	4.81082988938619e-11	AT1G33440	3056	Major facilitator superfamily protein
AT4G21650	455.049834161568	-2.33384496147174	1.42031421031099e-47	8.2157286431989e-46	AT4G21650	3578	Subtilase family protein
AT1G12300	47.3111592543117	-2.33353854611797	8.23466818194368e-11	8.0683216854201e-10	AT1G12300	3238	Tetratricopeptide repeat (TPR)-like superfamily protein
AT4G23690	175.062039953475	-2.3324522129474	1.93203182179231e-29	6.4898168685134e-28	DIR6	1139	Disease resistance-responsive (dirigent-like protein) family protein
AT4G04460	69.3282737849538	-2.33229951062373	9.78463637266073e-14	1.28130059419968e-12	AT4G04460	3453	Saposin-like aspartyl protease family protein
AT5G60020	143.038925763612	-2.3317115176782	1.25951889803275e-29	4.25782817088214e-28	LAC17	2467	laccase 17
AT4G13920	19.580286750892	-2.33025405669613	1.38602554794057e-05	6.76044566137909e-05	RLP50	2757	receptor like protein 50
AT3G54400	914.494266727151	-2.32962701765851	1.69425319739945e-107	2.59420063107692e-105	AT3G54400	2739	Eukaryotic aspartyl protease family protein
AT4G37370	82.551789852266	-2.32959529034365	0.00462877818197746	0.013198440417379	CYP81D8	2004	cytochrome P450, family 81, subfamily D, polypeptide 8
AT3G46900	153.348333415206	-2.32912404984322	3.20379756880813e-28	1.00610409711083e-26	COPT2	811	copper transporter 2
AT2G08220	24.2017628469371	-2.32872656334605	3.47009117162949e-06	1.85899441751118e-05	AT2G08220	1562	None
AT1G79110	138.131098199995	-2.3282206689243	7.7756426564547e-27	2.26849290800454e-25	BRG2	1760	zinc ion binding protein
AT5G51490	6.92339837808841	-2.32659559013797	0.00990120062861248	0.0258014935624588	AT5G51490	2370	Plant invertase/pectin methylesterase inhibitor superfamily
AT1G18140	17.2366891363595	-2.32375367063097	8.44385448001499e-05	0.000355014678577371	LAC1	2672	laccase 1
AT5G20710	10.3398738378159	-2.32350411221217	0.00182286836709499	0.00577007664314746	BGAL7	3799	beta-galactosidase 7
AT5G11420	777.97293890888	-2.32338639089394	3.15019506821146e-101	4.44576023271024e-99	AT5G11420	2865	transmembrane protein, putative (Protein of unknown function, DUF642)
AT4G34760	176.501338908074	-2.32069452578237	2.7039394973905e-35	1.12314167740013e-33	AT4G34760	893	SAUR-like auxin-responsive protein family
AT1G71380	6.86928613262189	-2.3205754177792	0.0117603456940043	0.0299239294638252	CEL3	2212	cellulase 3
AT2G42990	6.85988727770931	-2.32014078896852	0.0115097621575273	0.0293756616259279	AT2G42990	1620	GDSL-like Lipase/Acylhydrolase superfamily protein
AT3G61950	54.9242187282582	-2.31903007576159	1.08476785953839e-12	1.28868441406723e-11	AT3G61950	2121	basic helix-loop-helix (bHLH) DNA-binding superfamily protein
AT1G29450	33.1260560707227	-2.31713744369175	2.45142036504853e-08	1.79691567246533e-07	AT1G29450	1043	SAUR-like auxin-responsive protein family
AT5G05390	9.16641892884347	-2.3152993591982	0.00293934242961665	0.00883710588183868	LAC12	2358	laccase 12
AT4G12470	399.197466244068	-2.31329954836644	5.5424221658337e-43	2.91780503548283e-41	AZI1	865	azelaic acid induced 1
AT5G57780	89.9950035145016	-2.31111592584249	3.16049013092313e-17	5.46830149904994e-16	P1R1	1291	transcription factor
AT5G02670	111.543273377905	-2.31022005837369	1.48427073599868e-22	3.52657307629221e-21	AT5G02670	1961	hypothetical protein
ATCG00410	6.83505282076481	-2.30529483861561	0.0146326626734553	0.0361297837743505	TRNF	73	pre-tRNA tRNA-Phe (anticodon: GAA);(source:Araport11, TAIR10)
AT3G62690	72.6039470584088	-2.3020856998156	3.02361376171378e-15	4.52092765563196e-14	ATL5	1373	AtL5
AT4G38850	15.8878601491984	-2.30128200415387	0.000150098087991469	0.000601221079694	SAUR15	773	SAUR-like auxin-responsive protein family
AT5G38565	7.9418342518439	-2.30074966689916	0.00525059806162845	0.0147471239407469	AT5G38565	1988	F-box/FBD-like domains containing protein
AT5G04990	250.290457708186	-2.29890123202871	4.55354527009178e-42	2.32916823236769e-40	SUN1	2549	SAD1/UNC-84 domain protein 1
AT4G23030	5.65630160507929	-2.29826108955348	0.0191856478869838	0.0456863359471814	AT4G23030	1821	MATE efflux family protein
AT1G49470	140.117007047157	-2.29714635833925	2.18081992655033e-28	6.93216667833033e-27	AT1G49470	1287	transmembrane epididymal protein (DUF716)
AT5G05810	19.2192820294695	-2.29291268327299	3.12707794099205e-05	0.000142775394511052	ATL43	1780	RING/U-box superfamily protein
AT1G26610	6.76769743789285	-2.29156653417374	0.0131806233389297	0.0330283947974228	AT1G26610	2056	C2H2-like zinc finger protein
AT5G67280	310.666145859239	-2.29081158429482	6.38370539672109e-46	3.56073967449964e-44	RLK	3181	receptor-like kinase
AT5G38240	9.02409656110724	-2.2884603514852	0.0042589671813486	0.0122603617789941	AT5G38240	2456	Protein kinase family protein
AT1G20160	198.875322110935	-2.28705656391628	8.60087843979814e-32	3.14341309218644e-30	ATSBT5.2	3348	Subtilisin-like serine endopeptidase family protein
ATCG00040	199.478319692236	-2.28627395168911	7.23046491189232e-07	4.28613617132848e-06	MATK	1581	maturase K
AT3G56060	162.913682691692	-2.2849680943265	5.02924912972469e-29	1.65245749455905e-27	AT3G56060	3296	Glucose-methanol-choline (GMC) oxidoreductase family protein
AT5G60650	15.6796267497152	-2.27929989786121	0.000128265038521356	0.000519872847307926	AT5G60650	620	proline-rich receptor-like kinase
AT3G26180	353.965521692247	-2.27820594086507	1.3570333449604e-46	7.71631557582216e-45	CYP71B20	2082	cytochrome P450, family 71, subfamily B, polypeptide 20
AT5G04530	349.068417442113	-2.27534166716354	1.02254263308566e-49	6.2383089232546e-48	KCS19	2094	3-ketoacyl-CoA synthase 19
AT1G05835	111.364380324062	-2.27050704332472	2.52073703221761e-22	5.91716497532685e-21	AT1G05835	670	PHD finger protein
AT5G65830	65.4305018742193	-2.26874388803044	7.79229579037064e-13	9.43411439178362e-12	RLP57	1584	receptor like protein 57
AT2G23130	165.31189769011	-2.26688536714172	3.41092452859571e-28	1.06828514614187e-26	AGP17	1252	arabinogalactan protein 17
AT4G15630	179.597952022261	-2.26491601004502	5.33473143266875e-29	1.74548538090965e-27	AT4G15630	1616	Uncharacterized protein family (UPF0497)
AT4G17430	88.5743732383987	-2.26321980953328	3.4373041385496e-17	5.92972931176742e-16	AT4G17430	2125	O-fucosyltransferase family protein
AT4G09432	26.5909341924482	-2.26133209341877	2.45900940365926e-06	1.34533426668672e-05	AT4G09432	2281	Natural antisense transcript overlaps with AT4G09430
AT1G03440	235.485236788933	-2.26046040499238	7.55640387467941e-40	3.64246653440565e-38	AT1G03440	2147	Leucine-rich repeat (LRR) family protein
AT4G14940	40.9487255993345	-2.26036899602717	1.7072179709521e-09	1.43883256502796e-08	AO1	2688	amine oxidase 1
AT3G14770	139.11161895836	-2.25702325382707	2.10945809847409e-27	6.33567626576316e-26	SWEET2	2371	Nodulin MtN3 family protein
AT1G29500	50.7862433949111	-2.25683064885084	1.29922182289953e-10	1.24232121000275e-09	AT1G29500	968	SAUR-like auxin-responsive protein family
AT1G55260	381.445005067406	-2.256727832463	2.8172305666972e-57	2.01832600874665e-55	AT1G55260	1894	Bifunctional inhibitor/lipid-transfer protein/seed storage 2S albumin superfamily protein
AT5G49740	733.482942445648	-2.25592372512783	2.07952615106569e-56	1.46297474897946e-54	FRO7	3476	ferric reduction oxidase 7
AT1G80080	190.92649139127	-2.25406492309056	1.09659813695639e-34	4.43696106294944e-33	TMM	1831	Leucine-rich repeat (LRR) family protein
AT1G16490	9.88481869066855	-2.25122356144348	0.00259300608696142	0.00788811240088887	MYB58	1434	myb domain protein 58
AT1G01230	157.610329642195	-2.24847459243347	1.73260879627041e-23	4.27261329160283e-22	AT1G01230	1829	ORMDL family protein
AT2G03010	19.8009710654002	-2.24836365275099	2.28471477728754e-05	0.000106600304894473	AT2G03010	2225	hypothetical protein (DUF577)
AT5G24655	17.6371599667764	-2.24817863594113	0.000101135008230044	0.000418898486174901	LSU4	764	response to low sulfur 4
AT1G34640	57.0409103056304	-2.24675487198397	4.61729760475471e-12	5.16075529516167e-11	AT1G34640	992	peptidase
AT4G08950	243.72036793312	-2.24632803524471	1.403624965873e-06	7.98318088747434e-06	EXO	1373	Phosphate-responsive 1 family protein
AT1G11580	893.386332658536	-2.24391310431743	1.48390685639673e-102	2.11972475151257e-100	PMEPCRA	2215	methylesterase PCR A
AT3G22070	30.7182430157197	-2.24301408254568	1.93654951437241e-07	1.25170510137454e-06	AT3G22070	781	proline-rich family protein
AT2G45160	301.341046962303	-2.24294447232704	7.25575233346643e-48	4.23891545925481e-46	HAM1	2590	GRAS family transcription factor
AT1G12500	332.035737868849	-2.24265046844605	3.79127712887113e-49	2.27156647821136e-47	AT1G12500	2007	Nucleotide-sugar transporter family protein
AT2G45080	14.2545133864661	-2.24078163110983	0.000276723295996408	0.00105411327728583	cycp3;1	1102	cyclin p3
AT3G02640	227.50465584623	-2.23966468671452	4.25313297845883e-40	2.07579471429906e-38	AT3G02640	918	transmembrane protein
AT3G44990	843.398061582265	-2.23940686722347	5.25043174511839e-105	7.88473490339028e-103	XTH31	1910	xyloglucan endo-transglycosylase-related 8
AT4G19460	19.7128180125526	-2.23913908958081	3.18974973265727e-05	0.000145268792742927	AT4G19460	1875	UDP-Glycosyltransferase superfamily protein
AT1G64450	66.7230434311392	-2.23795364704661	1.60337403761757e-14	2.25870376303469e-13	AT1G64450	1303	Glycine-rich protein family
AT5G08391	6.53949498877572	-2.23702383973857	0.0199108281547345	0.0471877563157273	AT5G08391	627	transmembrane protein, putative (DUF 3339)
AT4G01430	43.72078391001	-2.23677439545482	9.87720468522531e-10	8.55744357103451e-09	UMAMIT29	2529	nodulin MtN21 /EamA-like transporter family protein
AT3G21150	36.0192191232198	-2.23601838942979	2.16900888979505e-08	1.60092537054911e-07	BBX32	1283	B-box 32
AT1G07150	16.3482218078322	-2.23457475779542	0.000113020071513518	0.000462807413974337	MAPKKK13	2056	mitogen-activated protein kinase kinase kinase 13
AT4G12330	33.7615309775057	-2.23267328933853	4.33613743217999e-08	3.0708189729045e-07	CYP706A7	2267	cytochrome P450, family 706, subfamily A, polypeptide 7
AT5G59090	139.493712019859	-2.2323078765547	4.26407250290001e-26	1.2035473075354e-24	SBT4.12	3821	subtilase 4.12
AT2G29120	41.3077020160504	-2.2316765094152	1.95884172941623e-09	1.63483381528443e-08	GLR2.7	4702	glutamate receptor 2.7
AT1G01430	517.083906062928	-2.22541512342663	1.26147397628612e-66	1.13228164147337e-64	TBL25	2347	TRICHOME BIREFRINGENCE-LIKE 25
AT4G38840	350.557319224725	-2.22537957482278	6.10214391451021e-51	3.82232421083505e-49	AT4G38840	582	SAUR-like auxin-responsive protein family
AT1G61255	8.69670947787738	-2.22463241222384	0.00485888211373829	0.0137824229662849	AT1G61255	692	hypothetical protein
AT4G27300	243.032881041742	-2.2235802173303	2.73701405799296e-31	9.84946671837189e-30	AT4G27300	3738	S-locus lectin protein kinase family protein
AT2G26710	74.7900007726715	-2.22237607685791	2.3714803011194e-15	3.57737727072274e-14	BAS1	3359	Cytochrome P450 superfamily protein
AT2G01905	10.8407664843756	-2.21866252300262	0.0017939467459268	0.00568929070215611	CYCJ18	5680	cyclin J18
AT5G44410	132.704435499836	-2.21551624458122	1.81688458145935e-25	4.93783701738379e-24	AT5G44410	1936	FAD-binding Berberine family protein
AT3G23110	21.5599063526225	-2.21529193367511	9.31491437474069e-06	4.66382772081749e-05	RLP37	2508	receptor like protein 37
AT1G68780	193.104886993656	-2.21473249649902	2.84973091322816e-34	1.15104562248614e-32	AT1G68780	2305	RNI-like superfamily protein
AT4G29140	168.142328383869	-2.21435701544198	1.94060418674161e-30	6.80576860520893e-29	ADS1	2319	MATE efflux family protein
AT1G72855	50.6793135053238	-2.21401751233704	3.68509687641719e-11	3.75677826474436e-10	AT1G72855	3009	Natural antisense transcript overlaps with AT1G72860
AT1G29440	55.9235757696215	-2.21114521582187	3.99061097265415e-12	4.49461746424849e-11	SAUR63	602	SAUR-like auxin-responsive protein family
AT3G54200	90.3973417832184	-2.21095135296432	1.80670228499363e-17	3.17998605789224e-16	AT3G54200	1011	Late embryogenesis abundant (LEA) hydroxyproline-rich glycoprotein family
AT4G23700	54.8505175770593	-2.20914713960959	7.97210054781354e-11	7.82087100224572e-10	CHX17	3676	cation/H+ exchanger 17
AT4G13000	12.9492028973138	-2.20905958657308	0.000827014119488336	0.00285121922030809	AT4G13000	1444	AGC (cAMP-dependent, cGMP-dependent and protein kinase C) kinase family protein
AT1G62510	980.821466314433	-2.20874455467657	4.82737031128023e-19	9.34634746135224e-18	AT1G62510	889	Bifunctional inhibitor/lipid-transfer protein/seed storage 2S albumin superfamily protein
AT5G46330	70.701607508608	-2.20638479634723	3.13871869303814e-14	4.30760180561244e-13	FLS2	4334	Leucine-rich receptor-like protein kinase family protein
AT3G22470	41.8472478686265	-2.20484807711838	3.94051220728224e-09	3.17996484602139e-08	AT3G22470	2037	Pentatricopeptide repeat (PPR) superfamily protein
AT1G28600	308.372654484435	-2.20335289031592	1.48969703043898e-35	6.27682236188739e-34	AT1G28600	2262	GDSL-like Lipase/Acylhydrolase superfamily protein
AT1G23980	38.5837550530534	-2.20225620598221	1.26658356041069e-07	8.41527313378938e-07	AT1G23980	1300	RING/U-box superfamily protein
AT1G02420	50.2234976174826	-2.20220507521699	9.16816498386711e-11	8.93438440420361e-10	AT1G02420	1520	Pentatricopeptide repeat (PPR) superfamily protein
AT3G55990	87.5230862793782	-2.20215435918927	5.69421843627634e-14	7.61406708371267e-13	ESK1	3059	trichome birefringence-like protein (DUF828)
AT5G03260	173.464069074462	-2.20132334536481	3.36134066718365e-27	1.00058612211069e-25	LAC11	2404	laccase 11
AT2G47810	8.54106995300821	-2.19982442753667	0.0067681217439355	0.0184970588071835	NF-YB5	961	nuclear factor Y, subunit B5
AT5G60490	52.326979722108	-2.19823854607658	4.01928098303316e-11	4.0832478573078e-10	FLA12	1371	FASCICLIN-like arabinogalactan-protein 12
AT1G71880	676.278981214831	-2.19744114637466	1.63963655029513e-47	9.46102597629655e-46	SUC1	2435	sucrose-proton symporter 1
AT1G62914	44.873293632963	-2.19620024428933	3.38651416910036e-09	2.75280594862991e-08	AT1G62914	1848	pentatricopeptide (PPR) repeat-containing protein
AT3G26960	60.7915246703661	-2.19515037429164	2.706314951477e-13	3.42337151016477e-12	AT3G26960	1396	Pollen Ole e 1 allergen and extensin family protein
AT3G45700	11.6740444160779	-2.19286505023482	0.00142136728387778	0.00460685824009473	AT3G45700	2556	Major facilitator superfamily protein
AT5G57760	28.6750480261449	-2.18420111844825	7.44682070841781e-07	4.4076975425999e-06	AT5G57760	553	hypothetical protein
AT1G73160	10.5736272243558	-2.18003116657653	0.00347676179104624	0.0102504528667053	AT1G73160	1701	UDP-Glycosyltransferase superfamily protein
AT2G14460	73.9659349591245	-2.17962071387302	6.0240182777059e-14	8.04129209070177e-13	AT2G14460	674	hypothetical protein
AT3G61490	119.275361892585	-2.17616228825386	6.02470458503132e-23	1.45057301452753e-21	AT3G61490	2710	Pectin lyase-like superfamily protein
AT4G13950	51.584211294282	-2.17283154422008	3.08146719731699e-10	2.82763541055798e-09	RALFL31	752	ralf-like 31
AT1G10790	8.39426014343868	-2.17149694899766	0.00665059034934282	0.0182211730216272	AT1G10790	1584	hydroxyproline-rich glycoprotein family protein
AT1G26500	16.8641773198988	-2.17123769170617	0.000162572692164604	0.000647389165279649	AT1G26500	1518	Pentatricopeptide repeat (PPR) superfamily protein
AT2G26440	46.1309099837425	-2.16994161626744	3.12837945701292e-09	2.5589575956509e-08	AT2G26440	2461	Plant invertase/pectin methylesterase inhibitor superfamily
AT4G15396	14.6653917075303	-2.16524714468679	0.000433033907197059	0.0015863464181244	CYP702A6	3030	cytochrome P450, family 702, subfamily A, polypeptide 6
AT5G41170	10.4926761930988	-2.1647825372746	0.00300144538299579	0.00900203059626712	AT5G41170	2099	Pentatricopeptide repeat (PPR-like) superfamily protein
AT1G78830	445.682920421885	-2.16164702027885	1.00567925635033e-63	8.4143028351854e-62	AT1G78830	1956	Curculin-like (mannose-binding) lectin family protein
AT4G15393	64.8285079864299	-2.16111266806406	7.3949981377784e-13	8.96237047975865e-12	CYP702A5	3163	cytochrome P450, family 702, subfamily A, polypeptide 5
AT2G45130	13.5985063838806	-2.15957914934735	0.00369238367480522	0.0108126840437077	SPX3	1444	SPX domain protein 3
AT2G29900	92.6584156962937	-2.15399506742276	1.03385592057081e-17	1.84886585123758e-16	PS2	1404	Presenilin-2
AT5G57070	165.532689567361	-2.15255266606918	1.25316934103257e-28	4.03269205389697e-27	AT5G57070	2579	hydroxyproline-rich glycoprotein family protein
AT5G62350	1095.558508542	-2.15221552327389	1.52142313712075e-108	2.34489341008735e-106	AT5G62350	1234	Plant invertase/pectin methylesterase inhibitor superfamily protein
AT3G18320	36.4198117897441	-2.15079683893008	4.77635142331548e-08	3.36325773351403e-07	AT3G18320	1363	F-box and associated interaction domains-containing protein
AT5G64080	143.501446515979	-2.14998963867949	1.05580459916495e-25	2.92714015912868e-24	XYP1	1637	Bifunctional inhibitor/lipid-transfer protein/seed storage 2S albumin superfamily protein
AT3G30340	18.7123332606386	-2.14742338436696	0.000257087301663538	0.000986533041125586	UMAMIT32	2641	nodulin MtN21 /EamA-like transporter family protein
AT3G09160	45.8349366290645	-2.14724939201259	1.2738458730413e-08	9.64524475363239e-08	AT3G09160	1277	RNA-binding (RRM/RBD/RNP motifs) family protein
AT5G23920	371.282400622678	-2.1471520302623	1.26765302555799e-55	8.70888780931001e-54	AT5G23920	1065	transmembrane protein
AT5G59320	424.57404656748	-2.14401429906815	1.07311137494659e-43	5.73967584038212e-42	LTP3	863	lipid transfer protein 3
AT5G37300	14.5084102199877	-2.14351867977568	0.000552389950285829	0.00198327040081933	WSD1	2971	O-acyltransferase (WSD1-like) family protein
AT2G33750	7.20761503723446	-2.14222904857923	0.0163368874169445	0.0397676913462965	PUP2	1784	purine permease 2
AT4G22560	20.6781238275332	-2.14169851546822	4.88537737490633e-05	0.000215090651685643	AT4G22560	1009	sulfated surface-like glycoprotein
AT3G24020	85.6683630471439	-2.1387212022731	1.34482129584116e-15	2.06998216147641e-14	AT3G24020	979	Disease resistance-responsive (dirigent-like protein) family protein
AT4G22513	516.272824707803	-2.13857839800091	7.71578547074227e-70	7.43858873346004e-68	AT4G22513	631	Bifunctional inhibitor/lipid-transfer protein/seed storage 2S albumin superfamily protein
AT5G09970	8.24801444083852	-2.13851992900754	0.00776763956429387	0.0209163783991624	CYP78A7	2295	cytochrome P450, family 78, subfamily A, polypeptide 7
AT5G64120	409.089441053501	-2.13846401069172	1.82238291666491e-10	1.71733566326262e-09	AT5G64120	1751	Peroxidase superfamily protein
AT1G45616	15.5178556852007	-2.13806376474471	0.000355572123230352	0.00132474365949705	RLP6	3256	receptor like protein 6
AT1G19620	13.4381852072495	-2.13543530208058	0.000769619049865375	0.00267188285139243	AT1G19620	1056	transmembrane protein
AT1G58037	8.21606326234013	-2.13398559629074	0.0132062946007481	0.0330821068874813	AT1G58037	2049	Cysteine/Histidine-rich C1 domain family protein
AT5G14650	8.22292205016143	-2.13377269855685	0.00779556270459644	0.0209698757010657	AT5G14650	2269	Pectin lyase-like superfamily protein
AT2G25680	35.1084179762828	-2.13373474851132	1.4962565595263e-07	9.79675864170561e-07	MOT1	1600	molybdate transporter 1
AT3G51490	9.28836159100818	-2.13273063868506	0.00552459322289198	0.0154482081825229	TMT3	2913	tonoplast monosaccharide transporter3
AT1G73010	120.296856568784	-2.13024280807642	0.00459475063953213	0.013114184116998	PS2	1821	inorganic pyrophosphatase 1
AT2G23180	60.6794990305701	-2.12947044781429	5.23342894667925e-12	5.80234453070775e-11	CYP96A1	1805	cytochrome P450, family 96, subfamily A, polypeptide 1
AT2G15320	62.6346845696978	-2.12523269714937	6.55459770851744e-12	7.21930232804128e-11	AT2G15320	1761	Leucine-rich repeat (LRR) family protein
AT1G80760	179.420748267437	-2.12490192190102	2.14602196004276e-23	5.25338103008587e-22	NIP6;1	1670	NOD26-like intrinsic protein 6
AT2G28100	106.640918464359	-2.12279931831108	1.32496526073053e-17	2.35329500857727e-16	FUC1	1938	alpha-L-fucosidase 1
AT5G06790	48.9982598592806	-2.11862582472187	1.64289962217574e-10	1.55759649731733e-09	AT5G06790	1387	cotton fiber protein
AT3G18485	16.2840321538335	-2.11829200028525	0.000432285208692726	0.00158459483399225	ILR2	1261	iaa-leucine resistant 2
AT3G44450	124.258804046804	-2.11420431273262	1.84648148214761e-18	3.45783546620879e-17	AT3G44450	1165	hypothetical protein
AT4G37740	126.996432942904	-2.11365400972892	1.83582300217579e-19	3.63548820557669e-18	GRF2	2573	growth-regulating factor 2
AT3G49730	67.0280238119642	-2.11345839738032	5.44183656044831e-12	6.02770236887104e-11	AT3G49730	4636	Tetratricopeptide repeat (TPR)-like superfamily protein
AT4G30120	9.1772050896269	-2.1134532163211	0.00492125056392291	0.0139424521660445	HMA3	3414	heavy metal atpase 3
AT1G35230	7.09495758538952	-2.11317042967577	0.0197967834587241	0.0469412192396285	AGP5	760	arabinogalactan protein 5
AT4G22980	19.2775721493594	-2.11133139289715	0.000111593970896633	0.000457687667401161	AT4G22980	1972	molybdenum cofactor sulfurase-like protein
AT5G23400	126.075593799259	-2.11016523706449	3.61560448826357e-21	7.99082701382552e-20	AT5G23400	2363	Leucine-rich repeat (LRR) family protein
AT3G61880	41.6049554876519	-2.10994427356948	5.27603867910328e-09	4.18847028584726e-08	CYP78A9	2092	cytochrome p450 78a9
AT5G09530	654.382209282881	-2.10696087100476	6.65470752085627e-13	8.09869262810908e-12	PELPK1	1649	hydroxyproline-rich glycoprotein family protein
AT3G44220	31.3482820756553	-2.10602902952922	1.22650261904043e-06	7.04074414512621e-06	AT3G44220	1901	Late embryogenesis abundant (LEA) hydroxyproline-rich glycoprotein family
AT1G17620	247.885432326532	-2.104697421734	2.10142646980213e-35	8.77542208699722e-34	AT1G17620	1468	Late embryogenesis abundant (LEA) hydroxyproline-rich glycoprotein family
AT4G21065	18.2115524052463	-2.10379929500176	0.000134781407312569	0.000543691908694653	AT4G21065	2018	Tetratricopeptide repeat (TPR)-like superfamily protein
AT2G38530	952.993889011615	-2.10296485818868	1.23655383547126e-62	1.0093639966406e-60	LTP2	1224	lipid transfer protein 2
AT3G03840	11.1127707629093	-2.10203232427858	0.00572445406633111	0.015957494694424	SAUR27	730	SAUR-like auxin-responsive protein family
AT2G04350	537.076732269349	-2.10106441612692	3.66095481705657e-50	2.25697864471538e-48	LACS8	3675	AMP-dependent synthetase and ligase family protein
AT1G51820	26.2530320151754	-2.10105743503739	6.01498706150021e-05	0.000259939313576398	AT1G51820	4747	Leucine-rich repeat protein kinase family protein
AT1G73325	13.1335765701049	-2.10061843701026	0.0010487241642934	0.00352084565733757	AT1G73325	863	Kunitz family trypsin and protease inhibitor protein
AT3G08490	8.07147830005132	-2.10059632111223	0.0117179494146139	0.0298290123803281	AT3G08490	1419	delta-latroinsectotoxin-Lt1a protein
AT1G68530	1934.71445255544	-2.09957976445984	6.09669845361001e-111	9.85016239122218e-109	KCS6	2611	3-ketoacyl-CoA synthase 6
AT3G15356	82.6716148751274	-2.09955424176408	6.72386666326182e-14	8.93477165741546e-13	AT3G15356	1122	Legume lectin family protein
AT5G22410	17.0963939308116	-2.09863469162661	0.000359816731442788	0.00133885428327671	RHS18	1655	root hair specific 18
AT3G20500	205.815479985484	-2.09785809261954	3.5850855956127e-32	1.32472871054288e-30	PAP18	2547	purple acid phosphatase 18
AT3G26520	7704.9083687268	-2.09633201298829	3.20537510297081e-152	7.29051675119389e-150	TIP2	1462	tonoplast intrinsic protein 2
AT2G01610	82.5988559545076	-2.09477482626043	8.54405375806901e-16	1.33263347130681e-14	AT2G01610	1108	Plant invertase/pectin methylesterase inhibitor superfamily protein
AT1G26380	27.1165901234688	-2.09348314349572	5.64632931497602e-06	2.93036235848346e-05	AT1G26380	1832	FAD-binding Berberine family protein
AT3G22620	239.808526400118	-2.09322667617933	4.95486425823015e-34	1.97747197576759e-32	AT3G22620	1057	Bifunctional inhibitor/lipid-transfer protein/seed storage 2S albumin superfamily protein
AT1G14720	315.420038641833	-2.09106629552095	4.25173663816997e-41	2.13745567000875e-39	XTH28	2153	xyloglucan endotransglucosylase/hydrolase 28
AT1G62870	46.0593685583738	-2.08598190931236	1.1975021176632e-08	9.11432167332547e-08	AT1G62870	2886	hypothetical protein
AT1G62200	149.625900567698	-2.08574784359069	3.60962122568421e-23	8.7358054188124e-22	PTR6	3489	Major facilitator superfamily protein
AT1G61800	39.9664438050026	-2.08293896008071	2.50638659238898e-07	1.59644150896945e-06	GPT2	2489	glucose-6-phosphate/phosphate translocator 2
AT5G61340	132.82058794515	-2.07990366773729	1.39826216007244e-21	3.14971996384779e-20	AT5G61340	1539	transmembrane protein
AT5G03610	184.502571622813	-2.07850529415074	1.93330849352172e-27	5.81407164027385e-26	AT5G03610	3101	GDSL-like Lipase/Acylhydrolase superfamily protein
AT2G23755	32.8970021685715	-2.07775596641763	2.23052962635915e-07	1.43102425323961e-06	AT2G23755	1264	transmembrane family 220 helix protein
AT5G08495	6.96926457819874	-2.07588827975565	0.0201171531387342	0.0475900784187748	AT5G08495	155	None
AT5G52420	274.853476507375	-2.07349151625016	3.71359669976103e-43	1.96829026889823e-41	AT5G52420	1238	transmembrane protein
AT2G18150	85.431529014385	-2.0703882508152	1.9228121032838e-15	2.91935963341734e-14	AT2G18150	1676	Peroxidase superfamily protein
AT4G39950	835.555268641474	-2.07019986568808	5.15581821162795e-92	6.71029740243378e-90	CYP79B2	2561	cytochrome P450, family 79, subfamily B, polypeptide 2
AT5G47530	18.8803348198775	-2.06933185693093	9.41429950523819e-05	0.00039208674579416	AT5G47530	1688	Auxin-responsive family protein
AT5G40170	215.228262723479	-2.06810953789777	7.11392424793117e-31	2.51369386661061e-29	RLP54	2770	receptor like protein 54
AT5G38930	50.5876668415457	-2.06754254203473	2.7215141766851e-09	2.23786987073365e-08	AT5G38930	1002	RmlC-like cupins superfamily protein
AT5G51550	450.92948366756	-2.06594227669913	8.80389365211403e-44	4.71965255350287e-42	EXL3	1533	EXORDIUM like 3
AT5G61420	669.807402395508	-2.06582428676472	8.14072900327724e-75	8.47612703821226e-73	MYB28	2119	myb domain protein 28
AT4G19380	56.441621413959	-2.06460555681256	1.38486847184929e-09	1.17718845029076e-08	AT4G19380	4194	Long-chain fatty alcohol dehydrogenase family protein
AT4G23170	46.4568852800753	-2.06088972013252	1.16216764446398e-09	9.98390223940508e-09	EP1	1824	receptor-like protein kinase-related family protein
AT1G52050	62.1759996238675	-2.06079347358426	1.27574720407037e-11	1.36594742914792e-10	AT1G52050	1983	Mannose-binding lectin superfamily protein
AT2G44940	201.537338028229	-2.05971919106462	2.48198881470776e-31	8.95925299879179e-30	AT2G44940	1303	Integrase-type DNA-binding superfamily protein
AT2G47550	9.90839875942248	-2.05678155624379	0.00682361050439323	0.018629148500923	AT2G47550	2864	Plant invertase/pectin methylesterase inhibitor superfamily
AT4G23490	112.408022827549	-2.0566088380485	1.23532905112238e-17	2.19742245107395e-16	AT4G23490	2942	fringe-like protein (DUF604)
AT1G22885	62.9931208124907	-2.05518154693792	5.8798472500761e-12	6.50057487152114e-11	AT1G22885	1077	transmembrane protein
AT5G67020	14.7957680123893	-2.05445381310217	0.000508431127047964	0.00183557035188051	AT5G67020	1514	hypothetical protein
AT5G22490	10.8847968600874	-2.05414091968356	0.00409343382972454	0.0118347370515805	AT5G22490	2320	O-acyltransferase (WSD1-like) family protein
AT5G51795	27.5160078593784	-2.05402164270645	1.01892840372286e-05	5.07665583028825e-05	AT5G51795	1112	DNA/RNA-binding protein Kin17, conserved region
AT4G27595	221.242465993571	-2.05372329012227	9.14883094053563e-24	2.3046200262788e-22	AT4G27595	5374	WEB family protein (DUF827)
AT1G59970	73.7481098447608	-2.05324112549911	2.02348590574174e-13	2.58192833953223e-12	AT1G59970	1580	Matrixin family protein
AT3G62730	12.82906517345	-2.05267340261355	0.00246112744400391	0.00753585578756759	AT3G62730	1680	desiccation-like protein
AT3G23730	231.130661800179	-2.05126798465381	6.09914538361149e-36	2.62173722755718e-34	XTH16	1367	xyloglucan endotransglucosylase/hydrolase 16
AT3G59510	7.85600454630396	-2.05012146830441	0.0114923486172118	0.029340807656432	AT3G59510	1459	Leucine-rich repeat (LRR) family protein
AT1G12460	159.778251255342	-2.04650065513497	7.04174901544847e-25	1.85773709667693e-23	AT1G12460	3541	Leucine-rich repeat protein kinase family protein
AT4G18425	37.2832260881179	-2.04594883883093	8.98337714378742e-08	6.07369628708537e-07	AT4G18425	1075	transmembrane protein, putative (DUF679)
AT4G30140	777.516634266193	-2.04583199646271	1.98409527734937e-52	1.28401657631115e-50	CDEF1	2417	GDSL-like Lipase/Acylhydrolase superfamily protein
AT3G03850	9.74650877927536	-2.04487402787514	0.00835966163916741	0.0223003636097444	SAUR26	712	SAUR-like auxin-responsive protein family
AT1G75580	37.2201612966989	-2.04382287509319	5.82808810082725e-08	4.05472938697181e-07	AT1G75580	934	SAUR-like auxin-responsive protein family
AT1G66840	199.75896581254	-2.04284122745338	4.77663342679088e-31	1.70582608672912e-29	PMI2	2736	PLASTID MOVEMENT IMPAIRED protein (DUF827)
AT2G47470	1249.01888851661	-2.04106165379859	3.01145269454561e-98	4.14995895736001e-96	UNE5	2762	thioredoxin family protein
AT5G55830	32.3470402096583	-2.04074054536918	1.06452477928324e-06	6.16834578389028e-06	AT5G55830	2227	Concanavalin A-like lectin protein kinase family protein
AT3G26320	21.4561532555617	-2.04052504994302	9.15781558981202e-05	0.00038235634614601	CYP71B36	1775	cytochrome P450, family 71, subfamily B, polypeptide 36
AT3G18217	16.5665020858921	-2.03842523013675	0.000388487401848536	0.00143777162134371	MIR157C	217	microRNA ath-MIR157c precursor
AT5G43270	177.373236597681	-2.03642687656516	1.08226204230691e-23	2.70588611153939e-22	SPL2	3594	squamosa promoter binding protein-like 2
AT3G47380	24.3479113651434	-2.03568871021852	2.15893016381419e-05	0.000101114068268043	AT3G47380	986	Plant invertase/pectin methylesterase inhibitor superfamily protein
AT4G32460	266.420539224632	-2.03483993600793	9.18932009818095e-28	2.79945646215976e-26	AT4G32460	2767	choice-of-anchor C domain protein, putative (Protein of unknown function, DUF642)
AT5G46080	37.9901034021696	-2.0312747749466	9.9701336908182e-08	6.70600981839787e-07	AT5G46080	1497	Protein kinase superfamily protein
AT3G21890	36.9738228171898	-2.02992220519298	1.21436542465761e-07	8.08667959165825e-07	BBX31	1101	B-box type zinc finger family protein
AT2G42865	16.5270321771957	-2.02685791951947	0.000474996215571117	0.00172683680046315	AT2G42865	324	hypothetical protein
AT1G55390	8.71174869949784	-2.02496063169224	0.0129463720021924	0.0325109504657906	AT1G55390	2268	Cysteine/Histidine-rich C1 domain family protein
AT5G55180	421.508657748058	-2.02486920005755	1.82656432516454e-50	1.13503773065331e-48	AT5G55180	2243	O-Glycosyl hydrolases family 17 protein
AT1G79770	25.1659219598141	-2.02372444417866	7.85694139809525e-06	3.98063508073481e-05	AT1G79770	1160	CASP-like protein (DUF1677)
AT2G42840	2270.39979246243	-2.02204811889024	5.57758028895301e-103	8.06580082896927e-101	PDF1	1578	protodermal factor 1
AT4G19950	16.4532886702564	-2.02084385795062	0.000340685469046202	0.00127272181204678	AT4G19950	1366	polyadenylate-binding protein 1-B-binding protein
AT5G07990	55.0747599861952	-2.02080035484907	2.02883573475272e-10	1.90270355316461e-09	TT7	2810	Cytochrome P450 superfamily protein
AT1G61760	11.61181429393	-2.01885722673801	0.00302881609312449	0.00907482729423551	AT1G61760	1088	Late embryogenesis abundant (LEA) hydroxyproline-rich glycoprotein family
AT3G57010	226.656780033222	-2.01606047243306	1.8175601826845e-33	7.12039839460699e-32	AT3G57010	1882	Calcium-dependent phosphotriesterase superfamily protein
AT3G47540	77.1419396607651	-2.01564337875516	5.65696752878752e-13	6.93489159062822e-12	AT3G47540	1667	Chitinase family protein
AT2G12190	26.0363992525419	-2.01549771898057	7.95257324967838e-06	4.02039131463564e-05	AT2G12190	1756	Cytochrome P450 superfamily protein
AT1G11700	207.189229720291	-2.01496316698165	3.99382680684365e-31	1.42844855883857e-29	AT1G11700	1174	senescence regulator (Protein of unknown function, DUF584)
AT4G37409	108.863044997454	-2.01410263630695	2.38256106259494e-12	2.74146650360568e-11	AT4G37409	2143	hypothetical protein
AT1G29980	162.800002148576	-2.01396388393604	4.67741744795231e-26	1.31704156914878e-24	AT1G29980	2951	choice-of-anchor C domain protein, putative (Protein of unknown function, DUF642)
AT1G74675	15.371977182367	-2.01205632953986	0.00181646690345993	0.0057513677723146	AT1G74675	1494	transmembrane protein
AT4G14480	90.6254691430544	-2.0108820913382	5.49903901165926e-14	7.36990771888681e-13	AT4G14480	1959	Protein kinase superfamily protein
AT5G21100	613.723976024778	-2.0106618582313	1.25244527793421e-68	1.16896555881135e-66	AT5G21100	2856	Plant L-ascorbate oxidase
AT1G70420	46.1175572819299	-2.00994176802226	9.70847185418954e-09	7.46195440052816e-08	AT1G70420	1277	DNA ligase-like protein, putative (DUF1645)
AT1G77110	38.4193570088093	-2.00919985540897	1.72016895276806e-07	1.11815754873744e-06	PIN6	4092	Auxin efflux carrier family protein
AT5G58580	28.8289358841341	-2.00916865985074	2.62489668372239e-06	1.42875126880958e-05	ATL63	1548	TOXICOS EN LEVADURA 63
AT5G06720	13.4752913658834	-2.00819767236175	0.00183349204615992	0.00579839433435708	PA2	1624	peroxidase 2
AT5G45420	362.169572006821	-2.00734262968377	3.88567156860996e-40	1.90040976696922e-38	maMYB	2679	Duplicated homeodomain-like superfamily protein
AT2G33860	246.724057757675	-2.00726100552865	5.15893156634629e-34	2.05541309191827e-32	ETT	3773	Transcriptional factor B3 family protein / auxin-responsive factor AUX/IAA-like protein
AT5G40020	61.2844924406726	-2.00709357028425	1.18329752139427e-10	1.13844398495702e-09	AT5G40020	1738	Pathogenesis-related thaumatin superfamily protein
AT2G39450	550.659710882011	-2.00683051384676	2.65818475515525e-53	1.75417730307104e-51	MTP11	2501	Cation efflux family protein
AT5G44930	65.3907676747887	-2.00629292224254	6.40659146825108e-11	6.3623237951131e-10	ARAD2	3385	Exostosin family protein
AT1G79480	15.4053189697592	-2.00628184761062	0.00108760137698292	0.00363564218261925	AT1G79480	2008	Carbohydrate-binding X8 domain superfamily protein
AT4G08685	265.501660059107	-2.00586230840069	2.56286208143171e-37	1.13928216284062e-35	SAH7	967	Pollen Ole e 1 allergen and extensin family protein
AT3G03820	31.6352095148568	-2.00567787487076	2.19148892684818e-06	1.20771609243172e-05	SAUR29	760	SAUR-like auxin-responsive protein family
AT2G18240	89.9993421214547	-2.0022995574354	6.02042595605011e-16	9.53620817257511e-15	AT2G18240	1657	Rer1 family protein
AT4G21760	76.4258284194507	-2.00057383575147	3.15967401387293e-12	3.5932855884952e-11	BGLU47	2828	beta-glucosidase 47
AT1G56680	24.8734817083443	-2.00041190600394	1.97119472472297e-05	9.30587212313073e-05	AT1G56680	1241	Chitinase family protein
AT2G27130	68.6997883802767	-1.99910314127204	3.25148633392556e-12	3.69053150895708e-11	AT2G27130	1473	Bifunctional inhibitor/lipid-transfer protein/seed storage 2S albumin superfamily protein
AT5G02690	24.8446822566714	-1.99864417167447	3.0380389186444e-05	0.000139062402788359	AT5G02690	515	hypothetical protein
AT2G15390	32.4649714583613	-1.99797609226528	6.30149792440635e-07	3.77365009905592e-06	FUT4	2041	fucosyltransferase 4
AT4G35190	13.3350494651379	-1.99742477251983	0.003469040859278	0.0102315523366871	LOG5	2267	Putative lysine decarboxylase family protein
AT2G23010	91.5292093572321	-1.99700410310066	2.21672294943359e-13	2.82234611610764e-12	SCPL9	3920	serine carboxypeptidase-like 9
AT1G05210	49.7480578972856	-1.99641231024197	1.54362129916124e-08	1.15979525899456e-07	AT1G05210	1280	Transmembrane protein 97, Putative
AT4G33420	178.993374893345	-1.99624065365799	6.40945050132629e-24	1.62680603352731e-22	AT4G33420	1676	Peroxidase superfamily protein
AT4G12300	138.138413647266	-1.99575868506195	1.3257189816533e-20	2.84150215765708e-19	CYP706A4	2159	cytochrome P450, family 706, subfamily A, polypeptide 4
AT4G10310	31.3706441705881	-1.99560121467254	6.10244614006723e-06	3.14547867378119e-05	HKT1	4069	high-affinity K+ transporter 1
AT5G20150	281.838887109942	-1.99451853383253	1.73107069274303e-08	1.2918415946191e-07	SPX1	1374	SPX domain-containing protein 1
AT4G23140	11.4054579086263	-1.99030140651516	0.00657898006809181	0.01804540054504	CRK6	3196	cysteine-rich RLK (RECEPTOR-like protein kinase) 6
AT4G25260	143.537153025452	-1.98914012294786	9.03156935918003e-22	2.05819625853609e-20	AT4G25260	1527	Plant invertase/pectin methylesterase inhibitor superfamily protein
AT5G40150	93.9441428640811	-1.98878872715824	1.97583577186155e-16	3.23691640751053e-15	AT5G40150	1540	Peroxidase superfamily protein
ATCG01110	232.612497456162	-1.98747771520094	7.52491154555295e-35	3.07118645954127e-33	NDHH	1182	NAD(P)H dehydrogenase subunit H
AT4G02330	84.3826476465689	-1.9867479070596	1.12601855895189e-12	1.33295789694623e-11	ATPMEPCRB	2706	Plant invertase/pectin methylesterase inhibitor superfamily
AT5G24318	22.7522782673628	-1.98652325706644	7.53725786612109e-05	0.000319362163193378	AT5G24318	2151	O-Glycosyl hydrolases family 17 protein
AT2G25790	177.358865926101	-1.98622627380906	8.21420075018518e-27	2.3904854779452e-25	AT2G25790	3787	Leucine-rich receptor-like protein kinase family protein
AT1G35180	36.0124734320115	-1.98599007467168	7.12256634562793e-07	4.22752373395048e-06	AT1G35180	1729	TRAM, LAG1 and CLN8 (TLC) lipid-sensing domain containing protein
AT3G24040	235.745192792004	-1.98434315310643	9.06113053205515e-35	3.67894462694031e-33	AT3G24040	2413	Core-2/I-branching beta-1,6-N-acetylglucosaminyltransferase family protein
AT1G50060	38.7878405035903	-1.98423528682166	3.08696278939053e-07	1.94090921274965e-06	AT1G50060	1540	CAP (Cysteine-rich secretory proteins, Antigen 5, and Pathogenesis-related 1 protein) superfamily protein
AT2G18120	27.4638819688674	-1.98307383154849	6.12597979861691e-06	3.15691440260005e-05	SRS4	1529	SHI-related sequence 4
AT1G76120	87.7764307864735	-1.98005235056834	5.08393554247276e-14	6.83312438058e-13	AT1G76120	1844	Pseudouridine synthase family protein
AT4G08940	58.6607065549292	-1.97988684582473	1.65798034003506e-10	1.56998809320943e-09	AT4G08940	1399	Ubiquitin carboxyl-terminal hydrolase family protein
AT5G24150	868.288163972283	-1.97952878039481	9.10251510541002e-57	6.42303076429038e-55	SQP1	3226	FAD/NAD(P)-binding oxidoreductase family protein
AT3G21690	658.867766083167	-1.97933469389686	3.51202542048737e-61	2.75171302761731e-59	AT3G21690	3806	MATE efflux family protein
AT5G45790	33.0210224014201	-1.977451051212	1.60672455541365e-06	9.05042946854425e-06	AT5G45790	1711	Ubiquitin carboxyl-terminal hydrolase family protein
AT2G39518	16.9601572200301	-1.97701618612078	0.000745238981778569	0.00259570526704231	AT2G39518	1327	Uncharacterized protein family (UPF0497)
AT5G50160	521.113555723388	-1.97615775477847	8.8415816305987e-48	5.15253066816009e-46	FRO8	3084	ferric reduction oxidase 8
AT4G34950	178.193074928617	-1.97596312214078	1.24274322130758e-19	2.46935924050658e-18	AT4G34950	2787	Major facilitator superfamily protein
AT3G48320	171.542631290473	-1.97595141805514	2.52769938038995e-25	6.83003614583569e-24	CYP71A21	1714	cytochrome P450, family 71, subfamily A, polypeptide 21
AT1G10800	8.46569787313276	-1.97575236391287	0.0118935310915213	0.0302168694155806	AT1G10800	817	voltage-gated hydrogen channel-like protein
AT3G17580	10.3558058168429	-1.97552634261572	0.00600063475924449	0.0166461658383447	AT3G17580	761	SsrA-binding protein
AT4G15165	11.2837648445277	-1.97463765119336	0.00712970739580278	0.0193812549502752	AT4G15165	1551	N-terminal nucleophile aminohydrolases (Ntn hydrolases) superfamily protein
AT1G75820	509.119209506549	-1.97383156022535	5.23502183209626e-48	3.06602141151298e-46	CLV1	3628	Leucine-rich receptor-like protein kinase family protein
AT2G15300	14.1305689348934	-1.97264328335083	0.00190086078886043	0.0059942745592453	AT2G15300	3118	Leucine-rich repeat protein kinase family protein
AT3G16890	49.7891538450019	-1.97260845244899	1.80598557941923e-08	1.34399060257479e-07	PPR40	2512	pentatricopeptide (PPR) domain protein 40
AT2G45310	80.0380618584422	-1.97207668842043	1.69166232074563e-13	2.18230028568875e-12	GAE4	1962	UDP-D-glucuronate 4-epimerase 4
AT3G25700	93.0604549560883	-1.97162581810305	5.05475221598893e-16	8.06110824805805e-15	AT3G25700	1864	Eukaryotic aspartyl protease family protein
AT5G45275	84.6971046166169	-1.97088899719092	7.38741755082554e-15	1.07161009884328e-13	AT5G45275	3192	Major facilitator superfamily protein
AT3G48810	57.282318177459	-1.96936842399485	3.36377763996944e-10	3.07225024450542e-09	AT3G48810	2712	Pentatricopeptide repeat (PPR) superfamily protein
AT4G16790	107.021073824346	-1.96919224756201	2.58205704595965e-16	4.20360322555224e-15	AT4G16790	1825	hydroxyproline-rich glycoprotein family protein
AT4G34960	150.493689478651	-1.96914759024651	1.52559541922978e-21	3.42338351401302e-20	AT4G34960	2502	Cyclophilin-like peptidyl-prolyl cis-trans isomerase family protein
AT3G11430	41.3718218791302	-1.9688679248107	8.06158264917698e-08	5.49007839308922e-07	GPAT5	2259	glycerol-3-phosphate acyltransferase 5
AT4G16120	136.025730544234	-1.96679136922596	6.15050370712969e-21	1.34410308159447e-19	COBL7	3171	COBRA-like protein-7 precursor
AT3G07540	201.272086704052	-1.96238895491677	5.14381937073017e-28	1.5834987700144e-26	AT3G07540	3142	Actin-binding FH2 (formin homology 2) family protein
AT5G62680	620.147368454144	-1.96140870598841	7.46026167628982e-62	5.96489932731882e-60	GTR2	2924	Major facilitator superfamily protein
AT5G50260	10.245684418159	-1.95993607243123	0.00638589209072783	0.0175775225014077	CEP1	1752	Cysteine proteinases superfamily protein
AT3G44713	15.8849218482702	-1.95825192785897	0.000550515010847153	0.00197714474308083	AT3G44713	2280	hypothetical protein
AT1G11112	11.1874683272633	-1.95738808989162	0.0044416902344672	0.0127207184746776	AT1G11112	765	hypothetical protein
AT4G38410	12.1378567325629	-1.95698654390926	0.00274334209872833	0.0083033947476626	AT4G38410	1089	Dehydrin family protein
AT5G66590	151.998997249404	-1.95681552821992	2.09950861641566e-20	4.43909642209113e-19	AT5G66590	996	CAP (Cysteine-rich secretory proteins, Antigen 5, and Pathogenesis-related 1 protein) superfamily protein
AT3G63215	9.3307036597421	-1.95440812279614	0.0158822233486916	0.0388385017108349	AT3G63215	350	hypothetical protein
AT2G34790	117.396934363544	-1.95379160542857	3.76811120137462e-19	7.35016995125754e-18	MEE23	3559	FAD-binding Berberine family protein
AT2G45480	34.4595074268915	-1.95118528440804	4.75137535547e-07	2.89946523710851e-06	GRF9	2386	growth-regulating factor 9
AT2G27770	97.6368084552394	-1.95019386177868	1.60747137679681e-16	2.65385707852142e-15	AT2G27770	1885	DUF868 family protein (DUF868)
AT2G45470	1212.50160087143	-1.94965343784828	3.29469477716702e-74	3.40021209447982e-72	FLA8	1846	FASCICLIN-like arabinogalactan protein 8
AT1G30330	579.478837672386	-1.94911637034421	8.64285181914135e-56	5.97274600492698e-54	ARF6	5167	auxin response factor 6
AT2G39040	20.4178119991537	-1.94796314505852	8.97171644506743e-05	0.000375188149158505	AT2G39040	2004	Peroxidase superfamily protein
AT5G60530	195.711342325217	-1.94766528928406	3.91727168115758e-26	1.11101602511475e-24	AT5G60530	1952	late embryogenesis abundant protein-related / LEA protein-like protein
AT4G01220	102.956437345022	-1.94736883810179	8.41146374833349e-16	1.312827190088e-14	MGP4	2801	Nucleotide-diphospho-sugar transferase family protein
AT3G61990	208.79764072569	-1.94670019036546	5.09445351674399e-31	1.81104343758363e-29	OMTF3	1965	S-adenosyl-L-methionine-dependent methyltransferases superfamily protein
AT4G17340	1085.49172696215	-1.9434695241448	7.93211148523252e-76	8.44661708020647e-74	TIP2;2	1533	tonoplast intrinsic protein 2
AT5G46590	9.26984973772421	-1.94341126988759	0.0103202643880569	0.0267300213349369	NAC096	1795	NAC domain containing protein 96
AT5G64640	64.6988106239105	-1.94337480830959	1.4014757231223e-09	1.19087311445724e-08	AT5G64640	2707	Plant invertase/pectin methylesterase inhibitor superfamily
AT1G53840	459.614752552759	-1.94308960966921	4.48373514925274e-47	2.56822648756831e-45	PME1	2392	pectin methylesterase 1
AT5G66330	30.5495017034638	-1.94195788585685	6.71168802160571e-06	3.43682437775207e-05	AT5G66330	1554	Leucine-rich repeat (LRR) family protein
AT1G23040	96.2935680272673	-1.94152903294447	4.64524123355873e-14	6.26505851344735e-13	AT1G23040	1935	hydroxyproline-rich glycoprotein family protein
AT3G17070	131.941150704349	-1.93613637637428	8.22505223386461e-21	1.78912069343311e-19	AT3G17070	2522	Peroxidase family protein
AT5G48070	25.7349522150221	-1.93592659701276	3.52023105287974e-05	0.000158990655245448	XTH20	1631	xyloglucan endotransglucosylase/hydrolase 20
AT3G10710	27.5977422340352	-1.93591863034264	1.15438732112167e-05	5.70424631341857e-05	RHS12	2299	root hair specific 12
AT4G20840	163.187859974053	-1.93558123693826	9.09447741478343e-24	2.29339421309076e-22	AT4G20840	1952	FAD-binding Berberine family protein
AT5G49610	62.4316892463411	-1.93020476938247	1.4241998132157e-10	1.35628979773188e-09	AT5G49610	1471	F-box family protein
AT3G61750	173.587747401329	-1.92800500821636	1.61625516156881e-25	4.40791730734256e-24	AT3G61750	2093	Cytochrome b561/ferric reductase transmembrane with DOMON related domain-containing protein
AT4G35070	48.691744133053	-1.92784660569792	3.14344223273605e-09	2.57038119323935e-08	AT4G35070	1668	SBP (S-ribonuclease binding protein) family protein
AT3G27540	74.2347771906645	-1.92626106681642	2.48055807047688e-12	2.84862911358146e-11	AT3G27540	2350	beta-1,4-N-acetylglucosaminyltransferase family protein
AT3G11810	263.311689676163	-1.92559159812501	4.57810016969086e-37	2.0197957189331e-35	AT3G11810	1289	transmembrane protein
AT1G13245	362.228267129769	-1.92457213590306	7.53250803305958e-46	4.19154550333698e-44	RTFL17	791	ROTUNDIFOLIA like 17
AT2G35770	43.0403509216682	-1.92425117495729	1.04595959598149e-07	7.01508601633506e-07	scpl28	2520	serine carboxypeptidase-like 28
AT5G64770	385.379725934391	-1.92326160968252	2.37518652915324e-35	9.88339161962218e-34	RGF9	851	root meristem growth factor
AT1G69760	129.103915212533	-1.92282954292594	2.3192736396839e-19	4.57353733643727e-18	AT1G69760	1584	suppressor SRP40-like protein
AT5G48540	99.8420893291322	-1.92218806148131	1.29648100707416e-16	2.1495159626841e-15	AT5G48540	957	receptor-like protein kinase-related family protein
AT2G28670	232.506244314378	-1.92167571005796	1.51510684231494e-32	5.69733675680773e-31	ESB1	2094	Disease resistance-responsive (dirigent-like protein) family protein
AT1G05440	33.90728044963	-1.92153713130533	8.02548152325482e-07	4.72869606753749e-06	AT1G05440	1934	C-8 sterol isomerase
AT3G29590	74.1271225920151	-1.92058083033783	4.89000105578914e-12	5.447363515643e-11	AT5MAT	1741	HXXXD-type acyl-transferase family protein
AT3G49190	9.13104192650774	-1.91998486430236	0.0173951746370421	0.0420033762339708	AT3G49190	2547	O-acyltransferase (WSD1-like) family protein
AT3G06035	157.025339192175	-1.91780793504778	1.1168515584674e-22	2.6725721614112e-21	AT3G06035	1406	Glycoprotein membrane precursor GPI-anchored
AT3G09260	17807.2921126131	-1.91759557203681	6.02143182262499e-165	1.48488508745932e-162	PYK10	3305	Glycosyl hydrolase superfamily protein
AT5G04820	97.6633202038444	-1.91664168702235	5.17643806930883e-16	8.24394389188973e-15	OFP13	1390	ovate family protein 13
AT2G37100	60.3061067767391	-1.91633938901808	2.29460810296154e-10	2.14081178925050e-09	AT2G37100	1542	protamine P1 family protein
AT5G10970	16.4395510085546	-1.91487893738131	0.00110256447528491	0.00367840757084869	AT5G10970	819	C2H2 and C2HC zinc fingers superfamily protein
AT4G18910	108.478363560303	-1.91479096207448	4.68512438075011e-17	7.9535078889734e-16	NIP1;2	2467	NOD26-like intrinsic protein 1
AT5G01870	383.13470524897	-1.9132456802139	2.03101341807969e-38	9.3112624941982e-37	AT5G01870	787	Bifunctional inhibitor/lipid-transfer protein/seed storage 2S albumin superfamily protein
AT4G12550	93.7800188004798	-1.91137147068815	1.92222409411917e-13	2.4607619591765e-12	AIR1	691	Auxin-Induced in Root cultures 1
AT4G03010	32.6512177082774	-1.91095119306908	6.25248299791639e-06	3.21856557223e-05	AT4G03010	1840	RNI-like superfamily protein
AT3G17640	103.537918399936	-1.91043822438458	8.55656968390066e-15	1.23280908969705e-13	AT3G17640	1790	Leucine-rich repeat (LRR) family protein
AT5G19060	25.3933196063177	-1.90910795786317	2.6530144884783e-05	0.000122588107340397	AT5G19060	2169	cytochrome P450 family protein
AT3G51430	79.030029628997	-1.90835726496489	1.65052073964903e-12	1.93140606232557e-11	YLS2	1807	Calcium-dependent phosphotriesterase superfamily protein
AT4G11521	18.177293768218	-1.90751872363179	0.00049401938841642	0.00179016120841941	AT4G11521	1303	Receptor-like protein kinase-related family protein
AT3G20820	687.406635153202	-1.90696293779625	6.464194189065e-62	5.20400952808336e-60	AT3G20820	1586	Leucine-rich repeat (LRR) family protein
AT1G07477	15.3832990813958	-1.90426407823995	0.00171120129511818	0.00545196691700443	AT1G07477	802	Natural antisense transcript overlaps with AT1G48100
AT5G61430	36.3253822206453	-1.90389149547009	6.27013106087791e-07	3.75836577437484e-06	NAC100	1726	NAC domain containing protein 100
AT1G22150	9.04378303857667	-1.90356514467294	0.0134207373854917	0.0335439682844247	SULTR1;3	3968	sulfate transporter 1
AT5G23660	80.7797601293215	-1.90351693645275	1.79486785620769e-12	2.0940422941921e-11	SWEET12	2349	bidirectional sugar transporter SWEET12-like protein
AT3G52820	14.516207679834	-1.90324342425349	0.00130123224888725	0.00425932204760116	PAP22	3226	purple acid phosphatase 22
AT1G26390	9.0308507750775	-1.90039884837391	0.0131179877271583	0.0328890302316073	AT1G26390	1767	FAD-binding Berberine family protein
AT1G74890	9.93869436973928	-1.89977616066674	0.0139516112091458	0.0346600631809817	ARR15	1579	response regulator 15
AT5G54870	258.842892460096	-1.89967337872441	1.34585378579411e-32	5.07718464408995e-31	AT5G54870	2756	inositol-1,4,5-trisphosphate 5-phosphatase
AT3G11110	24.3798606902163	-1.89915114471614	3.84342418426836e-05	0.000172589416072177	AT3G11110	957	RING/U-box superfamily protein
AT5G40400	41.5165861030906	-1.89863175815954	4.63136960379443e-07	2.83509526281923e-06	AT5G40400	2640	Pentatricopeptide repeat (PPR) superfamily protein
AT4G03965	11.7132616620815	-1.89819320748819	0.00452566372599809	0.0129343325739853	AT4G03965	1053	RING/U-box superfamily protein
AT1G14890	111.212878607364	-1.89778569268801	5.18503421295435e-17	8.78306554641226e-16	AT1G14890	1109	Plant invertase/pectin methylesterase inhibitor superfamily protein
AT3G14220	375.846161623488	-1.89654988284653	7.28772810962168e-43	3.81092871482382e-41	AT3G14220	1782	GDSL-like Lipase/Acylhydrolase superfamily protein
AT1G73220	24.3654031214597	-1.8960569370505	0.000272672444454551	0.00104026049913629	2001-10-01	2046	organic cation/carnitine transporter1
AT1G26210	114.990257308655	-1.88982618078499	6.85475904570887e-16	1.08095889172209e-14	SOFL1	1169	SOB five-like 1
AT3G14310	1066.99024243597	-1.8891929138912	8.87880734051623e-60	6.75337076513876e-58	PME3	3426	pectin methylesterase 3
AT3G51740	284.086053338881	-1.88853811959258	5.12317422110764e-38	2.31253569321558e-36	IMK2	3318	inflorescence meristem receptor-like kinase 2
AT1G23010	43.1359203138347	-1.88707177687046	4.00263027068241e-08	2.85534772689637e-07	LPR1	2774	Cupredoxin superfamily protein
AT1G55210	567.891202665824	-1.88537527287366	2.38400106596425e-60	1.83114731056867e-58	AT1G55210	1035	Disease resistance-responsive (dirigent-like protein) family protein
AT5G02480	1587.96266646068	-1.88403641578471	1.08977295492293e-71	1.10043581961119e-69	AT5G02480	2561	HSP20-like chaperones superfamily protein
AT3G49510	8.91865515706862	-1.88287103153926	0.0180065970083677	0.0432630556430505	AT3G49510	1167	F-box family protein
AT4G31500	1930.83963609607	-1.88200715901043	1.12808959601246e-111	1.83526076151276e-109	CYP83B1	1995	cytochrome P450, family 83, subfamily B, polypeptide 1
AT5G03160	239.078862333986	-1.88087726447238	2.50894195250928e-30	8.73357847272435e-29	P58IPK	2705	DnaJ P58IPK-like protein
AT3G06170	311.756356694502	-1.87955020561435	4.76591393218657e-35	1.95879062612868e-33	AT3G06170	2549	Serinc-domain containing serine and sphingolipid biosynthesis protein
AT5G10080	51.0654869441748	-1.87877493148124	2.51284095521913e-08	1.8384861042448e-07	AT5G10080	2909	Eukaryotic aspartyl protease family protein
AT5G52390	9.83472516713025	-1.87835499766732	0.00940757200575684	0.0246853930755898	AT5G52390	1564	PAR1 protein
AT4G14100	132.21142477449	-1.87800932242155	2.85712168637516e-18	5.29120867562932e-17	AT4G14100	1701	transferases, transferring glycosyl groups
AT2G20230	638.964393260751	-1.87711212183076	1.3200462904678e-64	1.14113374342395e-62	AT2G20230	2202	Tetraspanin family protein
AT4G16980	2535.39661019915	-1.87655858074559	2.5884454314681e-95	3.50517405335279e-93	AT4G16980	1157	arabinogalactan-protein family
AT4G37685	16.9891895880704	-1.87655307459302	0.000700361999923095	0.00245472480134625	AT4G37685	1041	hypothetical protein
AT4G22200	440.512007378515	-1.87546670703629	1.1258097335925e-39	5.38251931201458e-38	KT2/3	4209	potassium transport 2/3
AT5G25090	136.649345175156	-1.87464968331617	9.70951659778384e-16	1.50938848929185e-14	ENODL13	800	early nodulin-like protein 13
AT3G46290	415.380119254651	-1.87419858724236	5.97371729427606e-49	3.5609739199238e-47	HERK1	3386	hercules receptor kinase 1
AT4G29240	64.2484527702305	-1.87419056653647	2.76292243948082e-10	2.55232586710241e-09	AT4G29240	1795	Leucine-rich repeat (LRR) family protein
AT4G31615	8.00978058895785	-1.87059810727895	0.0174341520888932	0.0420758093114764	AT4G31615	2286	Transcriptional factor B3 family protein
AT1G62980	37.3882826219639	-1.87059770198767	4.2010729505058e-07	2.58859905343239e-06	EXPA18	1684	expansin A18
AT1G11340	19.5490741913022	-1.86978935872048	0.000236216383916653	0.00091257276154608	AT1G11340	3514	G-type lectin S-receptor-like Serine/Threonine-kinase
AT1G11410	197.514717940541	-1.86951961115134	2.10290199205632e-26	6.03733884410582e-25	AT1G11410	3603	S-locus lectin protein kinase family protein
AT1G09390	145.879150079553	-1.86884898144187	1.1424940780681e-21	2.58851148616066e-20	AT1G09390	2537	GDSL-like Lipase/Acylhydrolase superfamily protein
AT5G28300	427.71813853207	-1.86835002640375	7.66415773496988e-50	4.68794316598275e-48	AT5G28300	3005	Duplicated homeodomain-like superfamily protein
AT5G42720	328.898814774592	-1.86790592457087	9.04665979550439e-40	4.33407155479103e-38	AT5G42720	2724	Glycosyl hydrolase family 17 protein
AT1G67600	13.3501152690392	-1.8679046291965	0.00219525727159804	0.00680989037363974	AT1G67600	1513	Acid phosphatase/vanadium-dependent haloperoxidase-related protein
AT3G16920	157.889837253771	-1.86482994705693	5.82547488867321e-22	1.34192133939968e-20	CTL2	1789	chitinase-like protein
AT3G05650	27.5116841722603	-1.86306669989416	2.48353099516872e-05	0.00011530257753432	RLP32	3861	receptor like protein 32
AT1G34510	9.72832956619075	-1.86171635066173	0.0114092606595436	0.0291827436915741	AT1G34510	1343	Peroxidase superfamily protein
AT5G59350	147.967908729948	-1.85982668782822	8.18010038950062e-17	1.36980137115676e-15	AT5G59350	2881	transmembrane protein
AT5G24770	840.246728748302	-1.85918430607289	1.56552379397633e-08	1.17512098434744e-07	VSP2	1757	vegetative storage protein 2
AT1G72970	1132.29129603442	-1.85803260443797	8.54110557718377e-84	1.00548985103861e-81	HTH	3217	Glucose-methanol-choline (GMC) oxidoreductase family protein
AT2G27360	123.490692625022	-1.85594354182914	9.75998301938084e-18	1.74673126199416e-16	AT2G27360	2112	GDSL-like Lipase/Acylhydrolase superfamily protein
AT3G10450	79.4101820780185	-1.85572889481469	8.37809902777351e-12	9.15455811211054e-11	SCPL7	3070	serine carboxypeptidase-like 7
AT2G48130	132.322780641521	-1.85426929886237	6.01948030332912e-17	1.01452061198627e-15	AT2G48130	3601	Bifunctional inhibitor/lipid-transfer protein/seed storage 2S albumin superfamily protein
AT2G41940	214.29965201604	-1.85290471562498	2.79750816516077e-29	9.30926474221893e-28	ZFP8	1274	zinc finger protein 8
AT5G60780	11.4773656153351	-1.85037971999256	0.00926047065674012	0.0243731093220369	NRT2.3	2220	nitrate transporter 2.3
AT1G15260	272.095700065661	-1.85024502560367	4.70081528424577e-35	1.93543057406021e-33	AT1G15260	814	LOW protein: ATP-dependent RNA helicase-like protein
AT5G65820	48.4416687251639	-1.85014456135265	5.29918205040032e-08	3.71021930348859e-07	AT5G65820	1914	Pentatricopeptide repeat (PPR) superfamily protein
AT2G30210	110.697620642171	-1.85013558217694	2.37522940910718e-14	3.29062681059456e-13	LAC3	2486	laccase 3
AT4G28310	88.6370324618159	-1.84854261792261	2.00572091291378e-12	2.32613979340748e-11	AT4G28310	870	microtubule-associated protein
AT4G12545	54.5309998938123	-1.8485135843844	8.59802825137281e-09	6.65651050379745e-08	AT4G12545	660	Bifunctional inhibitor/lipid-transfer protein/seed storage 2S albumin superfamily protein
AT4G23410	30.7955254182145	-1.8441670047026	2.03142186336012e-05	9.57933172160576e-05	TET5	1556	tetraspanin5
AT5G12940	155.955654483632	-1.84269761948304	4.30882410788e-18	7.88000174670607e-17	AT5G12940	1458	Leucine-rich repeat (LRR) family protein
AT1G62515	32.3991659031337	-1.84265131220126	2.75062367148644e-05	0.000126715217612153	AT1G62515	694	transmembrane protein
AT4G27400	25.403488387984	-1.84226914825519	3.66071256038143e-05	0.000164953862573679	AT4G27400	1577	Late embryogenesis abundant (LEA) protein-like protein
AT1G53233	16.6227346047883	-1.8421570455758	0.000904060868457569	0.00308617545177236	AT1G53233	1927	Natural antisense transcript overlaps with AT1G53230
AT1G60390	140.058762256594	-1.84164719241972	9.31131975212207e-20	1.86600759480722e-18	PG1	2250	polygalacturonase 1
AT3G60050	101.728756735323	-1.84131611727531	2.20762483090906e-15	3.33880096279578e-14	AT3G60050	1971	Pentatricopeptide repeat (PPR) superfamily protein
AT1G78940	25.3379212767457	-1.84079251711259	0.000123743664457629	0.000503026692217398	AT1G78940	3399	kinase with adenine nucleotide alpha hydrolases-like domain-containing protein
AT5G20885	148.732990558474	-1.83920047705512	2.89412858627702e-21	6.41445131416383e-20	AT5G20885	1452	RING/U-box superfamily protein
AT2G30750	61.1373408462044	-1.83736064610306	7.19928453633701e-09	5.63506979060365e-08	CYP71A12	1886	cytochrome P450 family 71 polypeptide
AT1G67510	79.5034520317557	-1.83665902029647	1.77253696962989e-12	2.06901961073839e-11	AT1G67510	3048	Leucine-rich repeat protein kinase family protein
AT2G32920	541.983607326351	-1.83631370384234	1.37625423813414e-52	9.00600783149959e-51	PDIL2-3	3319	PDI-like 2-3
AT4G39510	368.689069248247	-1.83620251992484	2.92874684586699e-35	1.21222177311177e-33	CYP96A12	2014	cytochrome P450, family 96, subfamily A, polypeptide 12
AT3G46845	277.811274437245	-1.83613753131769	4.00899228632148e-33	1.55752342108878e-31	AT3G46845	1408	hypothetical protein
AT3G25560	235.787686637441	-1.83612870955376	2.33951533669472e-30	8.18027250638017e-29	NIK2	3394	NSP-interacting kinase 2
AT1G69160	345.732195613226	-1.83565529078409	1.82131181370358e-38	8.38268602350369e-37	AT1G69160	1778	suppressor
AT1G75500	1453.76848337374	-1.83499580245925	1.95279051666493e-93	2.58463409231126e-91	WAT1	2550	Walls Are Thin 1
AT2G34810	117.910119506982	-1.83404373956588	4.42570991453165e-17	7.54044408492603e-16	AT2G34810	2047	FAD-binding Berberine family protein
AT1G09467	20.0504375016158	-1.83274776313072	0.000370885330226632	0.00137610557985735	AT1G09467	68	None
AT5G43790	60.1049947338739	-1.83213171151751	6.56336839926997e-10	5.8000766310712e-09	AT5G43790	1738	Pentatricopeptide repeat (PPR) superfamily protein
AT5G62210	161.064892671897	-1.83078440001508	9.53362162110562e-22	2.16838984191885e-20	AT5G62210	1518	Embryo-specific protein 3, (ATS3)
AT2G40230	63.6469430119039	-1.83041340843594	2.69347857668346e-10	2.49099706642196e-09	AT2G40230	1744	HXXXD-type acyl-transferase family protein
AT4G29700	214.935829352667	-1.82950789498588	3.67161348370136e-26	1.0426047161536e-24	AT4G29700	2173	Alkaline-phosphatase-like family protein
AT1G63440	108.809840148421	-1.82872626431243	3.52673890629996e-15	5.24577221319931e-14	HMA5	3657	heavy metal atpase 5
AT5G03140	188.809383596771	-1.82872166173069	2.47823727397805e-23	6.04767339765457e-22	AT5G03140	2852	Concanavalin A-like lectin protein kinase family protein
AT3G48340	226.707376923022	-1.82672449147879	9.30440522349293e-21	2.01083303663071e-19	CEP2	1846	Cysteine proteinases superfamily protein
AT5G13250	15.6619719517524	-1.82502990641967	0.00134426438084574	0.00438443251577386	AT5G13250	7779	RING finger protein
[truncated: 2,629 more rows]

## Sheet: Col-0_HS vs bzip52_HS
Gene ID	baseMean	log2FoldChange	pvalue	padj	symbol	length	tairComputationalDescription
[truncated: 1,186 more rows]

## Sheet: Col-0_HS vs bzip18x52_HS
Gene ID	baseMean	log2FoldChange	pvalue	padj	symbol	length	tairComputationalDescription
[truncated: 851 more rows]
