# Supplementary material for: Arabidopsis bZIP18 and bZIP52 Accumulate in Nuclei Following Heat Stress where They Regulate the Expression of a Similar Set of Genes
Source: Int J Mol Sci. 2021 Jan 7;22(2):530. doi: 10.3390/ijms22020530 (PMC7830406; doi:10.3390/ijms22020530)
Supplement: Supplementary file 1 [file ijms-22-00530-s001.zip › ijms-1040585-proofback-suppl/ijms-1040585-proofback-Supplementary Tables/Supplementary Tables/Supplementary_Table_S5.xlsx]

## Sheet: raw data quality control
Sample	Raw_reads	Low_quality	Degeneratives	Empty	Too_short	Trimmed	Untrimmed	Clean_reads	Clean_rate
bZIP18_1	11645673	73	0	0	5	1508872	10136723	11645595	100.00%
bZIP18_2	11064111	57	0	0	8	1987987	9076059	11064046	100.00%
bZIP18_3	12393650	100	0	0	5	1916527	10477018	12393545	100.00%
bZIP18x52_1	10542293	86	0	0	1	1896409	8645797	10542206	100.00%
bZIP18x52_2	10457912	153	0	2	2	1886520	8571235	10457755	100.00%
bZIP18x52_3	12520180	137	0	0	4	2876419	9643620	12520039	100.00%
bZIP52_1	13567944	169	0	0	3	2961057	10606715	13567772	100.00%
bZIP52_2	10050247	87	0	0	1	1718649	8331510	10050159	100.00%
bZIP52_3	9936860	43	0	0	6	1264433	8672378	9936811	100.00%
GFP_1	11403853	65	0	0	12	1909263	9494513	11403776	100.00%
GFP_2	11299602	70	0	0	7	1910295	9389230	11299525	100.00%
GFP_3	12042841	62	0	0	5	1840566	10202208	12042774	100.00%

## Sheet: mapping statistics
Sample	Clean_reads	Mapped	Unique_mapped	Dup_Unique_mapped
bZIP18_1	11645595	9436696(81.03%)	6484153(68.71%)	1550807(23.92%)
bZIP18_2	11064046	9220465(83.34%)	6801131(73.76%)	1235505(18.17%)
bZIP18_3	12393545	10010215(80.77%)	7388434(73.81%)	1693986(22.93%)
bZIP18x52_1	10542206	7505053(71.19%)	5460416(72.76%)	1233387(22.59%)
bZIP18x52_2	10457755	5058956(48.38%)	3792610(74.97%)	765241(20.18%)
bZIP18x52_2	12520039	7961567(63.59%)	6163947(77.42%)	1359449(22.05%)
bZIP52_1	13567772	9269049(68.32%)	7491028(80.82%)	2013494(26.88%)
bZIP52_2	10050159	4927240(49.03%)	3953759(80.24%)	769924(19.47%)
bZIP52_2	9936811	7950464(80.01%)	5485345(68.99%)	1188045(21.66%)
GFP_1	11403776	9531011(83.58%)	8258775(86.65%)	1707212(20.67%)
GFP_2	11299525	9005869(79.70%)	7674885(85.22%)	1472980(19.19%)
GFP_3	12042774	10551239(87.61%)	9320260(88.33%)	1828859(19.62%)

## Sheet: strand cross correlation
Sample	Median_read_length	Predicted_fragment_length	CC_min	CC_read_length	CC_fragment_length	NSC	RSC
bZIP18_1	150	245	0.4313	0.6571	0.7075	1.6403	1.2232
bZIP18_2	150	225	0.6153	0.7094	0.7122	1.1575	1.0297
bZIP18_3	150	240	0.5238	0.7043	0.7324	1.3984	1.1555
bZIP18x52_1	150	220	0.5338	0.6809	0.6674	1.2502	0.908
bZIP18x52_2	150	200	0.4936	0.6572	0.5807	1.1765	0.5325
bZIP18x52_3	150	190	0.5817	0.7025	0.6615	1.1372	0.6604
bZIP52_1	150	200	0.6046	0.722	0.6931	1.1463	0.7534
bZIP52_2	150	205	0.4745	0.6445	0.5796	1.2215	0.6185
bZIP52_3	150	230	0.4443	0.6683	0.6906	1.5543	1.0992
GFP_1	150	190	0.7656	0.787	0.7836	1.0236	0.84
GFP_2	150	205	0.752	0.775	0.767	1.02	0.6535
GFP_3	150	200	0.784	0.804	0.8027	1.0238	0.932
