# Supplementary material for: Arabidopsis bZIP18 and bZIP52 Accumulate in Nuclei Following Heat Stress where They Regulate the Expression of a Similar Set of Genes
Source: Int J Mol Sci. 2021 Jan 7;22(2):530. doi: 10.3390/ijms22020530 (PMC7830406; doi:10.3390/ijms22020530)
Supplement: Supplementary file 1 [file ijms-22-00530-s001.zip › ijms-1040585-proofback-suppl/ijms-1040585-proofback-Supplementary Tables/Supplementary Tables/Supplementary_Table_S6.xlsx]

## Sheet: bZIP18
AT1G01050
AT1G01060
AT1G01110
AT1G01120
AT1G01130
AT1G01210
AT1G01225
AT1G01240
AT1G01310
AT1G01340
AT1G01355
AT1G01360
AT1G01430
AT1G01453
AT1G01470
AT1G01490
AT1G01510
AT1G01520
AT1G01540
AT1G01550
AT1G01570
AT1G01590
AT1G01600
AT1G01620
AT1G01630
AT1G01650
AT1G01670
AT1G01710
AT1G01770
AT1G01780
AT1G01790
AT1G01800
AT1G01820
AT1G01950
AT1G01960
AT1G02010
AT1G02020
AT1G02040
AT1G02065
AT1G02067
AT1G02080
AT1G02090
AT1G02120
AT1G02130
AT1G02160
AT1G02170
AT1G02180
AT1G02205
AT1G02210
AT1G02230
AT1G02270
AT1G02350
AT1G02360
AT1G02380
AT1G02390
AT1G02400
AT1G02500
AT1G02580
AT1G02610
AT1G02640
AT1G02650
AT1G02670
AT1G02680
AT1G02700
AT1G02770
AT1G02813
AT1G02816
AT1G02850
AT1G02890
AT1G02920
AT1G02970
AT1G02980
AT1G02990
AT1G03010
AT1G03020
AT1G03030
AT1G03055
AT1G03060
AT1G03080
AT1G03120
AT1G03150
AT1G03165
AT1G03170
AT1G03190
AT1G03270
AT1G03300
AT1G03395
AT1G03440
AT1G03457
AT1G03470
AT1G03502
AT1G03520
AT1G03590
AT1G03600
AT1G03610
AT1G03620
AT1G03660
AT1G03687
AT1G03730
AT1G03820
AT1G03850
AT1G03870
AT1G03900
AT1G03905
AT1G03930
AT1G03970
AT1G03982
AT1G04000
AT1G04007
AT1G04010
AT1G04030
AT1G04040
AT1G04050
AT1G04057
AT1G04063
AT1G04077
AT1G04080
AT1G04110
AT1G04120
AT1G04130
AT1G04140
AT1G04150
AT1G04160
AT1G04170
AT1G04177
AT1G04190
AT1G04213
AT1G04217
AT1G04240
AT1G04243
AT1G04257
AT1G04283
AT1G04290
AT1G04300
AT1G04307
AT1G04310
AT1G04333
AT1G04343
AT1G04393
AT1G04397
AT1G04413
AT1G04417
AT1G04423
AT1G04430
AT1G04437
AT1G04440
AT1G04445
AT1G04447
AT1G04453
AT1G04463
AT1G04467
AT1G04493
AT1G04497
AT1G04500
AT1G04520
AT1G04527
AT1G04573
AT1G04580
AT1G04583
AT1G04597
AT1G04600
AT1G04650
AT1G04680
AT1G04707
AT1G04720
AT1G04730
AT1G04753
AT1G04773
AT1G04790
AT1G04820
AT1G04830
AT1G04837
AT1G04873
AT1G04877
AT1G04887
AT1G04907
AT1G04920
AT1G04947
AT1G04950
AT1G04963
AT1G04985
AT1G04990
AT1G05000
AT1G05003
AT1G05007
AT1G05010
AT1G05020
AT1G05037
AT1G05070
AT1G05080
AT1G05083
AT1G05100
AT1G05103
AT1G05127
AT1G05133
AT1G05150
AT1G05163
AT1G05177
AT1G05183
AT1G05197
AT1G05203
AT1G05220
AT1G05227
AT1G05237
AT1G05243
AT1G05267
AT1G05293
AT1G05303
AT1G05327
AT1G05343
AT1G05347
AT1G05363
AT1G05370
AT1G05385
AT1G05413
AT1G05473
AT1G05477
AT1G05483
AT1G05500
AT1G05517
AT1G05520
AT1G05527
AT1G05530
AT1G05560
AT1G05570
AT1G05575
AT1G05600
AT1G05613
AT1G05617
AT1G05620
AT1G05623
AT1G05630
AT1G05633
AT1G05640
AT1G05697
AT1G05710
AT1G05747
AT1G05753
AT1G05777
AT1G05787
AT1G05805
AT1G05820
AT1G05830
AT1G05840
AT1G05843
AT1G05847
AT1G05850
AT1G05863
AT1G05870
AT1G05907
AT1G05910
AT1G05940
AT1G05950
AT1G05970
AT1G05987
AT1G06013
AT1G06037
AT1G06043
AT1G06110
AT1G06130
AT1G06143
AT1G06147
AT1G06148
AT1G06150
AT1G06153
AT1G06157
AT1G06170
AT1G06190
AT1G06217
AT1G06250
AT1G06310
AT1G06313
AT1G06337
AT1G06360
AT1G06380
AT1G06390
AT1G06397
AT1G06403
AT1G06430
AT1G06433
AT1G06457
AT1G06470
AT1G06473
AT1G06475
AT1G06480
AT1G06500
AT1G06510
AT1G06533
AT1G06537
AT1G06547
AT1G06550
AT1G06560
AT1G06597
AT1G06617
AT1G06640
AT1G06645
AT1G06650
AT1G06670
AT1G06673
AT1G06677
AT1G06680
AT1G06690
AT1G06710
AT1G06720
AT1G06750
AT1G06753
AT1G06783
AT1G06790
AT1G06800
AT1G06840
AT1G06873
AT1G06890
AT1G06903
AT1G06930
AT1G06953
AT1G06980
AT1G07013
AT1G07023
AT1G07027
AT1G07051
AT1G07070
AT1G07080
AT1G07117
AT1G07128
AT1G07137
AT1G07150
AT1G07180
AT1G07210
AT1G07220
AT1G07240
AT1G07243
AT1G07250
AT1G07280
AT1G07287
AT1G07290
AT1G07310
AT1G07350
AT1G07380
AT1G07383
AT1G07393
AT1G07420
AT1G07477
AT1G07485
AT1G07500
AT1G07503
AT1G07543
AT1G07570
AT1G07600
AT1G07603
AT1G07627
AT1G07630
AT1G07637
AT1G07647
AT1G07650
AT1G07660
AT1G07670
AT1G07680
AT1G07720
AT1G07750
AT1G07757
AT1G07773
AT1G07783
AT1G07810
AT1G07820
AT1G07870
AT1G07873
AT1G07887
AT1G07893
AT1G07920
AT1G07930
AT1G07933
AT1G07940
AT1G07947
AT1G07957
AT1G07963
AT1G07970
AT1G07973
AT1G07990
AT1G08033
AT1G08050
AT1G08060
AT1G08073
AT1G08100
AT1G08115
AT1G08125
AT1G08130
AT1G08160
AT1G08190
AT1G08193
AT1G08200
AT1G08223
AT1G08250
AT1G08257
AT1G08270
AT1G08310
AT1G08397
AT1G08420
AT1G08427
AT1G08460
AT1G08473
AT1G08480
AT1G08500
AT1G08540
AT1G08550
AT1G08560
AT1G08570
AT1G08587
AT1G08590
AT1G08603
AT1G08620
AT1G08630
AT1G08633
AT1G08637
AT1G08645
AT1G08673
AT1G08695
AT1G08713
AT1G08720
AT1G08730
AT1G08733
AT1G08757
AT1G08767
AT1G08800
AT1G08810
AT1G08820
AT1G08830
AT1G08840
AT1G08843
AT1G08845
AT1G08847
AT1G08853
AT1G08887
AT1G08890
AT1G08923
AT1G08930
AT1G08947
AT1G08970
AT1G08973
AT1G08977
AT1G09007
AT1G09010
AT1G09023
AT1G09043
AT1G09047
AT1G09070
AT1G09103
AT1G09123
AT1G09130
AT1G09133
AT1G09147
AT1G09160
AT1G09163
AT1G09190
AT1G09193
AT1G09223
AT1G09233
AT1G09237
AT1G09253
AT1G09260
AT1G09270
AT1G09280
AT1G09307
AT1G09310
AT1G09343
AT1G09350
AT1G09370
AT1G09377
AT1G09387
AT1G09390
AT1G09421
AT1G09427
AT1G09443
AT1G09447
AT1G09460
AT1G09500
AT1G09513
AT1G09520
AT1G09537
AT1G09543
AT1G09553
AT1G09560
AT1G09567
AT1G09570
AT1G09577
AT1G09583
AT1G09600
AT1G09627
AT1G09645
AT1G09690
AT1G09697
AT1G09720
AT1G09730
AT1G09733
AT1G09750
AT1G09757
AT1G09760
AT1G09783
AT1G09790
AT1G09793
AT1G09795
AT1G09800
AT1G09812
AT1G09815
AT1G09820
AT1G09827
AT1G09830
AT1G09840
AT1G09843
AT1G09863
AT1G09870
AT1G09893
AT1G09907
AT1G09910
AT1G09913
AT1G09920
AT1G09927
AT1G09940
AT1G09950
AT1G09963
AT1G09967
AT1G09970
AT1G09980
AT1G10000
AT1G10020
AT1G10070
AT1G10090
AT1G10120
AT1G10130
AT1G10140
AT1G10150
AT1G10155
AT1G10170
AT1G10200
AT1G10220
AT1G10240
AT1G10270
AT1G10280
AT1G10300
AT1G10360
AT1G10395
AT1G10410
AT1G10470
AT1G10490
AT1G10500
AT1G10540
AT1G10550
AT1G10560
AT1G10650
AT1G10660
AT1G10690
AT1G10730
AT1G10740
AT1G10745
AT1G10760
AT1G10830
AT1G10870
AT1G10910
AT1G10930
AT1G10940
AT1G10960
AT1G10990
AT1G11050
AT1G11090
AT1G11110
AT1G11170
AT1G11260
AT1G11280
AT1G11300
AT1G11303
AT1G11310
AT1G11320
AT1G11330
AT1G11360
AT1G11362
AT1G11380
AT1G11390
AT1G11480
AT1G11545
AT1G11550
AT1G11580
AT1G11684
AT1G11735
AT1G11840
AT1G11880
AT1G11910
AT1G11970
AT1G12070
AT1G12090
AT1G12100
AT1G12110
AT1G12120
AT1G12211
AT1G12280
AT1G12290
AT1G12330
AT1G12340
AT1G12360
AT1G12420
AT1G12440
AT1G12450
AT1G12460
AT1G12470
AT1G12510
AT1G12580
AT1G12590
AT1G12610
AT1G12615
AT1G12672
AT1G12680
AT1G12710
AT1G12740
AT1G12750
AT1G12770
AT1G12780
AT1G12800
AT1G12810
AT1G12830
AT1G12840
AT1G12845
AT1G12920
AT1G12950
AT1G12980
AT1G12990
AT1G13030
AT1G13050
AT1G13060
AT1G13110
AT1G13160
AT1G13190
AT1G13195
AT1G13210
AT1G13230
AT1G13245
AT1G13260
AT1G13310
AT1G13370
AT1G13380
AT1G13440
AT1G13448
AT1G13605
AT1G13635
AT1G13810
AT1G13880
AT1G13920
AT1G13930
AT1G13960
AT1G13970
AT1G13980
AT1G13990
AT1G14120
AT1G14170
AT1G14280
AT1G14290
AT1G14320
AT1G14330
AT1G14345
AT1G14350
AT1G14390
AT1G14490
AT1G14520
AT1G14530
AT1G14560
AT1G14570
AT1G14580
AT1G14610
AT1G14642
AT1G14650
AT1G14688
AT1G14710
AT1G14720
AT1G14770
AT1G14790
AT1G14820
AT1G14840
AT1G14850
AT1G14870
AT1G14900
AT1G14910
AT1G14920
AT1G14990
AT1G15040
AT1G15050
AT1G15060
AT1G15090
AT1G15110
AT1G15120
AT1G15125
AT1G15130
AT1G15150
AT1G15165
AT1G15170
AT1G15175
AT1G15180
AT1G15200
AT1G15210
AT1G15220
AT1G15250
AT1G15280
AT1G15290
AT1G15320
AT1G15340
AT1G15360
AT1G15370
AT1G15380
AT1G15400
AT1G15405
AT1G15415
AT1G15420
AT1G15440
AT1G15520
AT1G15540
AT1G15550
AT1G15570
AT1G15660
AT1G15670
AT1G15690
AT1G15730
AT1G15750
AT1G15772
AT1G15780
AT1G15800
AT1G15820
AT1G15880
AT1G15910
AT1G15930
AT1G15980
AT1G16022
AT1G16080
AT1G16130
AT1G16150
AT1G16170
AT1G16210
AT1G16230
AT1G16270
AT1G16280
AT1G16290
AT1G16360
AT1G16370
AT1G16420
AT1G16515
AT1G16520
AT1G16540
AT1G16650
AT1G16690
AT1G16705
AT1G16710
AT1G16770
AT1G16780
AT1G16800
AT1G16830
AT1G16840
AT1G16850
AT1G16890
AT1G16910
AT1G16920
AT1G16960
AT1G17040
AT1G17060
AT1G17080
AT1G17210
AT1G17230
AT1G17232
AT1G17235
AT1G17240
AT1G17255
AT1G17260
AT1G17270
AT1G17280
AT1G17340
AT1G17345
AT1G17350
AT1G17360
AT1G17370
AT1G17430
AT1G17440
AT1G17470
AT1G17490
AT1G17500
AT1G17520
AT1G17540
AT1G17590
AT1G17600
AT1G17610
AT1G17620
AT1G17630
AT1G17680
AT1G17720
AT1G17780
AT1G17870
AT1G17910
AT1G17930
AT1G17940
AT1G17980
AT1G17990
AT1G18020
AT1G18030
AT1G18060
AT1G18170
AT1G18180
AT1G18260
AT1G18265
AT1G18270
AT1G18290
AT1G18335
AT1G18350
AT1G18360
AT1G18370
AT1G18382
AT1G18400
AT1G18420
AT1G18460
AT1G18470
AT1G18480
AT1G18550
AT1G18570
AT1G18580
AT1G18620
AT1G18630
AT1G18640
AT1G18650
AT1G18670
AT1G18690
AT1G18700
AT1G18710
AT1G18720
AT1G18740
AT1G18750
AT1G18773
AT1G18820
AT1G18830
AT1G18870
AT1G18871
AT1G18900
AT1G18910
AT1G18960
AT1G18990
AT1G19000
AT1G19110
AT1G19115
AT1G19310
AT1G19350
AT1G19390
AT1G19397
AT1G19430
AT1G19440
AT1G19485
AT1G19490
AT1G19540
AT1G19565
AT1G19630
AT1G19750
AT1G19780
AT1G19790
AT1G19835
AT1G19840
AT1G19860
AT1G19870
AT1G19880
AT1G20010
AT1G20040
AT1G20050
AT1G20080
AT1G20090
AT1G20100
AT1G20190
AT1G20330
AT1G20360
AT1G20380
AT1G20400
AT1G20430
AT1G20450
AT1G20490
AT1G20500
AT1G20550
AT1G20560
AT1G20600
AT1G20610
AT1G20630
AT1G20640
AT1G20650
AT1G20670
AT1G20680
AT1G20691
AT1G20710
AT1G20740
AT1G20750
AT1G20760
AT1G20770
AT1G20823
AT1G20925
AT1G20930
AT1G20970
AT1G20980
AT1G21065
AT1G21080
AT1G21170
AT1G21210
AT1G21250
AT1G21270
AT1G21280
AT1G21350
AT1G21470
AT1G21475
AT1G21560
AT1G21580
AT1G21590
AT1G21630
AT1G21640
AT1G21650
AT1G21670
AT1G21720
AT1G21730
AT1G21760
AT1G21780
AT1G21790
AT1G21835
AT1G21864
AT1G21866
AT1G21880
AT1G21890
AT1G21900
AT1G21910
AT1G21920
AT1G21980
AT1G22020
AT1G22040
AT1G22060
AT1G22065
AT1G22080
AT1G22100
AT1G22130
AT1G22180
AT1G22190
AT1G22290
AT1G22300
AT1G22320
AT1G22330
AT1G22370
AT1G22400
AT1G22430
AT1G22450
AT1G22520
AT1G22530
AT1G22540
AT1G22550
AT1G22570
AT1G22600
AT1G22620
AT1G22640
AT1G22660
AT1G22670
AT1G22690
AT1G22720
AT1G22740
AT1G22770
AT1G22780
AT1G22830
AT1G22860
AT1G22870
AT1G22880
AT1G22882
AT1G22910
AT1G22940
AT1G22990
AT1G23020
AT1G23030
AT1G23070
AT1G23080
AT1G23090
AT1G23190
AT1G23230
AT1G23240
AT1G23310
AT1G23390
AT1G23440
AT1G23450
AT1G23465
AT1G23480
AT1G23500
AT1G23710
AT1G23730
AT1G23800
AT1G23860
AT1G23910
AT1G23915
AT1G24000
AT1G24030
AT1G24100
AT1G24120
AT1G24159
AT1G24170
AT1G24180
AT1G24190
AT1G24267
AT1G24290
AT1G24330
AT1G24340
AT1G24380
AT1G24460
AT1G24510
AT1G24530
AT1G24540
AT1G24625
AT1G24706
AT1G24822
AT1G24851
AT1G24996
AT1G25025
AT1G25097
AT1G25112
AT1G25175
AT1G25180
AT1G25230
AT1G25250
AT1G25275
AT1G25290
AT1G25340
AT1G25360
AT1G25390
AT1G25425
AT1G25440
AT1G25450
AT1G25490
AT1G25500
AT1G25530
AT1G25540
AT1G25550
AT1G25560
AT1G25570
AT1G26120
AT1G26140
AT1G26150
AT1G26170
AT1G26190
AT1G26208
AT1G26210
AT1G26255
AT1G26330
AT1G26360
AT1G26370
AT1G26380
AT1G26420
AT1G26440
AT1G26515
AT1G26580
AT1G26590
AT1G26610
AT1G26690
AT1G26790
AT1G26920
AT1G26930
AT1G26945
AT1G26960
AT1G27040
AT1G27070
AT1G27090
AT1G27100
AT1G27160
AT1G27180
AT1G27210
AT1G27260
AT1G27290
AT1G27320
AT1G27330
AT1G27350
AT1G27360
AT1G27370
AT1G27460
AT1G27480
AT1G27500
AT1G27510
AT1G27520
AT1G27530
AT1G27555
AT1G27595
AT1G27600
AT1G27650
AT1G27670
AT1G27710
AT1G27720
AT1G27730
AT1G27760
AT1G27770
AT1G27840
AT1G27850
AT1G27900
AT1G27910
AT1G27920
AT1G27921
AT1G27950
AT1G27960
AT1G28010
AT1G28040
AT1G28050
AT1G28060
AT1G28070
AT1G28120
AT1G28130
AT1G28135
AT1G28140
AT1G28210
AT1G28220
AT1G28265
AT1G28270
AT1G28330
AT1G28360
AT1G28380
AT1G28395
AT1G28410
AT1G28450
AT1G28540
AT1G28580
AT1G28590
AT1G28630
AT1G28660
AT1G28670
AT1G28710
AT1G28770
AT1G28870
AT1G28920
AT1G29060
AT1G29080
AT1G29160
AT1G29179
AT1G29230
AT1G29270
AT1G29300
AT1G29320
AT1G29330
AT1G29350
AT1G29370
AT1G29380
AT1G29390
AT1G29395
AT1G29435
AT1G29440
AT1G29470
AT1G29500
AT1G29520
AT1G29580
AT1G29640
AT1G29660
AT1G29670
AT1G29700
AT1G29720
AT1G29730
AT1G29840
AT1G29900
AT1G29910
AT1G29930
AT1G30010
AT1G30060
AT1G30110
AT1G30120
AT1G30200
AT1G30330
AT1G30350
AT1G30360
AT1G30380
AT1G30400
AT1G30410
AT1G30420
AT1G30430
AT1G30440
AT1G30450
AT1G30455
AT1G30470
AT1G30473
AT1G30490
AT1G30540
AT1G30560
AT1G30570
AT1G30590
AT1G30620
AT1G30630
AT1G30640
AT1G30690
AT1G31070
AT1G31080
AT1G31270
AT1G31290
AT1G31310
AT1G31330
AT1G31350
AT1G31358
AT1G31370
AT1G31410
AT1G31430
AT1G31460
AT1G31480
AT1G31485
AT1G31540
AT1G31650
AT1G31690
AT1G31720
AT1G31730
AT1G31772
AT1G31780
AT1G31800
AT1G31810
AT1G31812
AT1G31830
AT1G31880
AT1G31910
AT1G31930
AT1G32030
AT1G32060
AT1G32090
AT1G32127
AT1G32170
AT1G32172
AT1G32180
AT1G32200
AT1G32225
AT1G32230
AT1G32240
AT1G32300
AT1G32340
AT1G32375
AT1G32400
AT1G32410
AT1G32450
AT1G32460
AT1G32480
AT1G32550
AT1G32740
AT1G32790
AT1G32810
AT1G32860
AT1G32900
AT1G32970
AT1G33020
AT1G33050
AT1G33240
AT1G33250
AT1G33355
AT1G33390
AT1G33400
AT1G33410
AT1G33470
AT1G33590
AT1G33600
AT1G33610
AT1G33612
AT1G33680
AT1G33720
AT1G33750
AT1G33760
AT1G33770
AT1G33780
AT1G33800
AT1G33811
AT1G33830
AT1G33840
AT1G34000
AT1G34020
AT1G34030
AT1G34110
AT1G34210
AT1G34220
AT1G34320
AT1G34380
AT1G34400
AT1G34403
AT1G34420
AT1G34430
AT1G34500
AT1G34520
AT1G34540
AT1G34550
AT1G34580
AT1G34630
AT1G34750
AT1G34910
AT1G35030
AT1G35140
AT1G35160
AT1G35210
AT1G35220
AT1G35350
AT1G35365
AT1G35430
AT1G35460
AT1G35501
AT1G35510
AT1G35530
AT1G35560
AT1G35610
AT1G35660
AT1G35750
AT1G35780
AT1G36030
AT1G36050
AT1G36160
AT1G36180
AT1G36320
AT1G36390
AT1G36510
AT1G36580
AT1G36730
AT1G36756
AT1G36920
AT1G36940
AT1G36942
AT1G36980
AT1G36992
AT1G37140
AT1G38131
AT1G40390
AT1G41820
AT1G41830
AT1G41880
AT1G42430
AT1G42440
AT1G42470
AT1G42480
AT1G42560
AT1G42710
AT1G42980
AT1G43040
AT1G43170
AT1G43310
AT1G43605
AT1G43650
AT1G43770
AT1G43780
AT1G43910
AT1G43970
AT1G43980
AT1G44170
AT1G44446
AT1G44608
AT1G44830
AT1G44910
AT1G45000
AT1G45110
AT1G45130
AT1G45145
AT1G45150
AT1G45163
AT1G45180
AT1G45207
AT1G45240
AT1G45246
AT1G45688
AT1G47130
AT1G47330
AT1G47380
AT1G47420
AT1G47580
AT1G47640
AT1G47657
AT1G47660
AT1G47720
AT1G47840
AT1G47845
AT1G47890
AT1G47900
AT1G47920
AT1G47990
AT1G48000
AT1G48030
AT1G48080
AT1G48090
AT1G48095
AT1G48110
AT1G48210
AT1G48220
AT1G48230
AT1G48240
AT1G48270
AT1G48280
AT1G48300
AT1G48370
AT1G48380
AT1G48405
AT1G48410
AT1G48440
AT1G48480
AT1G48490
AT1G48510
AT1G48520
AT1G48580
AT1G48610
AT1G48650
AT1G48745
AT1G48750
AT1G48790
AT1G48850
AT1G48930
AT1G49010
AT1G49015
AT1G49032
AT1G49040
AT1G49050
AT1G49225
AT1G49230
AT1G49240
AT1G49290
AT1G49300
AT1G49340
AT1G49350
AT1G49490
AT1G49500
AT1G49560
AT1G49590
AT1G49600
AT1G49630
AT1G49670
AT1G49730
AT1G49760
AT1G49780
AT1G49938
AT1G49970
AT1G50020
AT1G50030
AT1G50040
AT1G50070
AT1G50100
AT1G50120
AT1G50140
AT1G50190
AT1G50200
AT1G50250
AT1G50260
AT1G50280
AT1G50290
AT1G50310
AT1G50370
AT1G50380
AT1G50400
AT1G50410
AT1G50420
AT1G50430
AT1G50450
AT1G50460
AT1G50490
AT1G50500
AT1G50590
AT1G50600
AT1G50630
AT1G50670
AT1G50700
AT1G50732
AT1G50740
AT1G50750
AT1G50840
AT1G50890
AT1G50980
AT1G51090
AT1G51150
AT1G51510
AT1G51560
AT1G51620
AT1G51710
AT1G51745
AT1G51805
AT1G51810
AT1G51820
AT1G51850
AT1G51860
AT1G51870
AT1G51890
AT1G51900
AT1G51930
AT1G51940
AT1G51950
AT1G51980
AT1G52150
AT1G52160
AT1G52220
AT1G52245
AT1G52280
AT1G52290
AT1G52300
AT1G52360
AT1G52380
AT1G52390
AT1G52430
AT1G52540
AT1G52740
AT1G52750
AT1G52800
AT1G52830
AT1G52980
AT1G52990
AT1G53000
AT1G53023
AT1G53025
AT1G53080
AT1G53163
AT1G53165
AT1G53220
AT1G53280
AT1G53320
AT1G53340
AT1G53370
AT1G53380
AT1G53400
AT1G53440
AT1G53490
AT1G53500
AT1G53510
AT1G53560
AT1G53610
AT1G53620
AT1G53690
AT1G53730
AT1G53800
AT1G53830
AT1G53840
AT1G53850
AT1G53875
AT1G53885
AT1G53900
AT1G53903
AT1G54040
AT1G54050
AT1G54070
AT1G54095
AT1G54130
AT1G54160
AT1G54180
AT1G54200
AT1G54210
AT1G54215
AT1G54217
AT1G54280
AT1G54340
AT1G54355
AT1G54400
AT1G54420
AT1G54460
AT1G54490
AT1G54510
AT1G54550
AT1G54570
AT1G54690
AT1G54740
AT1G54760
AT1G54860
AT1G54920
AT1G54930
AT1G55020
AT1G55090
AT1G55140
AT1G55160
AT1G55250
AT1G55280
AT1G55310
AT1G55320
AT1G55325
AT1G55330
AT1G55335
AT1G55340
AT1G55350
AT1G55360
AT1G55390
AT1G55420
AT1G55535
AT1G55540
AT1G55550
AT1G55560
AT1G55570
AT1G55590
AT1G55591
AT1G55610
AT1G55675
AT1G55690
AT1G55700
AT1G55720
AT1G55730
AT1G55750
AT1G55775
AT1G55820
AT1G55830
AT1G55870
AT1G55900
AT1G55930
AT1G55960
AT1G55970
AT1G56000
AT1G56010
AT1G56060
AT1G56090
AT1G56140
AT1G56145
AT1G56200
AT1G56220
AT1G56330
AT1G56340
AT1G56350
AT1G56415
AT1G56450
AT1G56460
AT1G56510
AT1G56550
AT1G56580
AT1G56612
AT1G56620
AT1G56630
AT1G56720
AT1G57550
AT1G57590
AT1G57600
AT1G57630
AT1G57680
AT1G57700
AT1G57770
AT1G57860
AT1G57980
AT1G57990
AT1G58030
AT1G58037
AT1G58055
AT1G58100
AT1G58190
AT1G58200
AT1G58223
AT1G58230
AT1G58235
AT1G58248
AT1G58250
AT1G58265
AT1G58270
AT1G58290
AT1G58350
AT1G58440
AT1G58460
AT1G58602
AT1G58643
AT1G58807
AT1G58848
AT1G59124
AT1G59218
AT1G59540
AT1G59560
AT1G59610
AT1G59620
AT1G59630
AT1G59650
AT1G59660
AT1G59710
AT1G59740
AT1G59750
AT1G59830
AT1G59880
AT1G59900
AT1G59990
AT1G60010
AT1G60030
AT1G60060
AT1G60070
AT1G60140
AT1G60190
AT1G60270
AT1G60350
AT1G60380
AT1G60420
AT1G60440
AT1G60490
AT1G60545
AT1G60610
AT1G60800
AT1G60920
AT1G60930
AT1G60950
AT1G61000
AT1G61040
AT1G61100
AT1G61130
AT1G61140
AT1G61165
AT1G61190
AT1G61215
AT1G61260
AT1G61300
AT1G61350
AT1G61370
AT1G61430
AT1G61470
AT1G61520
AT1G61540
AT1G61575
AT1G61667
AT1G61750
AT1G61795
AT1G61850
AT1G61890
AT1G61900
AT1G61940
AT1G61970
AT1G62120
AT1G62290
AT1G62410
AT1G62430
AT1G62480
AT1G62570
AT1G62640
AT1G62660
AT1G62830
AT1G63005
AT1G63030
AT1G63080
AT1G63090
AT1G63120
AT1G63150
AT1G63220
AT1G63240
AT1G63270
AT1G63350
AT1G63500
AT1G63680
AT1G63690
AT1G63710
AT1G63740
AT1G63750
AT1G63800
AT1G63860
AT1G63870
AT1G63880
AT1G63900
AT1G63940
AT1G64060
AT1G64107
AT1G64180
AT1G64220
AT1G64253
AT1G64260
AT1G64330
AT1G64340
AT1G64380
AT1G64385
AT1G64390
AT1G64405
AT1G64440
AT1G64570
AT1G64600
AT1G64618
AT1G64640
AT1G64670
AT1G64710
AT1G64720
AT1G64740
AT1G64780
AT1G64790
AT1G64860
AT1G65010
AT1G65020
AT1G65040
AT1G65080
AT1G65090
AT1G65180
AT1G65240
AT1G65270
AT1G65310
AT1G65346
AT1G65410
AT1G65430
AT1G65440
AT1G65470
AT1G65480
AT1G65490
AT1G65520
AT1G65640
AT1G65650
AT1G65730
AT1G65780
AT1G65870
AT1G65890
AT1G65920
AT1G65930
AT1G65980
AT1G66020
AT1G66100
AT1G66150
AT1G66160
AT1G66180
AT1G66190
AT1G66210
AT1G66230
AT1G66235
AT1G66260
AT1G66290
AT1G66530
AT1G66590
AT1G66760
AT1G66890
AT1G66920
AT1G66940
AT1G66950
AT1G66970
AT1G66980
AT1G67060
AT1G67110
AT1G67120
AT1G67220
AT1G67230
AT1G67300
AT1G67310
AT1G67330
AT1G67350
AT1G67360
AT1G67370
AT1G67410
AT1G67455
AT1G67490
AT1G67500
AT1G67530
AT1G67550
AT1G67560
AT1G67570
AT1G67580
AT1G67630
AT1G67700
AT1G67710
AT1G67740
AT1G67855
AT1G67880
AT1G67900
AT1G67920
AT1G67950
AT1G68010
AT1G68020
AT1G68190
AT1G68320
AT1G68370
AT1G68440
AT1G68460
AT1G68470
AT1G68500
AT1G68510
AT1G68526
AT1G68530
AT1G68540
AT1G68550
AT1G68580
AT1G68585
AT1G68620
AT1G68670
AT1G68700
AT1G68760
AT1G68780
AT1G68800
AT1G68830
AT1G68862
AT1G68872
AT1G68890
AT1G68905
AT1G68910
AT1G68937
AT1G68980
AT1G69030
AT1G69040
AT1G69060
AT1G69070
AT1G69120
AT1G69130
AT1G69160
AT1G69170
AT1G69210
AT1G69252
AT1G69260
AT1G69270
AT1G69295
AT1G69350
AT1G69420
AT1G69430
AT1G69450
AT1G69570
AT1G69572
AT1G69600
AT1G69690
AT1G69720
AT1G69760
AT1G69770
AT1G69780
AT1G69840
AT1G69850
AT1G69870
AT1G69890
AT1G69900
AT1G69910
AT1G70030
AT1G70070
AT1G70090
AT1G70100
AT1G70200
AT1G70210
AT1G70220
AT1G70230
AT1G70250
AT1G70270
AT1G70280
AT1G70290
AT1G70300
AT1G70320
AT1G70360
AT1G70370
AT1G70400
AT1G70410
AT1G70420
AT1G70460
AT1G70480
AT1G70518
AT1G70520
AT1G70550
AT1G70581
AT1G70590
AT1G70610
AT1G70630
AT1G70650
AT1G70660
AT1G70710
AT1G70720
AT1G70730
AT1G70750
AT1G70780
AT1G70790
AT1G70880
AT1G70895
AT1G70900
AT1G70940
AT1G70944
AT1G70985
AT1G70990
AT1G71010
AT1G71015
AT1G71020
AT1G71030
AT1G71040
AT1G71050
AT1G71110
AT1G71120
AT1G71330
AT1G71400
AT1G71410
AT1G71420
AT1G71695
AT1G71696
AT1G71710
AT1G71720
AT1G71800
AT1G71820
AT1G71840
AT1G71870
AT1G71880
AT1G71890
AT1G71930
AT1G71960
AT1G71970
AT1G71990
AT1G72010
AT1G72020
AT1G72040
AT1G72140
AT1G72141
AT1G72150
AT1G72160
AT1G72180
AT1G72230
AT1G72240
AT1G72250
AT1G72270
AT1G72280
AT1G72290
AT1G72300
AT1G72310
AT1G72340
AT1G72390
AT1G72416
AT1G72470
AT1G72480
AT1G72510
AT1G72520
AT1G72550
AT1G72560
AT1G72570
AT1G72610
AT1G72660
AT1G72670
AT1G72700
AT1G72710
AT1G72720
AT1G72750
AT1G72760
AT1G72800
AT1G72820
AT1G72840
AT1G72855
AT1G72860
AT1G72930
AT1G72940
AT1G72950
AT1G72960
AT1G72970
AT1G73010
AT1G73020
AT1G73040
AT1G73060
[truncated: 6,399 more rows]

## Sheet: bZIP52
AT1G01060
AT1G01110
AT1G01120
AT1G01130
AT1G01225
AT1G01240
AT1G01300
AT1G01310
AT1G01340
AT1G01355
AT1G01360
AT1G01430
AT1G01453
AT1G01460
AT1G01470
AT1G01480
AT1G01490
AT1G01510
AT1G01520
AT1G01540
AT1G01550
AT1G01570
AT1G01600
AT1G01620
AT1G01630
AT1G01650
AT1G01710
AT1G01770
AT1G01780
AT1G01790
AT1G01820
AT1G01830
AT1G01960
AT1G01970
AT1G02065
AT1G02080
AT1G02090
AT1G02120
AT1G02130
AT1G02160
AT1G02170
AT1G02180
AT1G02205
AT1G02210
AT1G02230
AT1G02270
AT1G02350
AT1G02360
AT1G02380
AT1G02390
AT1G02500
AT1G02610
AT1G02650
AT1G02670
AT1G02680
AT1G02690
AT1G02770
AT1G02813
AT1G02816
AT1G02850
AT1G02890
AT1G02980
AT1G02990
AT1G03010
AT1G03020
AT1G03030
AT1G03055
AT1G03060
AT1G03080
AT1G03120
AT1G03150
AT1G03165
AT1G03190
AT1G03200
AT1G03230
AT1G03240
AT1G03270
AT1G03280
AT1G03300
AT1G03395
AT1G03440
AT1G03457
AT1G03470
AT1G03520
AT1G03590
AT1G03600
AT1G03610
AT1G03620
AT1G03687
AT1G03730
AT1G03820
AT1G03850
AT1G03870
AT1G03900
AT1G03905
AT1G03930
AT1G03990
AT1G04000
AT1G04007
AT1G04030
AT1G04050
AT1G04057
AT1G04063
AT1G04130
AT1G04140
AT1G04150
AT1G04160
AT1G04170
AT1G04190
AT1G04213
AT1G04217
AT1G04240
AT1G04243
AT1G04257
AT1G04270
AT1G04283
AT1G04300
AT1G04303
AT1G04310
AT1G04343
AT1G04393
AT1G04397
AT1G04413
AT1G04417
AT1G04437
AT1G04440
AT1G04445
AT1G04447
AT1G04453
AT1G04463
AT1G04467
AT1G04493
AT1G04497
AT1G04500
AT1G04520
AT1G04527
AT1G04573
AT1G04580
AT1G04583
AT1G04600
AT1G04650
AT1G04680
AT1G04707
AT1G04720
AT1G04730
AT1G04753
AT1G04773
AT1G04790
AT1G04820
AT1G04830
AT1G04837
AT1G04873
AT1G04887
AT1G04907
AT1G04920
AT1G04947
AT1G04950
AT1G04963
AT1G04985
AT1G04990
AT1G05003
AT1G05020
AT1G05037
AT1G05070
AT1G05080
AT1G05100
AT1G05133
AT1G05150
AT1G05163
AT1G05177
AT1G05183
AT1G05197
AT1G05203
AT1G05227
AT1G05237
AT1G05243
AT1G05267
AT1G05303
AT1G05327
AT1G05340
AT1G05343
AT1G05357
AT1G05370
AT1G05385
AT1G05483
AT1G05500
AT1G05517
AT1G05520
AT1G05527
AT1G05570
AT1G05600
AT1G05613
AT1G05620
AT1G05623
AT1G05633
AT1G05640
AT1G05697
AT1G05710
AT1G05747
AT1G05753
AT1G05787
AT1G05805
AT1G05820
AT1G05830
AT1G05840
AT1G05843
AT1G05847
AT1G05850
AT1G05863
AT1G05870
AT1G05907
AT1G05910
AT1G05940
AT1G05950
AT1G05970
AT1G05987
AT1G06013
AT1G06037
AT1G06110
AT1G06153
AT1G06157
AT1G06170
AT1G06190
AT1G06217
AT1G06250
AT1G06310
AT1G06313
AT1G06337
AT1G06360
AT1G06380
AT1G06403
AT1G06430
AT1G06433
AT1G06470
AT1G06475
AT1G06480
AT1G06500
AT1G06510
AT1G06537
AT1G06547
AT1G06550
AT1G06560
AT1G06570
AT1G06597
AT1G06645
AT1G06650
AT1G06670
AT1G06673
AT1G06677
AT1G06680
AT1G06690
AT1G06710
AT1G06720
AT1G06750
AT1G06753
AT1G06783
AT1G06790
AT1G06840
AT1G06850
AT1G06873
AT1G06890
AT1G06930
AT1G06953
AT1G07027
AT1G07117
AT1G07137
AT1G07140
AT1G07180
AT1G07210
AT1G07220
AT1G07240
AT1G07243
AT1G07260
AT1G07270
AT1G07280
AT1G07287
AT1G07290
AT1G07310
AT1G07350
AT1G07380
AT1G07393
AT1G07420
AT1G07440
AT1G07447
AT1G07477
AT1G07500
AT1G07517
AT1G07543
AT1G07587
AT1G07597
AT1G07627
AT1G07637
AT1G07647
AT1G07650
AT1G07660
AT1G07667
AT1G07670
AT1G07680
AT1G07720
AT1G07750
AT1G07783
AT1G07810
AT1G07820
AT1G07870
AT1G07873
AT1G07887
AT1G07890
AT1G07893
AT1G07920
AT1G07930
AT1G07933
AT1G07940
AT1G07947
AT1G07957
AT1G07963
AT1G07973
AT1G07990
AT1G08050
AT1G08060
AT1G08073
AT1G08100
AT1G08115
AT1G08125
AT1G08130
AT1G08190
AT1G08193
AT1G08200
AT1G08223
AT1G08250
AT1G08257
AT1G08270
AT1G08310
AT1G08327
AT1G08397
AT1G08420
AT1G08427
AT1G08460
AT1G08473
AT1G08480
AT1G08497
AT1G08500
AT1G08540
AT1G08550
AT1G08553
AT1G08560
AT1G08570
AT1G08590
AT1G08603
AT1G08620
AT1G08630
AT1G08633
AT1G08637
AT1G08645
AT1G08673
AT1G08695
AT1G08707
AT1G08713
AT1G08720
AT1G08730
AT1G08733
AT1G08767
AT1G08800
AT1G08810
AT1G08820
AT1G08830
AT1G08840
AT1G08843
AT1G08845
AT1G08847
AT1G08887
AT1G08923
AT1G08930
AT1G08947
AT1G08970
AT1G08973
AT1G08977
AT1G09010
AT1G09070
AT1G09090
AT1G09123
AT1G09130
AT1G09133
AT1G09160
AT1G09163
AT1G09190
AT1G09193
AT1G09223
AT1G09237
AT1G09253
AT1G09260
AT1G09270
AT1G09280
AT1G09307
AT1G09310
AT1G09330
AT1G09350
AT1G09370
AT1G09377
AT1G09410
AT1G09421
AT1G09427
AT1G09443
AT1G09447
AT1G09460
AT1G09513
AT1G09520
AT1G09537
AT1G09550
AT1G09553
AT1G09560
AT1G09570
AT1G09577
AT1G09583
AT1G09627
AT1G09645
AT1G09690
AT1G09720
AT1G09730
AT1G09733
AT1G09750
AT1G09757
AT1G09760
AT1G09790
AT1G09793
AT1G09800
AT1G09807
AT1G09810
AT1G09820
AT1G09827
AT1G09830
AT1G09840
AT1G09843
AT1G09863
AT1G09870
AT1G09910
AT1G09913
AT1G09920
AT1G09950
AT1G09960
AT1G09963
AT1G09967
AT1G09970
AT1G10000
AT1G10020
AT1G10070
AT1G10090
AT1G10120
AT1G10130
AT1G10140
AT1G10150
AT1G10170
AT1G10200
AT1G10220
AT1G10230
AT1G10240
AT1G10270
AT1G10280
AT1G10300
AT1G10360
AT1G10395
AT1G10410
AT1G10450
AT1G10490
AT1G10500
AT1G10540
AT1G10550
AT1G10560
AT1G10660
AT1G10740
AT1G10745
AT1G10760
AT1G10830
AT1G10840
AT1G10870
AT1G10910
AT1G10930
AT1G10960
AT1G10990
AT1G11110
AT1G11170
AT1G11260
AT1G11280
AT1G11303
AT1G11310
AT1G11330
AT1G11360
AT1G11362
AT1G11380
AT1G11390
AT1G11480
AT1G11545
AT1G11550
AT1G11580
AT1G11610
AT1G11684
AT1G11720
AT1G11840
AT1G11910
AT1G12000
AT1G12070
AT1G12090
AT1G12100
AT1G12110
AT1G12211
AT1G12244
AT1G12280
AT1G12330
AT1G12340
AT1G12360
AT1G12420
AT1G12440
AT1G12450
AT1G12460
AT1G12470
AT1G12510
AT1G12580
AT1G12610
AT1G12615
AT1G12672
AT1G12680
AT1G12710
AT1G12740
AT1G12750
AT1G12780
AT1G12800
AT1G12810
AT1G12830
AT1G12840
AT1G12845
AT1G12920
AT1G12980
AT1G12990
AT1G13030
AT1G13050
AT1G13060
AT1G13110
AT1G13160
AT1G13190
AT1G13195
AT1G13210
AT1G13230
AT1G13260
AT1G13310
AT1G13440
AT1G13448
AT1G13605
AT1G13810
AT1G13870
AT1G13880
AT1G13890
AT1G13920
AT1G13930
AT1G13960
AT1G13970
AT1G13980
AT1G13990
AT1G14120
AT1G14280
AT1G14290
AT1G14330
AT1G14350
AT1G14360
AT1G14390
AT1G14490
AT1G14530
AT1G14560
AT1G14570
AT1G14580
AT1G14650
AT1G14688
AT1G14720
AT1G14770
AT1G14820
AT1G14840
AT1G14850
AT1G14870
AT1G14900
AT1G14910
AT1G14920
AT1G14990
AT1G15050
AT1G15090
AT1G15110
AT1G15120
AT1G15130
AT1G15165
AT1G15170
AT1G15175
AT1G15200
AT1G15210
AT1G15220
AT1G15240
AT1G15250
AT1G15280
AT1G15290
AT1G15340
AT1G15360
AT1G15370
AT1G15380
AT1G15400
AT1G15405
AT1G15420
AT1G15440
AT1G15520
AT1G15540
AT1G15570
AT1G15660
AT1G15670
AT1G15690
AT1G15730
AT1G15750
AT1G15772
AT1G15780
AT1G15820
AT1G15880
AT1G15910
AT1G15920
AT1G15930
AT1G15980
AT1G16130
AT1G16150
AT1G16210
AT1G16230
AT1G16270
AT1G16280
AT1G16290
AT1G16360
AT1G16420
AT1G16520
AT1G16540
AT1G16560
AT1G16610
AT1G16650
AT1G16690
AT1G16705
AT1G16710
AT1G16770
AT1G16780
AT1G16800
AT1G16830
AT1G16850
AT1G16890
AT1G16910
AT1G16920
AT1G16960
AT1G17040
AT1G17080
AT1G17120
AT1G17210
AT1G17230
AT1G17232
AT1G17235
AT1G17240
AT1G17255
AT1G17260
AT1G17270
AT1G17280
AT1G17345
AT1G17360
AT1G17370
AT1G17380
AT1G17430
AT1G17440
AT1G17470
AT1G17490
AT1G17520
AT1G17540
AT1G17590
AT1G17610
AT1G17620
AT1G17630
AT1G17720
AT1G17780
AT1G17870
AT1G17910
AT1G17940
AT1G17980
AT1G17990
AT1G18020
AT1G18060
AT1G18170
AT1G18180
AT1G18260
AT1G18265
AT1G18290
AT1G18335
AT1G18350
AT1G18360
AT1G18370
AT1G18400
AT1G18410
AT1G18420
AT1G18460
AT1G18470
AT1G18480
AT1G18550
AT1G18610
AT1G18630
AT1G18640
AT1G18650
AT1G18670
AT1G18690
AT1G18700
AT1G18740
AT1G18773
AT1G18830
AT1G18870
AT1G18871
AT1G18900
AT1G18910
AT1G18960
AT1G18990
AT1G19050
AT1G19110
AT1G19310
AT1G19350
AT1G19390
AT1G19400
AT1G19430
AT1G19440
AT1G19485
AT1G19490
AT1G19540
AT1G19565
AT1G19660
AT1G19715
AT1G19750
AT1G19770
AT1G19780
AT1G19790
AT1G19835
AT1G19840
AT1G19860
AT1G19870
AT1G19880
AT1G20010
AT1G20040
AT1G20050
AT1G20080
AT1G20090
AT1G20190
AT1G20330
AT1G20360
AT1G20380
AT1G20400
AT1G20430
AT1G20450
AT1G20490
AT1G20500
AT1G20550
AT1G20560
AT1G20600
AT1G20610
AT1G20620
AT1G20630
AT1G20640
AT1G20650
AT1G20670
AT1G20680
AT1G20691
AT1G20740
AT1G20750
AT1G20760
AT1G20770
AT1G20823
AT1G20925
AT1G20930
AT1G20970
AT1G20980
AT1G21065
AT1G21080
AT1G21170
AT1G21190
AT1G21210
AT1G21250
AT1G21270
AT1G21310
AT1G21350
AT1G21470
AT1G21475
AT1G21560
AT1G21590
AT1G21630
AT1G21640
AT1G21650
AT1G21651
AT1G21720
AT1G21730
AT1G21780
AT1G21790
AT1G21864
AT1G21866
AT1G21880
AT1G21890
AT1G21900
AT1G21910
AT1G21920
AT1G21980
AT1G22020
AT1G22040
AT1G22060
AT1G22065
AT1G22080
AT1G22100
AT1G22130
AT1G22180
AT1G22190
AT1G22290
AT1G22300
AT1G22320
AT1G22330
AT1G22370
AT1G22400
AT1G22430
AT1G22450
AT1G22520
AT1G22530
AT1G22550
AT1G22570
AT1G22620
AT1G22670
AT1G22690
AT1G22720
AT1G22740
AT1G22770
AT1G22830
AT1G22860
AT1G22880
AT1G22882
AT1G22910
AT1G22940
AT1G23020
AT1G23030
AT1G23070
AT1G23080
AT1G23090
AT1G23190
AT1G23230
AT1G23240
AT1G23310
AT1G23440
AT1G23450
AT1G23465
AT1G23480
AT1G23710
AT1G23730
AT1G23800
AT1G23860
AT1G23870
AT1G23910
AT1G23915
AT1G24000
AT1G24068
AT1G24110
AT1G24120
AT1G24159
AT1G24170
AT1G24180
AT1G24190
AT1G24267
AT1G24290
AT1G24310
AT1G24340
AT1G24380
AT1G24460
AT1G24510
AT1G24530
AT1G24625
AT1G24706
AT1G24822
AT1G24996
AT1G25025
AT1G25097
AT1G25112
AT1G25180
AT1G25340
AT1G25360
AT1G25390
AT1G25425
AT1G25450
AT1G25500
AT1G25530
AT1G25550
AT1G25570
AT1G25580
AT1G26120
AT1G26140
AT1G26150
AT1G26170
AT1G26190
AT1G26210
AT1G26255
AT1G26330
AT1G26370
AT1G26420
AT1G26440
AT1G26515
AT1G26580
AT1G26590
AT1G26610
AT1G26690
AT1G26773
AT1G26790
AT1G26930
AT1G26945
AT1G26960
AT1G27040
AT1G27070
AT1G27080
AT1G27090
AT1G27100
AT1G27160
AT1G27210
AT1G27290
AT1G27320
AT1G27330
AT1G27350
AT1G27360
AT1G27370
AT1G27420
AT1G27460
AT1G27500
AT1G27510
AT1G27520
AT1G27555
AT1G27595
AT1G27600
AT1G27650
AT1G27720
AT1G27730
AT1G27750
AT1G27760
AT1G27770
AT1G27850
AT1G27900
AT1G27910
AT1G27920
AT1G27921
AT1G27950
AT1G27960
AT1G28010
AT1G28040
AT1G28060
AT1G28070
AT1G28120
AT1G28130
AT1G28135
AT1G28140
AT1G28210
AT1G28220
AT1G28265
AT1G28270
AT1G28290
AT1G28330
AT1G28360
AT1G28410
AT1G28450
AT1G28540
AT1G28560
AT1G28580
AT1G28590
AT1G28630
AT1G28660
AT1G28670
AT1G28690
AT1G28770
AT1G28880
AT1G28920
AT1G28940
AT1G29080
AT1G29140
AT1G29160
AT1G29179
AT1G29230
AT1G29270
AT1G29300
AT1G29320
AT1G29330
AT1G29350
AT1G29370
AT1G29380
AT1G29390
AT1G29435
AT1G29440
AT1G29470
AT1G29520
AT1G29580
AT1G29640
AT1G29660
AT1G29670
AT1G29700
AT1G29720
AT1G29730
AT1G29840
AT1G29900
AT1G29910
AT1G30010
AT1G30050
AT1G30060
AT1G30110
AT1G30120
AT1G30330
AT1G30350
AT1G30360
AT1G30380
AT1G30400
AT1G30410
AT1G30420
AT1G30430
AT1G30440
AT1G30450
AT1G30455
AT1G30470
AT1G30473
AT1G30490
AT1G30540
AT1G30560
AT1G30570
AT1G30580
AT1G30590
AT1G30620
AT1G30630
AT1G30640
AT1G30690
AT1G30750
AT1G31150
AT1G31170
AT1G31270
AT1G31310
AT1G31330
AT1G31358
AT1G31370
AT1G31410
AT1G31430
AT1G31460
AT1G31480
AT1G31485
AT1G31650
AT1G31720
AT1G31730
AT1G31780
AT1G31800
AT1G31810
AT1G31880
AT1G31910
AT1G32030
AT1G32060
AT1G32070
AT1G32127
AT1G32170
AT1G32172
AT1G32180
AT1G32200
AT1G32230
AT1G32240
AT1G32340
AT1G32375
AT1G32400
AT1G32410
AT1G32450
AT1G32460
AT1G32480
AT1G32490
AT1G32550
AT1G32740
AT1G32810
AT1G32860
AT1G32880
AT1G32900
AT1G32970
AT1G33020
AT1G33050
AT1G33240
AT1G33250
AT1G33355
AT1G33390
AT1G33400
AT1G33410
AT1G33470
AT1G33590
AT1G33600
AT1G33610
AT1G33612
AT1G33680
AT1G33720
AT1G33750
AT1G33760
AT1G33800
AT1G33811
AT1G33830
AT1G34000
AT1G34020
AT1G34030
AT1G34060
AT1G34130
AT1G34190
AT1G34210
AT1G34220
AT1G34320
AT1G34380
AT1G34400
AT1G34403
AT1G34420
AT1G34500
AT1G34520
AT1G34540
AT1G34550
AT1G34580
AT1G34630
AT1G34750
AT1G35140
AT1G35160
AT1G35210
AT1G35220
AT1G35350
AT1G35365
AT1G35460
AT1G35501
AT1G35530
AT1G35610
AT1G35660
AT1G35750
AT1G35780
AT1G36030
AT1G36050
AT1G36070
AT1G36160
AT1G36180
AT1G36320
AT1G36390
AT1G36510
AT1G36580
AT1G36730
AT1G36756
AT1G36920
AT1G36940
AT1G36980
AT1G36992
AT1G38131
AT1G41820
AT1G41830
AT1G41880
AT1G42430
AT1G42440
AT1G42470
AT1G42480
AT1G42550
AT1G42980
AT1G43040
AT1G43171
AT1G43310
AT1G43605
AT1G43650
AT1G43770
AT1G43780
AT1G43910
AT1G43970
AT1G43980
AT1G44050
AT1G44170
AT1G44446
AT1G44608
AT1G44830
AT1G44910
AT1G45000
AT1G45110
AT1G45130
AT1G45145
AT1G45150
AT1G45163
AT1G45180
AT1G45207
AT1G45230
AT1G45240
AT1G45246
AT1G45248
AT1G45688
AT1G47330
AT1G47380
AT1G47420
AT1G47560
AT1G47640
AT1G47657
AT1G47660
AT1G47720
AT1G47840
AT1G47845
AT1G47920
AT1G47990
AT1G48000
AT1G48030
AT1G48080
AT1G48090
AT1G48095
AT1G48110
AT1G48210
AT1G48220
AT1G48230
AT1G48240
AT1G48270
AT1G48280
AT1G48300
AT1G48370
AT1G48380
AT1G48405
AT1G48410
AT1G48440
AT1G48480
AT1G48490
AT1G48510
AT1G48520
AT1G48560
AT1G48580
AT1G48610
AT1G48650
AT1G48745
AT1G48790
AT1G48850
AT1G48930
AT1G49010
AT1G49015
AT1G49032
AT1G49040
AT1G49050
AT1G49230
AT1G49240
AT1G49290
AT1G49300
AT1G49340
AT1G49350
AT1G49500
AT1G49560
AT1G49590
AT1G49600
AT1G49630
AT1G49670
AT1G49730
AT1G49760
AT1G49780
AT1G49910
AT1G49938
AT1G49970
AT1G50020
AT1G50030
AT1G50040
AT1G50100
AT1G50120
AT1G50140
AT1G50200
AT1G50250
AT1G50260
AT1G50290
AT1G50310
AT1G50370
AT1G50380
AT1G50400
AT1G50410
AT1G50450
AT1G50460
AT1G50490
AT1G50500
AT1G50590
AT1G50630
AT1G50670
AT1G50700
AT1G50730
AT1G50732
AT1G50740
AT1G50750
AT1G50770
AT1G50790
AT1G50890
AT1G50910
AT1G50980
AT1G51090
AT1G51130
AT1G51402
AT1G51510
AT1G51550
AT1G51560
AT1G51580
AT1G51620
AT1G51710
AT1G51745
AT1G51780
AT1G51820
AT1G51850
AT1G51860
AT1G51870
AT1G51900
AT1G51930
AT1G51940
AT1G51980
AT1G52110
AT1G52150
AT1G52160
AT1G52220
AT1G52360
AT1G52380
AT1G52430
AT1G52450
AT1G52540
AT1G52740
AT1G52750
AT1G52990
AT1G53023
AT1G53025
AT1G53080
AT1G53163
AT1G53165
AT1G53220
AT1G53280
AT1G53340
AT1G53370
AT1G53380
AT1G53400
AT1G53440
AT1G53460
AT1G53490
AT1G53510
AT1G53560
AT1G53570
AT1G53590
AT1G53620
AT1G53690
AT1G53730
AT1G53800
AT1G53840
AT1G53850
AT1G53910
AT1G54040
AT1G54070
AT1G54095
AT1G54130
AT1G54160
AT1G54180
AT1G54200
AT1G54210
AT1G54215
AT1G54217
AT1G54280
AT1G54340
AT1G54355
AT1G54420
AT1G54460
AT1G54490
AT1G54510
AT1G54550
AT1G54570
AT1G54690
AT1G54700
AT1G54740
AT1G54860
AT1G54920
AT1G54930
AT1G55020
AT1G55090
AT1G55110
AT1G55140
AT1G55150
AT1G55160
AT1G55200
AT1G55250
AT1G55280
AT1G55310
AT1G55320
AT1G55325
AT1G55330
AT1G55335
AT1G55340
AT1G55350
AT1G55360
AT1G55390
AT1G55420
AT1G55535
AT1G55540
AT1G55550
AT1G55560
AT1G55570
AT1G55590
AT1G55591
AT1G55600
AT1G55690
AT1G55700
AT1G55720
AT1G55730
AT1G55750
AT1G55775
AT1G55820
AT1G55865
AT1G55870
AT1G55900
AT1G55930
AT1G55947
AT1G55960
AT1G55970
AT1G56010
AT1G56020
AT1G56080
AT1G56090
AT1G56110
AT1G56140
AT1G56165
AT1G56170
AT1G56330
AT1G56340
AT1G56350
AT1G56415
AT1G56440
AT1G56450
AT1G56460
AT1G56510
AT1G56540
AT1G56550
AT1G56580
AT1G56612
AT1G56620
AT1G56630
AT1G56700
AT1G56720
AT1G57550
AT1G57590
AT1G57600
AT1G57680
AT1G57700
AT1G57750
AT1G57820
AT1G57860
AT1G57990
AT1G58025
AT1G58030
AT1G58037
AT1G58055
AT1G58070
AT1G58100
AT1G58190
AT1G58200
AT1G58223
AT1G58235
AT1G58248
AT1G58250
AT1G58265
AT1G58270
AT1G58290
AT1G58350
AT1G58440
AT1G58460
AT1G58848
AT1G59218
AT1G59540
AT1G59560
AT1G59610
AT1G59620
AT1G59650
AT1G59660
AT1G59710
AT1G59750
AT1G59760
AT1G59830
AT1G59900
AT1G60010
AT1G60030
AT1G60060
AT1G60070
AT1G60140
AT1G60190
AT1G60220
AT1G60350
AT1G60440
AT1G60490
AT1G60545
AT1G60610
AT1G60800
AT1G60920
AT1G60930
AT1G60950
AT1G61000
AT1G61040
AT1G61100
AT1G61140
AT1G61150
AT1G61165
AT1G61215
AT1G61260
AT1G61300
AT1G61330
AT1G61430
AT1G61460
AT1G61470
AT1G61520
AT1G61575
AT1G61667
AT1G61690
AT1G61750
AT1G61795
AT1G61850
AT1G61890
AT1G61900
AT1G61940
AT1G61970
AT1G62120
AT1G62180
AT1G62290
AT1G62410
AT1G62430
AT1G62480
AT1G62570
AT1G62640
AT1G62660
AT1G63005
AT1G63030
AT1G63090
AT1G63120
AT1G63150
AT1G63240
AT1G63270
AT1G63500
AT1G63680
AT1G63690
AT1G63710
AT1G63740
AT1G63750
AT1G63800
AT1G63860
AT1G63900
AT1G63940
AT1G64060
AT1G64107
AT1G64180
AT1G64220
AT1G64253
AT1G64260
AT1G64330
AT1G64385
AT1G64390
AT1G64405
AT1G64440
AT1G64570
AT1G64600
AT1G64618
AT1G64640
AT1G64670
AT1G64710
AT1G64740
AT1G64780
AT1G64790
AT1G64860
AT1G65000
AT1G65010
AT1G65020
AT1G65040
AT1G65180
AT1G65240
AT1G65346
AT1G65410
AT1G65430
AT1G65440
AT1G65470
AT1G65480
AT1G65490
AT1G65520
AT1G65610
AT1G65640
AT1G65650
AT1G65730
AT1G65780
AT1G65845
AT1G65920
AT1G65930
AT1G65980
AT1G66020
AT1G66100
AT1G66150
AT1G66160
AT1G66260
AT1G66290
AT1G66510
AT1G66530
AT1G66760
AT1G66890
AT1G66920
AT1G66950
AT1G66970
AT1G67060
AT1G67110
AT1G67120
AT1G67140
AT1G67220
AT1G67230
AT1G67300
AT1G67310
AT1G67328
AT1G67350
AT1G67360
AT1G67370
AT1G67455
AT1G67490
AT1G67500
AT1G67530
AT1G67550
AT1G67560
AT1G67570
AT1G67580
AT1G67630
AT1G67700
AT1G67710
AT1G67740
AT1G67890
AT1G67900
AT1G67920
AT1G67950
AT1G68010
AT1G68020
AT1G68190
AT1G68260
AT1G68370
AT1G68440
AT1G68460
AT1G68470
AT1G68500
AT1G68540
AT1G68580
AT1G68585
AT1G68620
AT1G68670
AT1G68700
AT1G68750
AT1G68760
AT1G68780
AT1G68862
AT1G68872
AT1G68890
AT1G68905
AT1G68910
AT1G68937
AT1G68980
AT1G68990
AT1G69030
AT1G69040
AT1G69060
AT1G69070
AT1G69120
AT1G69160
AT1G69170
AT1G69210
AT1G69252
AT1G69260
AT1G69270
AT1G69295
AT1G69350
AT1G69400
AT1G69420
AT1G69430
AT1G69450
AT1G69550
AT1G69570
AT1G69640
AT1G69690
AT1G69720
AT1G69770
AT1G69780
AT1G69840
AT1G69850
AT1G69870
AT1G69890
AT1G69900
AT1G69910
AT1G70030
AT1G70050
AT1G70070
AT1G70090
AT1G70100
AT1G70200
AT1G70209
AT1G70210
AT1G70220
AT1G70250
AT1G70270
AT1G70290
AT1G70300
AT1G70320
AT1G70360
AT1G70370
AT1G70410
AT1G70420
AT1G70460
AT1G70480
AT1G70490
AT1G70518
AT1G70520
AT1G70581
AT1G70590
AT1G70610
AT1G70630
AT1G70650
AT1G70660
AT1G70710
AT1G70720
AT1G70730
AT1G70740
AT1G70750
AT1G70790
AT1G70820
AT1G70880
AT1G70895
AT1G70900
AT1G70944
AT1G70985
AT1G70990
AT1G71010
AT1G71015
AT1G71020
AT1G71040
AT1G71110
AT1G71120
AT1G71230
AT1G71330
AT1G71340
AT1G71400
AT1G71410
AT1G71420
AT1G71696
AT1G71710
AT1G71720
AT1G71800
AT1G71820
AT1G71840
AT1G71890
AT1G71960
AT1G71970
AT1G71990
AT1G72140
AT1G72141
AT1G72150
AT1G72160
AT1G72180
AT1G72240
AT1G72250
AT1G72270
AT1G72280
AT1G72310
AT1G72340
AT1G72390
AT1G72416
AT1G72470
AT1G72480
AT1G72510
AT1G72520
AT1G72550
AT1G72560
AT1G72610
AT1G72660
AT1G72670
AT1G72700
AT1G72710
AT1G72720
AT1G72750
AT1G72760
AT1G72770
AT1G72800
AT1G72820
AT1G72840
AT1G72855
AT1G72860
AT1G72930
AT1G72940
AT1G72960
AT1G72970
AT1G73010
AT1G73020
AT1G73040
AT1G73060
AT1G73110
AT1G73240
AT1G73340
AT1G73380
AT1G73440
AT1G73450
AT1G73480
AT1G73490
AT1G73550
AT1G73655
AT1G73660
AT1G73670
AT1G73690
AT1G73730
AT1G73760
AT1G73880
AT1G73920
AT1G73960
AT1G73980
AT1G74045
AT1G74060
AT1G74088
AT1G74110
AT1G74140
AT1G74250
AT1G74260
AT1G74300
AT1G74310
AT1G74370
AT1G74450
AT1G74600
AT1G74640
AT1G74670
AT1G74710
AT1G74720
AT1G74750
AT1G74770
AT1G74780
AT1G74790
AT1G74800
AT1G74830
AT1G74850
AT1G74910
AT1G74920
AT1G74960
AT1G75000
AT1G75010
AT1G75040
AT1G75100
AT1G75110
AT1G75120
AT1G75170
AT1G75180
AT1G75190
AT1G75210
AT1G75220
AT1G75295
AT1G75310
AT1G75330
AT1G75420
AT1G75490
AT1G75500
AT1G75510
AT1G75540
AT1G75590
AT1G75680
AT1G75710
AT1G75750
AT1G75780
AT1G75785
AT1G75790
AT1G75810
AT1G75840
AT1G75900
AT1G76080
AT1G76090
AT1G76120
AT1G76130
AT1G76140
AT1G76150
AT1G76160
AT1G76170
AT1G76180
AT1G76185
AT1G76190
AT1G76210
AT1G76220
AT1G76260
AT1G76310
AT1G76330
AT1G76350
AT1G76370
AT1G76400
AT1G76420
AT1G76440
AT1G76450
AT1G76490
AT1G76520
AT1G76530
AT1G76540
AT1G76570
AT1G76580
AT1G76600
AT1G76610
AT1G76620
AT1G76630
AT1G76640
AT1G76710
AT1G76720
AT1G76810
AT1G76830
AT1G76860
AT1G76870
AT1G76878
AT1G76880
AT1G76890
AT1G76950
AT1G76955
AT1G76990
AT1G77030
AT1G77060
AT1G77080
AT1G77138
AT1G77140
AT1G77200
AT1G77240
AT1G77250
AT1G77300
AT1G77330
AT1G77405
AT1G77450
AT1G77470
AT1G77480
AT1G77540
AT1G77550
AT1G77590
AT1G77620
AT1G77640
AT1G77740
AT1G77750
AT1G77760
AT1G77770
AT1G77810
AT1G77850
AT1G77855
AT1G78000
AT1G78040
AT1G78070
AT1G78080
AT1G78100
AT1G78172
AT1G78230
AT1G78240
AT1G78250
AT1G78260
AT1G78265
AT1G78340
AT1G78430
AT1G78450
AT1G78540
AT1G78580
AT1G78610
AT1G78670
AT1G78680
AT1G78690
AT1G78700
AT1G78780
AT1G78800
AT1G78850
AT1G78900
AT1G78910
AT1G78922
AT1G78940
AT1G79000
AT1G79070
AT1G79100
AT1G79110
AT1G79120
AT1G79190
AT1G79200
AT1G79250
AT1G79270
AT1G79280
AT1G79340
AT1G79350
AT1G79370
AT1G79420
AT1G79440
AT1G79460
AT1G79485
AT1G79529
AT1G79530
AT1G79570
AT1G79590
AT1G79600
AT1G79610
AT1G79630
AT1G79640
AT1G79650
AT1G79720
AT1G79730
AT1G79740
AT1G79750
AT1G79820
AT1G79900
AT1G79920
AT1G79930
AT1G79960
AT1G80000
AT1G80010
AT1G80050
AT1G80110
AT1G80130
AT1G80210
AT1G80270
AT1G80280
AT1G80300
AT1G80360
AT1G80380
AT1G80410
AT1G80440
AT1G80450
AT1G80490
AT1G80525
AT1G80570
AT1G80580
AT1G80600
AT1G80610
[truncated: 5,480 more rows]

## Sheet: bZIP18x52
AT1G01110
AT1G01120
AT1G01130
AT1G01225
AT1G01240
AT1G01355
AT1G01360
AT1G01430
AT1G01453
AT1G01490
AT1G01510
AT1G01540
AT1G01550
AT1G01570
AT1G01600
AT1G01650
AT1G01710
AT1G01770
AT1G01780
AT1G01790
AT1G01820
AT1G01960
AT1G01970
AT1G02040
AT1G02065
AT1G02067
AT1G02080
AT1G02090
AT1G02120
AT1G02130
AT1G02160
AT1G02170
AT1G02180
AT1G02205
AT1G02360
AT1G02380
AT1G02400
AT1G02500
AT1G02580
AT1G02610
AT1G02640
AT1G02650
AT1G02670
AT1G02680
AT1G02770
AT1G02813
AT1G02816
AT1G02850
AT1G02890
AT1G02920
AT1G02980
AT1G02990
AT1G03010
AT1G03020
AT1G03055
AT1G03060
AT1G03080
AT1G03120
AT1G03150
AT1G03165
AT1G03190
AT1G03200
AT1G03280
AT1G03395
AT1G03440
AT1G03457
AT1G03470
AT1G03520
AT1G03590
AT1G03600
AT1G03687
AT1G03820
AT1G03830
AT1G03870
AT1G03900
AT1G03905
AT1G03982
AT1G04000
AT1G04007
AT1G04030
AT1G04050
AT1G04057
AT1G04063
AT1G04140
AT1G04160
AT1G04190
AT1G04240
AT1G04243
AT1G04257
AT1G04303
AT1G04310
AT1G04343
AT1G04393
AT1G04413
AT1G04417
AT1G04430
AT1G04437
AT1G04445
AT1G04447
AT1G04453
AT1G04463
AT1G04467
AT1G04493
AT1G04500
AT1G04520
AT1G04527
AT1G04583
AT1G04600
AT1G04650
AT1G04680
AT1G04707
AT1G04720
AT1G04773
AT1G04790
AT1G04820
AT1G04837
AT1G04887
AT1G04920
AT1G04950
AT1G04963
AT1G04985
AT1G05003
AT1G05037
AT1G05080
AT1G05100
AT1G05133
AT1G05150
AT1G05163
AT1G05177
AT1G05183
AT1G05197
AT1G05203
AT1G05227
AT1G05243
AT1G05267
AT1G05303
AT1G05343
AT1G05347
AT1G05363
AT1G05370
AT1G05385
AT1G05477
AT1G05483
AT1G05500
AT1G05517
AT1G05520
AT1G05527
AT1G05570
AT1G05575
AT1G05600
AT1G05620
AT1G05640
AT1G05710
AT1G05747
AT1G05753
AT1G05787
AT1G05820
AT1G05830
AT1G05847
AT1G05850
AT1G05870
AT1G05907
AT1G05910
AT1G05940
AT1G05950
AT1G05970
AT1G05987
AT1G06013
AT1G06037
AT1G06110
AT1G06190
AT1G06310
AT1G06313
AT1G06360
AT1G06380
AT1G06403
AT1G06430
AT1G06433
AT1G06470
AT1G06475
AT1G06500
AT1G06547
AT1G06550
AT1G06560
AT1G06597
AT1G06650
AT1G06670
AT1G06680
AT1G06710
AT1G06750
AT1G06753
AT1G06783
AT1G06790
AT1G06840
AT1G06850
AT1G06890
AT1G06930
AT1G06953
AT1G07023
AT1G07027
AT1G07051
AT1G07117
AT1G07137
AT1G07180
AT1G07220
AT1G07243
AT1G07260
AT1G07280
AT1G07287
AT1G07290
AT1G07310
AT1G07350
AT1G07380
AT1G07420
AT1G07447
AT1G07500
AT1G07503
AT1G07543
AT1G07597
AT1G07627
AT1G07640
AT1G07647
AT1G07650
AT1G07660
AT1G07680
AT1G07720
AT1G07750
AT1G07783
AT1G07820
AT1G07870
AT1G07887
AT1G07893
AT1G07920
AT1G07930
AT1G07933
AT1G07947
AT1G07957
AT1G07963
AT1G07973
AT1G07990
AT1G08060
AT1G08073
AT1G08100
AT1G08115
AT1G08130
AT1G08190
AT1G08193
AT1G08200
AT1G08223
AT1G08250
AT1G08257
AT1G08270
AT1G08310
AT1G08397
AT1G08420
AT1G08427
AT1G08460
AT1G08473
AT1G08497
AT1G08500
AT1G08540
AT1G08550
AT1G08570
AT1G08587
AT1G08603
AT1G08620
AT1G08633
AT1G08637
AT1G08680
AT1G08713
AT1G08720
AT1G08733
AT1G08767
AT1G08800
AT1G08810
AT1G08830
AT1G08840
AT1G08845
AT1G08847
AT1G08853
AT1G08870
AT1G08887
AT1G08930
AT1G08947
AT1G08970
AT1G08973
AT1G09010
AT1G09070
AT1G09123
AT1G09130
AT1G09163
AT1G09193
AT1G09223
AT1G09237
AT1G09260
AT1G09270
AT1G09280
AT1G09307
AT1G09310
AT1G09330
AT1G09377
AT1G09410
AT1G09421
AT1G09443
AT1G09447
AT1G09460
AT1G09513
AT1G09560
AT1G09570
AT1G09645
AT1G09720
AT1G09730
AT1G09733
AT1G09750
AT1G09757
AT1G09760
AT1G09790
AT1G09800
AT1G09807
AT1G09820
AT1G09830
AT1G09840
AT1G09843
AT1G09863
AT1G09870
AT1G09910
AT1G09913
AT1G09963
AT1G09973
AT1G10000
AT1G10020
AT1G10090
AT1G10130
AT1G10140
AT1G10150
AT1G10170
AT1G10200
AT1G10220
AT1G10240
AT1G10270
AT1G10280
AT1G10300
AT1G10490
AT1G10540
AT1G10550
AT1G10660
AT1G10730
AT1G10740
AT1G10745
AT1G10760
AT1G10830
AT1G10865
AT1G10870
AT1G10910
AT1G10930
AT1G10960
AT1G10990
AT1G11110
AT1G11260
AT1G11280
AT1G11310
AT1G11330
AT1G11362
AT1G11380
AT1G11545
AT1G11550
AT1G11580
AT1G11840
AT1G11880
AT1G11905
AT1G11910
AT1G12090
AT1G12110
AT1G12211
AT1G12280
AT1G12290
AT1G12340
AT1G12420
AT1G12450
AT1G12470
AT1G12510
AT1G12580
AT1G12615
AT1G12672
AT1G12680
AT1G12740
AT1G12750
AT1G12780
AT1G12800
AT1G12840
AT1G12845
AT1G12920
AT1G12980
AT1G12990
AT1G13030
AT1G13050
AT1G13060
AT1G13110
AT1G13160
AT1G13190
AT1G13210
AT1G13230
AT1G13310
AT1G13448
AT1G13635
AT1G13810
AT1G13880
AT1G13930
AT1G13960
AT1G13970
AT1G13980
AT1G13990
AT1G14120
AT1G14280
AT1G14290
AT1G14340
AT1G14390
AT1G14490
AT1G14530
AT1G14560
AT1G14570
AT1G14580
AT1G14610
AT1G14688
AT1G14770
AT1G14820
AT1G14840
AT1G14850
AT1G14900
AT1G14910
AT1G14920
AT1G14990
AT1G15060
AT1G15110
AT1G15120
AT1G15130
AT1G15170
AT1G15175
AT1G15200
AT1G15210
AT1G15240
AT1G15290
AT1G15360
AT1G15400
AT1G15405
AT1G15420
AT1G15440
AT1G15520
AT1G15540
AT1G15570
AT1G15660
AT1G15670
AT1G15690
AT1G15730
AT1G15750
AT1G15780
AT1G15820
AT1G15880
AT1G15910
AT1G15920
AT1G15930
AT1G15980
AT1G16150
AT1G16210
AT1G16230
AT1G16270
AT1G16290
AT1G16370
AT1G16420
AT1G16480
AT1G16520
AT1G16540
AT1G16690
AT1G16710
AT1G16770
AT1G16780
AT1G16800
AT1G16830
AT1G16890
AT1G16910
AT1G16920
AT1G16960
AT1G17040
AT1G17080
AT1G17210
AT1G17230
AT1G17232
AT1G17235
AT1G17240
AT1G17255
AT1G17260
AT1G17270
AT1G17280
AT1G17345
AT1G17360
AT1G17370
AT1G17430
AT1G17440
AT1G17470
AT1G17490
AT1G17590
AT1G17620
AT1G17630
AT1G17720
AT1G17780
AT1G17870
AT1G17910
AT1G17940
AT1G17980
AT1G17990
AT1G18020
AT1G18060
AT1G18160
AT1G18170
AT1G18260
AT1G18265
AT1G18290
AT1G18335
AT1G18350
AT1G18360
AT1G18370
AT1G18400
AT1G18420
AT1G18460
AT1G18470
AT1G18550
AT1G18630
AT1G18640
AT1G18650
AT1G18690
AT1G18700
AT1G18720
AT1G18740
AT1G18830
AT1G18871
AT1G18900
AT1G18910
AT1G18960
AT1G19310
AT1G19350
AT1G19390
AT1G19430
AT1G19440
AT1G19485
AT1G19490
AT1G19540
AT1G19565
AT1G19780
AT1G19790
AT1G19835
AT1G19840
AT1G19860
AT1G19870
AT1G19880
AT1G20010
AT1G20040
AT1G20080
AT1G20090
AT1G20330
AT1G20360
AT1G20380
AT1G20400
AT1G20430
AT1G20450
AT1G20490
AT1G20500
AT1G20550
AT1G20610
AT1G20630
AT1G20670
AT1G20680
AT1G20691
AT1G20740
AT1G20750
AT1G20760
AT1G20770
AT1G20823
AT1G20925
AT1G20970
AT1G20980
AT1G21065
AT1G21080
AT1G21170
AT1G21210
AT1G21270
AT1G21350
AT1G21470
AT1G21475
AT1G21630
AT1G21640
AT1G21650
AT1G21651
AT1G21720
AT1G21730
AT1G21780
AT1G21864
AT1G21866
AT1G21890
AT1G21910
AT1G21920
AT1G21980
AT1G22020
AT1G22040
AT1G22060
AT1G22065
AT1G22080
AT1G22100
AT1G22130
AT1G22190
AT1G22290
AT1G22300
AT1G22320
AT1G22330
AT1G22370
AT1G22450
AT1G22530
AT1G22550
AT1G22570
AT1G22620
AT1G22690
AT1G22720
AT1G22740
AT1G22770
AT1G22830
AT1G22860
AT1G22870
AT1G22880
AT1G22882
AT1G22910
AT1G23070
AT1G23190
AT1G23230
AT1G23240
AT1G23310
AT1G23450
AT1G23465
AT1G23480
AT1G23730
AT1G23800
AT1G23910
AT1G23915
AT1G24000
AT1G24120
AT1G24170
AT1G24180
AT1G24190
AT1G24267
AT1G24290
AT1G24530
AT1G24706
AT1G24822
AT1G24996
AT1G25097
AT1G25340
AT1G25360
AT1G25390
AT1G25450
AT1G25500
AT1G25530
AT1G25570
AT1G26120
AT1G26140
AT1G26170
AT1G26210
AT1G26255
AT1G26330
AT1G26370
AT1G26420
AT1G26440
AT1G26515
AT1G26580
AT1G26590
AT1G26610
AT1G26690
AT1G26790
AT1G26930
AT1G26945
AT1G27000
AT1G27040
AT1G27080
AT1G27090
AT1G27160
AT1G27210
AT1G27320
AT1G27330
AT1G27350
AT1G27370
AT1G27460
AT1G27500
AT1G27510
AT1G27520
AT1G27555
AT1G27595
AT1G27600
AT1G27650
AT1G27720
AT1G27730
AT1G27750
AT1G27760
AT1G27850
AT1G27900
AT1G27910
AT1G27921
AT1G27950
AT1G27960
AT1G28010
AT1G28060
AT1G28070
AT1G28120
AT1G28130
AT1G28135
AT1G28140
AT1G28210
AT1G28220
AT1G28265
AT1G28270
AT1G28360
AT1G28450
AT1G28540
AT1G28580
AT1G28630
AT1G28660
AT1G28670
AT1G28770
AT1G28870
AT1G28920
AT1G28930
AT1G28950
AT1G29080
AT1G29160
AT1G29179
AT1G29270
AT1G29320
AT1G29330
AT1G29350
AT1G29370
AT1G29380
AT1G29390
AT1G29435
AT1G29470
AT1G29580
AT1G29660
AT1G29670
AT1G29700
AT1G29720
AT1G29840
AT1G29870
AT1G29900
AT1G29910
AT1G30010
AT1G30120
AT1G30350
AT1G30360
AT1G30380
AT1G30400
AT1G30410
AT1G30430
AT1G30440
AT1G30450
AT1G30470
AT1G30473
AT1G30490
AT1G30540
AT1G30560
AT1G30570
AT1G30590
AT1G30620
AT1G30640
AT1G30690
AT1G30750
AT1G30795
AT1G31270
AT1G31310
AT1G31330
AT1G31358
AT1G31370
AT1G31410
AT1G31430
AT1G31460
AT1G31480
AT1G31485
AT1G31540
AT1G31772
AT1G31780
AT1G31800
AT1G31910
AT1G31930
AT1G32030
AT1G32127
AT1G32170
AT1G32172
AT1G32200
AT1G32230
AT1G32300
AT1G32340
AT1G32375
AT1G32400
AT1G32410
AT1G32450
AT1G32460
AT1G32480
AT1G32550
AT1G32740
AT1G32810
AT1G32860
AT1G32900
AT1G32970
AT1G33020
AT1G33050
AT1G33100
AT1G33240
AT1G33355
AT1G33400
AT1G33410
AT1G33470
AT1G33590
AT1G33612
AT1G33680
AT1G33720
AT1G33750
AT1G33760
AT1G33800
AT1G33811
AT1G33830
AT1G34020
AT1G34030
AT1G34190
AT1G34220
AT1G34320
AT1G34380
AT1G34400
AT1G34430
AT1G34520
AT1G34540
AT1G34550
AT1G34580
AT1G34630
AT1G35140
AT1G35160
AT1G35220
AT1G35365
AT1G35460
AT1G35501
AT1G35530
AT1G35660
AT1G35780
AT1G36030
AT1G36050
AT1G36160
AT1G36180
AT1G36320
AT1G36390
AT1G36510
AT1G36580
AT1G36730
AT1G36756
AT1G36920
AT1G36940
AT1G36942
AT1G36980
AT1G36992
AT1G38131
AT1G39070
AT1G40104
AT1G40129
AT1G41820
AT1G41830
AT1G41880
AT1G42440
AT1G42470
AT1G42480
AT1G42560
AT1G42710
AT1G42980
AT1G43040
AT1G43171
AT1G43310
AT1G43605
AT1G43650
AT1G43770
AT1G43800
AT1G43910
AT1G43970
AT1G43980
AT1G44446
AT1G44608
AT1G44830
AT1G44910
AT1G45000
AT1G45110
AT1G45130
AT1G45150
AT1G45180
AT1G45240
AT1G45246
AT1G45248
AT1G45688
AT1G47330
AT1G47420
AT1G47560
AT1G47640
AT1G47657
AT1G47660
AT1G47720
AT1G47840
AT1G47845
AT1G47920
AT1G48030
AT1G48080
AT1G48090
AT1G48095
AT1G48110
AT1G48210
AT1G48220
AT1G48240
AT1G48280
AT1G48300
AT1G48370
AT1G48380
AT1G48405
AT1G48410
AT1G48440
AT1G48480
AT1G48490
AT1G48510
AT1G48520
AT1G48580
AT1G48610
AT1G48650
AT1G48745
AT1G48790
AT1G48850
AT1G48930
AT1G49015
AT1G49032
AT1G49050
AT1G49230
AT1G49240
AT1G49290
AT1G49300
AT1G49340
AT1G49350
AT1G49500
AT1G49560
AT1G49600
AT1G49670
AT1G49730
AT1G49760
AT1G49970
AT1G50030
AT1G50040
AT1G50070
AT1G50100
AT1G50140
AT1G50200
AT1G50250
AT1G50260
AT1G50310
AT1G50370
AT1G50400
AT1G50410
AT1G50430
AT1G50450
AT1G50490
AT1G50500
AT1G50590
AT1G50630
AT1G50670
AT1G50732
AT1G50740
AT1G50750
AT1G50790
AT1G50910
AT1G50980
AT1G51090
AT1G51150
AT1G51550
AT1G51560
AT1G51580
AT1G51620
AT1G51710
AT1G51745
AT1G51820
AT1G51850
AT1G51860
AT1G51870
AT1G51890
AT1G51900
AT1G51940
AT1G51990
AT1G52110
AT1G52150
AT1G52160
AT1G52360
AT1G52380
AT1G52430
AT1G52540
AT1G52615
AT1G53025
AT1G53163
AT1G53165
AT1G53220
AT1G53280
AT1G53340
AT1G53490
AT1G53620
AT1G53633
AT1G53690
AT1G53730
AT1G53840
AT1G53850
AT1G54040
AT1G54070
AT1G54095
AT1G54130
AT1G54160
AT1G54200
AT1G54215
AT1G54217
AT1G54280
AT1G54420
AT1G54460
AT1G54490
AT1G54510
AT1G54690
AT1G54700
AT1G54740
AT1G54860
AT1G54920
AT1G54930
AT1G55020
AT1G55140
AT1G55150
AT1G55160
AT1G55250
AT1G55310
AT1G55325
AT1G55330
AT1G55335
AT1G55340
AT1G55350
AT1G55360
AT1G55390
AT1G55535
AT1G55540
AT1G55550
AT1G55560
AT1G55570
AT1G55590
AT1G55610
AT1G55690
AT1G55730
AT1G55750
AT1G55820
AT1G55830
AT1G55870
AT1G55900
AT1G55970
AT1G56140
AT1G56330
AT1G56340
AT1G56350
AT1G56440
AT1G56450
AT1G56550
AT1G56580
AT1G56612
AT1G56620
AT1G56630
AT1G56720
AT1G57550
AT1G57680
AT1G57750
AT1G57860
AT1G58030
AT1G58037
AT1G58055
AT1G58100
AT1G58190
AT1G58200
AT1G58223
AT1G58230
AT1G58235
AT1G58248
AT1G58250
AT1G58265
AT1G58460
AT1G58602
AT1G58643
AT1G58848
AT1G59218
AT1G59540
AT1G59560
AT1G59620
AT1G59740
AT1G59750
AT1G59830
AT1G59900
AT1G60030
AT1G60060
AT1G60070
AT1G60140
AT1G60350
AT1G60440
AT1G60930
AT1G60950
AT1G61000
AT1G61030
AT1G61140
AT1G61215
AT1G61260
AT1G61270
AT1G61300
AT1G61430
AT1G61520
AT1G61575
AT1G61667
AT1G61690
AT1G61750
AT1G61795
AT1G61850
AT1G61900
AT1G61940
AT1G61970
AT1G62120
AT1G62290
AT1G62410
AT1G62480
AT1G62640
AT1G63030
AT1G63090
AT1G63150
AT1G63500
AT1G63710
AT1G63740
AT1G63750
AT1G63860
AT1G63900
AT1G63940
AT1G64060
AT1G64107
AT1G64220
AT1G64260
AT1G64330
AT1G64570
AT1G64600
AT1G64640
AT1G64670
AT1G64710
AT1G64740
AT1G64780
AT1G64860
AT1G64990
AT1G65000
AT1G65010
AT1G65020
AT1G65040
AT1G65090
AT1G65180
AT1G65240
AT1G65346
AT1G65360
AT1G65410
AT1G65440
AT1G65480
AT1G65520
AT1G65640
AT1G65650
AT1G65730
AT1G65780
AT1G65920
AT1G65930
AT1G65980
AT1G66150
AT1G66160
AT1G66260
AT1G66530
AT1G66920
AT1G67060
AT1G67110
AT1G67120
AT1G67230
AT1G67300
AT1G67350
AT1G67370
AT1G67490
AT1G67530
AT1G67550
AT1G67580
AT1G67700
AT1G67740
AT1G67900
AT1G67920
AT1G68010
AT1G68320
AT1G68370
AT1G68440
AT1G68460
AT1G68470
AT1G68500
AT1G68540
AT1G68550
AT1G68580
AT1G68585
AT1G68700
AT1G68780
AT1G68800
AT1G68872
AT1G68890
AT1G68905
AT1G68910
AT1G68937
AT1G68980
AT1G69040
AT1G69120
AT1G69160
AT1G69210
AT1G69252
AT1G69260
AT1G69270
AT1G69350
AT1G69450
AT1G69550
AT1G69570
AT1G69572
AT1G69720
AT1G69760
AT1G69770
AT1G69780
AT1G69850
AT1G69870
AT1G69890
AT1G69900
AT1G69910
AT1G69935
AT1G70030
AT1G70070
AT1G70090
AT1G70100
AT1G70200
AT1G70220
AT1G70250
AT1G70270
AT1G70290
AT1G70300
AT1G70360
AT1G70370
AT1G70410
AT1G70460
AT1G70480
AT1G70490
AT1G70581
AT1G70610
AT1G70620
AT1G70630
AT1G70650
AT1G70710
AT1G70720
AT1G70730
AT1G70740
AT1G70750
AT1G70880
AT1G70895
AT1G70985
AT1G71010
AT1G71020
AT1G71400
AT1G71410
AT1G71420
AT1G71710
AT1G71720
AT1G71800
AT1G71820
AT1G71840
AT1G71890
AT1G71960
AT1G71970
AT1G72140
AT1G72150
AT1G72160
AT1G72240
AT1G72270
AT1G72280
AT1G72340
AT1G72390
AT1G72416
AT1G72470
AT1G72510
AT1G72520
AT1G72550
AT1G72610
AT1G72660
AT1G72700
AT1G72710
AT1G72720
AT1G72760
AT1G72800
AT1G72820
AT1G72840
AT1G72855
AT1G72860
AT1G72930
AT1G72960
AT1G73020
AT1G73040
AT1G73110
AT1G73240
AT1G73340
AT1G73450
AT1G73460
AT1G73490
AT1G73550
AT1G73655
AT1G73660
AT1G73670
AT1G73690
AT1G73730
AT1G73760
AT1G73805
AT1G73920
AT1G73960
AT1G73980
AT1G74045
AT1G74088
AT1G74110
AT1G74140
AT1G74250
AT1G74260
AT1G74300
AT1G74310
AT1G74450
AT1G74650
AT1G74710
AT1G74750
AT1G74780
AT1G74790
AT1G74800
AT1G74850
AT1G74960
AT1G75010
AT1G75040
AT1G75050
AT1G75110
AT1G75120
AT1G75180
AT1G75190
AT1G75210
AT1G75220
AT1G75240
AT1G75295
AT1G75310
AT1G75330
AT1G75420
AT1G75500
AT1G75510
AT1G75590
AT1G75710
AT1G75750
AT1G75780
AT1G75840
AT1G75900
AT1G76090
AT1G76140
AT1G76150
AT1G76160
AT1G76170
AT1G76180
AT1G76190
AT1G76210
AT1G76220
AT1G76260
AT1G76310
AT1G76330
AT1G76370
AT1G76400
AT1G76420
AT1G76440
AT1G76490
AT1G76520
AT1G76530
AT1G76580
AT1G76600
AT1G76620
AT1G76710
AT1G76720
AT1G76810
AT1G76830
AT1G76860
AT1G76870
AT1G76880
AT1G76890
AT1G76990
AT1G77030
AT1G77080
AT1G77140
AT1G77200
AT1G77250
AT1G77300
AT1G77405
AT1G77470
AT1G77480
AT1G77540
AT1G77590
AT1G77620
AT1G77640
AT1G77740
AT1G77750
AT1G77760
AT1G77770
AT1G77810
AT1G77850
AT1G77855
AT1G78000
AT1G78030
AT1G78040
AT1G78070
AT1G78100
AT1G78172
AT1G78210
AT1G78240
AT1G78250
AT1G78265
AT1G78340
AT1G78400
AT1G78430
AT1G78450
AT1G78540
AT1G78580
AT1G78610
AT1G78690
AT1G78780
AT1G78800
AT1G78850
AT1G78900
AT1G78910
AT1G78922
AT1G79000
AT1G79060
AT1G79070
AT1G79100
AT1G79110
AT1G79120
AT1G79130
AT1G79190
AT1G79200
AT1G79250
AT1G79280
AT1G79340
AT1G79350
AT1G79420
AT1G79440
AT1G79460
AT1G79529
AT1G79590
AT1G79600
AT1G79610
AT1G79620
AT1G79720
AT1G79730
AT1G79740
AT1G79820
AT1G79910
AT1G79920
AT1G79930
AT1G79960
AT1G80000
AT1G80010
AT1G80050
AT1G80080
AT1G80110
AT1G80210
AT1G80380
AT1G80410
AT1G80440
AT1G80450
AT1G80570
AT1G80580
AT1G80630
AT1G80670
AT1G80700
AT1G80740
AT1G80745
AT1G80780
AT1G80810
AT1G80840
AT1G80980
AT1G80990
AT2G01020
AT2G01023
AT2G01035
AT2G01045
AT2G01050
AT2G01060
AT2G01100
AT2G01120
AT2G01190
AT2G01200
AT2G01275
AT2G01320
AT2G01360
AT2G01450
AT2G01690
AT2G01720
AT2G01820
AT2G01830
AT2G01850
AT2G01860
AT2G01980
AT2G02070
AT2G02160
AT2G02180
AT2G02390
AT2G02450
AT2G02560
AT2G02570
AT2G02620
AT2G02640
AT2G02680
AT2G02695
AT2G02710
AT2G02760
AT2G02780
AT2G02860
AT2G02880
AT2G03070
AT2G03140
AT2G03150
AT2G03160
AT2G03240
AT2G03340
AT2G03360
AT2G03380
AT2G03390
AT2G03660
AT2G03670
AT2G03770
AT2G03810
AT2G03820
AT2G03855
AT2G03925
AT2G03980
AT2G03985
AT2G03995
AT2G04005
AT2G04015
AT2G04090
AT2G04270
AT2G04285
AT2G04360
AT2G04480
AT2G04500
AT2G04540
AT2G04545
AT2G04715
AT2G04750
AT2G04845
AT2G04852
AT2G04880
AT2G04940
AT2G05045
AT2G05075
AT2G05095
AT2G05100
AT2G05120
AT2G05145
AT2G05155
AT2G05180
AT2G05205
AT2G05245
AT2G05255
AT2G05315
AT2G05350
AT2G05355
AT2G05395
AT2G05400
AT2G05455
AT2G05518
AT2G05555
AT2G05620
AT2G05710
AT2G05753
AT2G05790
AT2G05835
AT2G05865
AT2G05920
AT2G05940
AT2G06040
AT2G06115
AT2G06275
AT2G06355
AT2G06365
AT2G06425
AT2G06495
AT2G06520
AT2G06530
AT2G06605
AT2G06635
AT2G06667
AT2G06675
AT2G06845
AT2G06850
AT2G06908
AT2G06955
AT2G07000
AT2G07050
AT2G07195
AT2G07290
AT2G07295
AT2G07325
AT2G07385
AT2G07560
AT2G07599
AT2G07613
AT2G07625
AT2G07626
AT2G07627
AT2G07638
AT2G07641
AT2G07642
AT2G07643
AT2G07654
AT2G07655
AT2G07667
AT2G07671
AT2G07672
AT2G07698
AT2G07713
AT2G07715
AT2G07724
AT2G07732
AT2G07738
AT2G07739
AT2G07752
AT2G07771
AT2G07776
AT2G07779
AT2G07785
AT2G07798
AT2G07945
AT2G07975
AT2G08025
AT2G08150
AT2G08245
AT2G08345
AT2G08360
AT2G08420
AT2G08435
AT2G08465
AT2G08475
AT2G08480
AT2G08500
AT2G08555
AT2G08630
AT2G08685
AT2G08775
AT2G08795
AT2G08800
AT2G08930
AT2G08955
AT2G08986
AT2G09025
AT2G09050
AT2G09065
AT2G09090
AT2G09095
AT2G09100
AT2G09105
AT2G09140
AT2G09155
AT2G09170
AT2G09175
AT2G09180
AT2G09190
AT2G09260
AT2G09310
AT2G09325
AT2G09335
AT2G09388
AT2G09405
AT2G09425
AT2G09450
AT2G09460
AT2G09470
AT2G09510
AT2G09515
AT2G09535
AT2G09585
AT2G09630
AT2G09640
AT2G09645
AT2G09675
AT2G09760
AT2G09840
AT2G10260
AT2G10615
AT2G10625
AT2G11035
AT2G11200
AT2G11215
AT2G11810
AT2G11910
AT2G12400
AT2G12405
AT2G12550
AT2G12646
AT2G12945
AT2G13100
AT2G13370
AT2G13440
AT2G13510
AT2G13560
AT2G13570
AT2G13680
AT2G13790
AT2G13840
AT2G13905
AT2G13965
AT2G14000
AT2G14045
AT2G14120
AT2G14210
AT2G14255
AT2G14365
AT2G14395
AT2G14560
AT2G14680
AT2G14800
AT2G14890
AT2G14900
AT2G14920
AT2G14935
AT2G15080
AT2G15090
AT2G15490
AT2G15530
AT2G15760
AT2G15790
AT2G15880
AT2G15970
AT2G16200
AT2G16250
AT2G16405
AT2G16575
AT2G16660
AT2G16850
AT2G16920
AT2G16950
AT2G16953
AT2G17020
AT2G17070
AT2G17120
AT2G17130
AT2G17180
AT2G17230
AT2G17240
AT2G17320
AT2G17340
AT2G17410
AT2G17480
AT2G17500
AT2G17520
AT2G17580
AT2G17590
AT2G17600
AT2G17640
AT2G17680
AT2G17700
AT2G17760
AT2G17785
AT2G17920
AT2G17930
AT2G18100
AT2G18340
AT2G18750
AT2G18900
AT2G19090
AT2G19110
AT2G19120
AT2G19170
AT2G19260
AT2G19290
AT2G19385
AT2G19460
AT2G19540
AT2G19790
AT2G19880
AT2G19893
AT2G19900
AT2G19910
AT2G20000
AT2G20060
AT2G20120
AT2G20130
AT2G20142
AT2G20160
AT2G20170
AT2G20190
AT2G20280
AT2G20290
AT2G20300
AT2G20350
AT2G20362
AT2G20370
AT2G20380
AT2G20495
AT2G20585
AT2G20610
AT2G20635
AT2G20723
AT2G20780
AT2G20790
AT2G20840
AT2G20980
AT2G21010
AT2G21050
AT2G21070
AT2G21120
AT2G21150
AT2G21160
AT2G21170
AT2G21190
AT2G21200
AT2G21210
AT2G21340
AT2G21390
AT2G21410
AT2G21420
AT2G21470
AT2G21530
AT2G21790
AT2G22120
AT2G22125
AT2G22170
AT2G22260
AT2G22310
AT2G22426
AT2G22470
AT2G22520
AT2G22640
AT2G22760
AT2G22810
AT2G22830
AT2G22950
AT2G23067
AT2G23080
AT2G23100
AT2G23130
AT2G23150
AT2G23170
AT2G23230
AT2G23290
AT2G23348
AT2G23430
AT2G23530
AT2G23550
AT2G23690
AT2G23755
AT2G23770
AT2G23810
AT2G23945
AT2G23950
AT2G24050
AT2G24120
AT2G24200
AT2G24240
AT2G24395
AT2G24400
AT2G24535
AT2G24545
AT2G24645
AT2G24670
AT2G24755
AT2G24765
AT2G24990
AT2G25000
AT2G25171
AT2G25200
AT2G25250
AT2G25270
AT2G25320
AT2G25355
AT2G25440
AT2G25482
AT2G25540
AT2G25590
AT2G25600
AT2G25650
AT2G25660
AT2G25720
AT2G25730
AT2G25740
AT2G25800
AT2G25964
AT2G25970
AT2G26060
AT2G26140
AT2G26190
AT2G26210
AT2G26211
AT2G26260
AT2G26270
AT2G26310
AT2G26320
AT2G26430
AT2G26450
AT2G26460
AT2G26610
AT2G26640
AT2G26670
AT2G26730
AT2G26760
AT2G26780
AT2G26790
AT2G26840
AT2G26880
AT2G26890
AT2G27040
AT2G27060
AT2G27080
AT2G27110
AT2G27120
AT2G27130
AT2G27170
AT2G27210
AT2G27250
AT2G27490
AT2G27670
AT2G27900
AT2G27940
AT2G27980
AT2G28130
AT2G28225
AT2G28250
AT2G28290
AT2G28305
AT2G28330
AT2G28340
AT2G28360
AT2G28380
AT2G28405
AT2G28440
AT2G28450
AT2G28470
AT2G28520
AT2G28540
AT2G28560
AT2G28605
AT2G28680
AT2G28790
AT2G29030
AT2G29080
AT2G29130
AT2G29190
AT2G29200
AT2G29210
AT2G29263
AT2G29350
AT2G29550
AT2G29560
AT2G29700
AT2G29940
AT2G29980
AT2G30050
AT2G30070
AT2G30105
AT2G30160
AT2G30220
AT2G30350
AT2G30385
AT2G30430
AT2G30460
AT2G30470
AT2G30480
AT2G30530
AT2G30540
AT2G30550
AT2G30575
AT2G30600
AT2G30660
AT2G30690
AT2G30695
AT2G30710
AT2G30740
AT2G30760
AT2G30800
AT2G30930
AT2G30970
AT2G30984
AT2G31010
AT2G31018
AT2G31020
AT2G31070
AT2G31140
AT2G31290
AT2G31340
AT2G31360
AT2G31460
AT2G31570
AT2G31660
AT2G31730
[truncated: 3,603 more rows]
