# Supplementary material for: Arabidopsis bZIP18 and bZIP52 Accumulate in Nuclei Following Heat Stress where They Regulate the Expression of a Similar Set of Genes
Source: Int J Mol Sci. 2021 Jan 7;22(2):530. doi: 10.3390/ijms22020530 (PMC7830406; doi:10.3390/ijms22020530)
Supplement: Supplementary file 1 [file ijms-22-00530-s001.zip › ijms-1040585-proofback-suppl/ijms-1040585-proofback-Supplementary Tables/Supplementary Tables/Supplementary_Table_S7.xlsx]

## Sheet: bZIP18_biological_process
Enrichment FDR	Genes in list	Total genes	Functional Category
1.82620272096226e-06	781	2150	Response to abiotic stimulus
1.14392354370114e-05	271	665	Growth
0.000110512112807788	174	408	Cell growth
0.000215192209939592	471	1281	Protein phosphorylation
0.000215192209939592	1094	3194	Response to chemical
0.000215192209939592	188	455	Developmental growth
0.000215192209939592	635	1779	Response to oxygen-containing compound
0.000225821082757404	125	282	Unidimensional cell growth
0.000332582553007457	668	1888	Response to endogenous stimulus
0.000345336949699732	656	1853	Response to hormone
0.000628937025680782	764	2194	Response to organic substance
0.000697410162696916	157	378	Response to organic cyclic compound
0.000697410162696916	138	325	Developmental growth involved in morphogenesis
0.000848334638847662	165	402	Cell morphogenesis
0.00192889911732359	346	937	Anatomical structure morphogenesis
0.00207201152860633	477	1334	Response to acid chemical
0.00207201152860633	60	122	Response to brassinosteroid
0.00207201152860633	176	440	Cellular component morphogenesis
0.00337665542403986	610	1749	Phosphorylation
0.00748254325859885	846	2496	Phosphate-containing compound metabolic process
0.00748254325859885	315	861	Response to lipid
0.00748254325859885	42	81	Anatomical structure arrangement
0.00857490594099986	278	752	Response to light stimulus
0.00973183370924645	857	2538	Phosphorus metabolic process
0.00973183370924645	111	267	Meristem development
0.0102526004755406	26	44	Cellular monovalent inorganic cation homeostasis
0.0115088514044042	333	922	Hormone-mediated signaling pathway
0.0115088514044042	58	124	Regulation of meristem development
0.013334964687075	37	71	Meristem structural organization
0.0146906430826289	282	773	Response to radiation

## Sheet: bZIP18_cellular_component
Enrichment FDR	Genes in list	Total genes	Functional Category
3.91814817712237e-13	1157	3155	Plasma membrane
5.82605384650853e-13	431	1036	Cell-cell junction
5.82605384650853e-13	431	1036	Plasmodesma
5.82605384650853e-13	431	1036	Cell junction
5.82605384650853e-13	431	1036	Symplast
1.89028500478109e-12	1368	3832	Cell periphery
0.000634719738023851	419	1155	Vacuole
0.00474073466978474	168	429	Plasma membrane part
0.0116945166919628	248	674	Vacuolar membrane
0.0116945166919628	249	676	Vacuolar part
0.0219719779107088	34	67	Golgi-associated vesicle membrane
0.0239188199407441	132	339	Intrinsic component of plasma membrane
0.0245193875745947	34	68	Membrane coat
0.0245193875745947	34	68	Coated membrane
0.029425814855476	38	79	Coated vesicle membrane

## Sheet: bZIP18_molecular_function
Enrichment FDR	Genes in list	Total genes	Functional Category
4.28307361566147e-08	1019	2852	Ribonucleotide binding
4.28307361566147e-08	1033	2894	Carbohydrate derivative binding
4.38977278543583e-08	969	2704	Purine ribonucleoside triphosphate binding
4.5334902370944e-08	878	2433	ATP binding
4.5334902370944e-08	931	2592	Drug binding
4.5334902370944e-08	1007	2830	Purine nucleotide binding
4.5334902370944e-08	1005	2823	Purine ribonucleotide binding
6.12919466678611e-08	915	2556	Adenyl nucleotide binding
6.12919466678611e-08	913	2550	Adenyl ribonucleotide binding
6.12919466678611e-08	1180	3370	Anion binding
9.06371107550789e-07	1171	3379	Small molecule binding
2.59863785308408e-06	1098	3169	Nucleotide binding
2.59863785308408e-06	1098	3169	Nucleoside phosphate binding
4.41126690937888e-05	436	1179	Protein kinase activity
9.20298256831311e-05	485	1334	Phosphotransferase activity, alcohol group as acceptor
0.000250484548779774	27	41	ATPase activity, coupled to transmembrane movement of ions, phosphorylative mechanism
0.000267552927008178	347	932	Nucleoside-triphosphatase activity
0.000401676967788259	364	987	Pyrophosphatase activity
0.00042666168934195	549	1548	Kinase activity
0.000494780571707378	366	996	Hydrolase activity, acting on acid anhydrides, in phosphorus-containing anhydrides
0.000522470974917122	368	1003	Hydrolase activity, acting on acid anhydrides
0.000667318700923672	338	916	Protein serine/threonine kinase activity
0.00708709541714893	15	21	Ran GTPase binding
0.00708709541714893	16	23	Proton-exporting ATPase activity, phosphorylative mechanism
0.0162433741098692	12	16	Calcium-transporting ATPase activity
0.0277121132256816	28	53	Peptide N-acetyltransferase activity
0.0320990924670692	622	1841	Transferase activity, transferring phosphorus-containing groups
0.0388751937319305	928	2810	Catalytic activity, acting on a protein
0.0411998554638232	25	47	Histone acetyltransferase activity
0.0411998554638232	25	47	Peptide-lysine-N-acetyltransferase activity

## Sheet: bZIP52_biological_process
Enrichment FDR	Genes in list	Total genes	Functional Category
0.000369487376843598	59	122	Nucleocytoplasmic transport
0.000369487376843598	257	727	Intracellular transport
0.000369487376843598	59	122	Nuclear transport
0.000369487376843598	275	783	Establishment of localization in cell
0.000674572606723935	678	2150	Response to abiotic stimulus
0.00317570622038706	41	81	Anatomical structure arrangement
0.00330104282299715	470	1464	Organic substance transport
0.0035779179426676	305	912	Peptide transport
0.0035779179426676	388	1189	Nitrogen compound transport
0.00388412177181313	560	1779	Response to oxygen-containing compound
0.00442883637397553	965	3194	Response to chemical
0.00479657769687793	412	1281	Protein phosphorylation
0.00479657769687793	833	2738	Transport
0.00479657769687793	8	8	Vacuolar acidification
0.00479657769687793	286	858	Protein transport
0.00479657769687793	309	932	Amide transport
0.00479657769687793	170	477	Cellular carbohydrate metabolic process
0.00479657769687793	288	866	Establishment of protein localization
0.00479657769687793	103	267	Meristem development
0.00479657769687793	843	2779	Establishment of localization
0.00479657769687793	8	8	Intracellular pH reduction
0.0051275496343895	139	381	Response to water deprivation
0.00801897651567489	35	71	Meristem structural organization
0.00852874697905853	225	665	Growth
0.00860276102328206	140	389	Response to water
0.00860276102328206	146	408	Cell growth
0.00889825736996248	203	594	Intracellular protein transport
0.00984802493916482	328	1013	Cellular localization
0.00993995038344101	422	1334	Response to acid chemical
0.00993995038344101	174	501	Vesicle-mediated transport

## Sheet: bZIP52_cellular_component
Enrichment FDR	Genes in list	Total genes	Functional Category
2.82001167988224e-10	1021	3155	Plasma membrane
2.82001167988224e-10	381	1036	Cell-cell junction
2.82001167988224e-10	381	1036	Plasmodesma
2.82001167988224e-10	381	1036	Cell junction
2.82001167988224e-10	381	1036	Symplast
1.47395212061428e-08	1201	3832	Cell periphery
0.000117469337639449	384	1155	Vacuole
0.00108750390390122	34	65	Nuclear pore
0.0012065423585979	723	2350	Cytosol
0.00253525735965836	61	143	Nuclear envelope
0.00255149467642571	228	673	Golgi apparatus part
0.00255149467642571	229	676	Vacuolar part
0.00261539288856204	228	674	Vacuolar membrane
0.00448118092965069	369	1155	Golgi apparatus
0.00480587582490994	440	1400	Bounding membrane of organelle
0.00485737331074663	215	639	Cytoplasmic vesicle
0.0050598589861624	215	640	Intracellular vesicle
0.00762795685818668	329	1029	Whole membrane
0.00768950816193023	70	178	Plant-type vacuole
0.00768950816193023	32	67	Golgi-associated vesicle membrane
0.00828515714444943	115	320	Trans-Golgi network
0.00828515714444943	54	131	Plant-type vacuole membrane
0.00828515714444943	32	68	Membrane coat
0.00828515714444943	32	68	Coated membrane
0.00828515714444943	215	649	Golgi subcompartment
0.0122333578214802	686	2283	Endomembrane system
0.0132491208427528	101	280	Cytoplasmic vesicle part
0.0133246337817079	24	48	Vesicle coat
0.0146230089160353	145	424	Cytoskeleton
0.0151290854897241	35	79	Coated vesicle membrane

## Sheet: bZIP52_molecular_function
Enrichment FDR	Genes in list	Total genes	Functional Category
3.28787962095903e-11	942	2852	Ribonucleotide binding
3.28787962095903e-11	898	2704	Purine ribonucleoside triphosphate binding
3.28787962095903e-11	954	2894	Carbohydrate derivative binding
7.21191564587601e-11	931	2830	Purine nucleotide binding
7.21191564587601e-11	929	2823	Purine ribonucleotide binding
2.16284058714186e-10	856	2592	Drug binding
2.16284058714186e-10	1085	3370	Anion binding
2.41671229611384e-10	808	2433	ATP binding
6.41416787226565e-10	841	2556	Adenyl nucleotide binding
6.41416787226565e-10	839	2550	Adenyl ribonucleotide binding
7.42360190745469e-10	1020	3169	Nucleotide binding
7.42360190745469e-10	1020	3169	Nucleoside phosphate binding
9.78867611116587e-10	1080	3379	Small molecule binding
3.37819779042307e-07	332	932	Nucleoside-triphosphatase activity
6.4208693566129e-07	347	987	Pyrophosphatase activity
6.4208693566129e-07	352	1003	Hydrolase activity, acting on acid anhydrides
6.4208693566129e-07	350	996	Hydrolase activity, acting on acid anhydrides, in phosphorus-containing anhydrides
2.93022960491634e-05	17	21	Ran GTPase binding
0.000961112226903745	429	1334	Phosphotransferase activity, alcohol group as acceptor
0.00226332737046208	380	1179	Protein kinase activity
0.00486109033340499	44	97	Ras GTPase binding
0.00486109033340499	44	97	Small GTPase binding
0.00509433184622199	484	1548	Kinase activity
0.00645726390010617	54	127	GTPase binding
0.00792171057483124	297	916	Protein serine/threonine kinase activity
0.00792171057483124	194	572	ATPase activity
0.0108535679883289	77	199	GTPase activity
0.0128391209255071	22	41	ATPase activity, coupled to transmembrane movement of ions, phosphorylative mechanism
0.0168314431021065	6	6	Malic enzyme activity
0.0168314431021065	6	6	Malate dehydrogenase (decarboxylating) (NAD+) activity

## Sheet: bZIP18x52_biological_process
Enrichment FDR	Genes in list	Total genes	Functional Category
0.000406832430967858	205	727	Intracellular transport
0.000406832430967858	217	783	Establishment of localization in cell
0.000628854841640725	48	122	Nucleocytoplasmic transport
0.000628854841640725	522	2150	Response to abiotic stimulus
0.000628854841640725	244	912	Peptide transport
0.000628854841640725	248	932	Amide transport
0.000628854841640725	48	122	Nuclear transport
0.00147243620887671	166	594	Intracellular protein transport
0.00252030453157829	740	3184	Cellular response to stimulus
0.00361926298108666	225	858	Protein transport
0.00438536442752178	738	3194	Response to chemical
0.00438536442752178	226	866	Establishment of protein localization
0.00636101347470312	258	1013	Cellular localization
0.00763731312842147	317	1281	Protein phosphorylation
0.00763731312842147	44	122	Response to brassinosteroid
0.00763731312842147	22	47	Nitrogen cycle metabolic process
0.00811195269205384	296	1189	Nitrogen compound transport
0.00871307943568398	21	45	Acyl-CoA metabolic process
0.00871307943568398	450	1888	Response to endogenous stimulus
0.00871307943568398	442	1853	Response to hormone
0.00871307943568398	516	2194	Response to organic substance
0.00871307943568398	21	45	Thioester metabolic process
0.00913129182307158	633	2738	Transport
0.0103002821606193	7	8	Vacuolar acidification
0.0103002821606193	25	59	Nucleoside bisphosphate metabolic process
0.0103002821606193	25	59	Ribonucleoside bisphosphate metabolic process
0.0103002821606193	25	59	Purine nucleoside bisphosphate metabolic process
0.0103002821606193	640	2779	Establishment of localization
0.0103002821606193	7	8	Intracellular pH reduction
0.0118246529174045	114	408	Cell growth

## Sheet: bZIP18x52_cellular_component
Enrichment FDR	Genes in list	Total genes	Functional Category
4.60907279390144e-09	297	1036	Cell-cell junction
4.60907279390144e-09	297	1036	Plasmodesma
4.60907279390144e-09	297	1036	Cell junction
4.60907279390144e-09	297	1036	Symplast
3.0587750522928e-06	758	3155	Plasma membrane
3.2076622489273e-05	894	3832	Cell periphery
7.85956632517129e-05	356	1400	Bounding membrane of organelle
0.00017974967880015	53	143	Nuclear envelope
0.000396785545633717	266	1029	Whole membrane
0.000558228827995474	293	1155	Golgi apparatus
0.000558228827995474	543	2283	Endomembrane system
0.000773359745256777	29	67	Golgi-associated vesicle membrane
0.00119696839355886	290	1155	Vacuole
0.00145475382334451	179	674	Vacuolar membrane
0.00145475382334451	171	639	Cytoplasmic vesicle
0.00145475382334451	179	673	Golgi apparatus part
0.00145475382334451	171	640	Intracellular vesicle
0.00157753181131565	179	676	Vacuolar part
0.00192067571897465	28	68	Membrane coat
0.00192067571897465	28	68	Coated membrane
0.00222422156297649	22	49	Transport vesicle membrane
0.00222422156297649	31	79	Coated vesicle membrane
0.00320856545682011	25	60	Transport vesicle
0.0032689679979887	170	649	Golgi subcompartment
0.00332731913554167	57	178	Plant-type vacuole
0.00364803020564683	17	35	Condensed nuclear chromosome
0.0036798943658749	35	96	Golgi-associated vesicle
0.00394599865099702	21	48	Vesicle coat
0.00410029052766982	26	65	Nuclear pore
0.00410029052766982	471	2014	Organelle membrane

## Sheet: bZIP18x52_molecular_function
Enrichment FDR	Genes in list	Total genes	Functional Category
8.20731493932514e-12	738	2852	Ribonucleotide binding
8.20731493932514e-12	747	2894	Carbohydrate derivative binding
1.96240295765208e-11	728	2830	Purine nucleotide binding
1.96240295765208e-11	726	2823	Purine ribonucleotide binding
1.96240295765208e-11	699	2704	Purine ribonucleoside triphosphate binding
4.20421435914577e-10	628	2433	ATP binding
4.20421435914577e-10	656	2556	Adenyl nucleotide binding
4.35196460613694e-10	654	2550	Adenyl ribonucleotide binding
8.10230882764266e-10	835	3370	Anion binding
2.19790497019546e-09	658	2592	Drug binding
3.16820175209434e-09	785	3169	Nucleotide binding
3.16820175209434e-09	785	3169	Nucleoside phosphate binding
5.94298395707636e-09	829	3379	Small molecule binding
7.07200462807472e-08	265	932	Nucleoside-triphosphatase activity
3.96867341473974e-07	278	1003	Hydrolase activity, acting on acid anhydrides
4.32019137395985e-07	276	996	Hydrolase activity, acting on acid anhydrides, in phosphorus-containing anhydrides
5.93884311709121e-07	273	987	Pyrophosphatase activity
0.00271938022095316	155	572	ATPase activity
0.0039905634789427	292	1179	Protein kinase activity
0.0039905634789427	122	437	ATPase activity, coupled
0.00535636818051703	69	223	Helicase activity
0.00558334804606601	23	53	Peptide N-acetyltransferase activity
0.00676872356495288	324	1334	Phosphotransferase activity, alcohol group as acceptor
0.00993408009705505	12	21	Ran GTPase binding
0.0144150630518932	61	199	GTPase activity
0.016504888391638	20	47	Histone acetyltransferase activity
0.016504888391638	13	25	Nitrate transmembrane transporter activity
0.016504888391638	20	47	Peptide-lysine-N-acetyltransferase activity
0.0173025157957486	638	2810	Catalytic activity, acting on a protein
0.017307680172798	366	1548	Kinase activity
