# Supplementary material for: Arabidopsis bZIP18 and bZIP52 Accumulate in Nuclei Following Heat Stress where They Regulate the Expression of a Similar Set of Genes
Source: Int J Mol Sci. 2021 Jan 7;22(2):530. doi: 10.3390/ijms22020530 (PMC7830406; doi:10.3390/ijms22020530)
Supplement: Supplementary file 1 [file ijms-22-00530-s001.zip › ijms-1040585-proofback-suppl/ijms-1040585-proofback-Supplementary Tables/Supplementary Tables/Supplementary_Table_S8.xlsx]

## Sheet: Primers used in this study
	Primer Name	5' to 3' sequence
pZIP:bZIPs:GFP (pB7FWG)	ZIP18_caccF_pB7FWG	CACCTTTTTCTGTCGTTTACG
	ZIP18_R_pB7FWG	AGTGCTGCTGCTTTCACTGA
	bZIP52_caccF_ pB7FWG	CACCATCATTACGAGAGGGAAAA
	bZIP52_R_pB7FWG	ATAGGCAGAGCTACTCTCACT
35S:bZIP:GFP (pGWB5)	bZIP18_attB1F_pGWB5	AAAAAGCAGGCTATATGGAGGATCCTTCTAACCCA
	bZIP18_attB2R_pGWB5	AGAAAGCTGGGTCCATAGTGCTGCTGCTTTC
	bZIP52_caccF_pGWB5	CACCATGGAGAAATCAGATCCTCCA
	bZIP52_R_pGWB5	ATAGGCAGAGCTACTCTCACT
BiFC	bZIP18_attB1_F	CAAAAAAGCAGGCTTAATGGAGGATCCTTCTAACCC
	bZIP18_attB4_R	ATAGAAAAGTTGGGTGCATAGTGCTGCTGCTTTCAC
	attB1_F: (adapter)	GGGGACAAGTTTGTACAAAAAAGCAGGCTTA
	attB4_R: (adapter)	GGGGACAACTTTGTATAGAAAAGTTGGGTG
	bZIP52_attB3_F	ATAATAAAGTTGCAATGGAGAAATCAGATCCTCCAC
	bZIP52_attB2_R	AAGAAAGCTGGGTGATAGGCAGAGCTACTCTC
	ATA20_attB3_F	ATAATAAAGTTGCAATGGCTCAGGGACACCAAGG
	ATA20_attB2_R	AAGAAAGCTGGGTGAACATGTATCTCCGGTGA
	attB3-F: (adapter)	GGGGACAACTTTGTATAATAAAGTTGCAATG
	attB2-R: (adapter)	GGGGACCACTTTGTACAAGAAAGCTGGGTG
	14-3-3-ε _attB3_F	ATAATAAAGTTGCAATGGAGAATGAGAGGGAAAAGC
	14-3-3-ε_attB2_R	AAGAAAGCTGGGTGGTTCTCATCTTGAGGCTC
Y2H	bZIP18_attB1_F	AAAAAGCAGGCTATATGGAGGATCCTTCTAACCCA
	bZIP18_attB2_R	AGAAAGCTGGGTCTCACATAGTGCTGCTGCTTTC
	bZIP52_attB1_F	AAAAAGCAGGCTATATGGAGAAATCAGATCCTCCA
	bZIP52_attB2_R	AGAAAGCTGGGTGATAGGCAGAGCTACTCTCACT
	14-3-3-ε_attB1_F	ACAAAAAAGCAGGCTATATGGAGAATGAGAGGGAAAA
	14-3-3-ε_attB2_R	ACAAGAAAGCTGGGTTTAGTTCTCATCTTGAGGCT
Mutagenesis	bZIP18_S39/A_F	CCACCGGAGAGCACATGCGGAGGTCCAATTCCGT
	bZIP18_S39/A_R	ACGGAATTGGACCTCCGCATGTGCTCTCCGGTGG
	bZIP18_S120/A_F	GACACAGGCATAGCCTCGCCGTTGATGGCTCTTCG
	bZIP18_S120/A_R	CGAAGAGCCATCAACGGCGAGGCTATGCCTGTGTC
	bZIP52_S40/A_F	TCCACCGCCGATCTCGCGCCGACGATATGTCCATG
	bZIP52_S40/A_R	CATGGACATATCGTCGGCGCGAGATCGGCGGTGGA
	bZIP52_S117/A_F	CCACCGTCACAGCAATGCCGTTGACGCTGGATGC
	bZIP52_S117/A_R	GCATCCAGCGTCAACGGCATTGCTGTGACGGTGG
CRISPR	SGL_18_F / 1852_1_F	GGGGGGTCTCTATTGCAGTTCGTGGTCCGTACCACGTTTTAGAGCTAGAAAT
	SGL_18_R	CCCCGGTCTCTAAACCGACACAGGCATAGCCTCTCAATCTCTTAGTCGACTCT
	SGL_52_F	GGGGGGTCTCTATTGGCATTAGGAATTGGATCGGGTTTTAGAGCTAGAAA
	SGL_52_R	CCCCGGTCTCTAAACGCATACATGGCGCATCCAGCAATCTCTTAGTCGACTC
	1852_1_R	CCCCGGTCTCTTCTCAATCTCTTAGTCGACTC
	1852_2_F	GGGGGGTCTCTGAGAGGCTATGCCTGTGTCGGTTTTAGAGCTAGAAAT
	1852_2_R	CCCCGGTCTCTTGCCAATCACTACTTCGTCTC
	1852_3_F	GGGGGGTCTCTGGCATTAGGAATTGGATCGGGTTTTAGAGCTAGAAAT
	1852_3_R	CCCCGGTCTCTAAACGCATACATGGCGCATCCAGCAATCACTACTTCGACTC
CRISPR mutants identification	18_ExcDetect_F	CACAACCAAACCAGAGCAAT
	18_ExcDetect_R	TTCCAATTCCAAACAGTTGACTAC
	52_seq_1	CCATTGACATTGTTCTCAATTGCG
	52_seq_2	GAGCCTCATCATAATCTTGTCGTC
